# Supplementary material for: Identification of novel modifiers of Aβ toxicity by transcriptomic analysis in the fruitfly
Source: Sci Rep. 2013 Dec 16;3:3512. doi: 10.1038/srep03512 (PMC3863820; doi:10.1038/srep03512)
Supplement: Supplementary Information — Table S1 [file srep03512-s2.xls]

## Sheet: Table_S1.txt
TargetID	TargetName	Accession	ID	Limma day matched	maSigPro day matched	Limma survival matched	maSigPro survival matched	day cluster	survival cluster	Abeta only maSigPro	control only maSigPro	Abeta PMCC	control PMCC	ab42_d3_5	ab42_d3_6	ab42_d3_7	ab42_d3_8	ab42_d10_13	ab42_d10_14	ab42_d10_15	ab42_d10_16	ab42_d20_21	ab42_d20_23	ab42_d20_24	ab42_80p_29	ab42_80p_30	ab42_80p_31	ab42_80p_32	ab42_20p_45	ab42_20p_47	ab42_20p_48	c51D_d3_1	c51D_d3_2	c51D_d3_3	c51D_d3_4	c51D_d10_9	c51D_d10_10	c51D_d10_11	c51D_d10_12	c51D_d20_17	c51D_d20_19	c51D_d20_20	c51D_80p_25	c51D_80p_26	c51D_80p_27	c51D_80p_28	c51D_20p_41	c51D_20p_43	c51D_20p_44
CG10026-RA	CG10026	FBgn0032785	ID100003922100031116	TRUE	TRUE	FALSE	FALSE	5	NA	FALSE	FALSE	NA	NA	10.4987	10.4895	10.3926	10.5785	10.7269	10.5465	10.6762	10.686	10.8693	10.9386	10.6667	10.9038	10.7882	10.7608	10.967	11.1231	11.2549	10.4025	10.879	10.611	10.7666	10.8983	11.1971	10.8918	11.4536	11.8292	11.3625	11.654	11.2335	10.8408	10.5548	10.9305	11.0038	10.6285	10.9073	10.6782
CG10047-RA	Syt4	FBgn0028400	ID100003406001040901	FALSE	FALSE	FALSE	TRUE	NA	5	FALSE	TRUE	NA	0.748988	11.7857	11.7126	11.9584	11.6653	11.182	11.2883	11.5158	11.3312	11.545	11.2175	11.6167	11.3434	10.9915	11.4529	11.2746	11.446	11.1988	11.3995	11.8296	11.7698	11.7698	11.4802	11.2744	11.356	11.59	11.2087	11.6052	11.3076	11.5106	11.3731	11.1687	11.2677	11.0001	10.9735	10.8226	11.1793
CG10091-RA	GstD9	FBgn0038020	ID100003408701100902	FALSE	FALSE	TRUE	TRUE	NA	3	FALSE	TRUE	NA	-0.839054	10.0684	10.5331	10.3388	9.93563	10.812	10.8495	10.7761	10.5469	10.5734	10.4875	10.5074	10.572	10.4247	10.5329	10.2168	10.7009	10.4937	10.6741	9.95883	10.259	9.84926	9.70521	10.5783	10.5861	10.2502	10.0753	10.5266	10.3185	10.447	10.9488	10.812	10.742	10.4324	11.6505	11.3706	11.5601
CG10098-RA	CG10098	FBgn0037472	ID100003409201000902	FALSE	FALSE	FALSE	TRUE	NA	5	FALSE	FALSE	NA	NA	9.10653	8.98302	9.08537	9.39471	8.60634	8.892	9.06204	8.96438	8.50297	9.27686	8.8726	8.81857	8.77198	9.05276	9.08135	8.60883	8.91213	8.86928	9.43605	9.36233	9.28249	9.38636	8.9596	9.17715	9.01748	9.18768	8.48737	9.22859	9.02603	9.11818	8.96247	9.12894	9.21084	8.72696	8.94727	8.70574
CG10126-RA	CG10126	FBgn0038088	ID100003410601081303	FALSE	FALSE	TRUE	TRUE	NA	3	FALSE	TRUE	NA	-0.897123	9.94117	9.87947	9.82707	9.32545	10.019	9.87346	10.0154	10.009	9.8645	10.3994	9.977	10.5399	10.0456	10.3987	10.161	10.6592	10.5905	10.3344	10.225	9.81421	9.72195	9.37691	10.007	9.81106	9.6492	9.76836	10.4159	10.3072	10.2629	11.6245	10.8034	11.144	10.8356	11.3925	11.4745	11.0182
CG10131-RA	CG10131	FBgn0033949	ID100003411101100308	FALSE	TRUE	FALSE	FALSE	4	NA	FALSE	TRUE	NA	-0.541422	10.0997	10.2541	10.0404	9.92832	11.0179	10.6358	10.716	10.5582	10.4623	10.9358	10.4372	10.56	10.3815	10.9043	10.3249	10.5331	10.7081	10.4304	9.9409	10.0443	9.78856	9.94339	10.6975	10.3374	10.5386	10.4645	10.723	10.7278	10.5795	10.7077	10.4037	10.8739	10.5693	10.4001	11.1924	10.9178
CG10142-RA	Ance-5	FBgn0035076	ID100003432800081302	FALSE	TRUE	FALSE	FALSE	5	NA	TRUE	FALSE	-0.426281	NA	10.6369	10.7158	10.9306	10.7003	11.527	11.2716	11.3691	11.4047	11.3408	11.258	11.264	11.4303	11.4682	11.5424	10.98	11.4297	11.5208	11.1606	10.9078	11.0534	10.6569	10.7884	12.0732	11.5641	11.3954	11.6731	11.6489	11.6184	11.437	11.3371	11.4402	11.2229	11.1508	11.0734	11.3119	10.9458
CG10146-RA	AttA	FBgn0012042	ID100003923502110315	FALSE	FALSE	TRUE	TRUE	NA	3	FALSE	FALSE	NA	NA	10.5882	10.3803	10.5137	10.5851	10.7696	10.8669	10.6884	10.4051	10.7954	8.90682	11.3876	11.3904	11.0234	10.7491	10.6943	12.9351	12.7689	12.0964	10.7634	13.7966	10.9221	11.4344	11.2016	11.0769	11.0418	11.473	12.5632	9.57308	13.8104	13.2039	13.4301	13.8757	13.7082	14.091	14.8496	14.3211
CG10149-RB	Rpn6	FBgn0028689	ID100003923702070315	FALSE	FALSE	FALSE	TRUE	NA	3	FALSE	TRUE	NA	-0.818224	11.2182	11.2991	11.3318	11.1218	11.4463	11.3736	11.3303	11.3567	11.3925	11.3966	11.5791	11.4407	11.4084	11.467	11.0933	11.2585	11.745	11.6121	11.2362	11.3551	11.2188	11.1941	11.4478	11.314	11.1255	11.0592	11.6258	11.3241	11.5071	11.6788	11.545	11.6551	11.5829	11.7386	11.9384	11.6843
CG10152-RA	beat-IV	FBgn0039089	ID100003923902030315	FALSE	FALSE	FALSE	FALSE	NA	NA	FALSE	TRUE	NA	0.69555	9.17196	9.22607	9.41367	9.34309	8.83385	9.06536	9.16233	9.4175	9.2576	8.97171	9.38648	8.9596	8.95902	9.19985	9.20285	8.78602	8.8723	9.1449	9.4521	9.33028	9.33394	9.27248	8.99096	9.13175	9.08822	9.18606	9.36562	9.02388	9.1403	9.04269	9.18151	9.17257	9.01579	8.74931	8.69604	8.88093
CG10157-RA	CG10157	FBgn0039099	ID100003924100111717	FALSE	FALSE	TRUE	TRUE	NA	1	FALSE	FALSE	NA	NA	11.1273	11.4221	11.0913	11.3558	12.0508	11.4704	11.47	11.3567	11.4973	11.5584	10.9056	11.5266	11.3853	11.6592	11.2663	11.1288	11.4066	11.0971	10.8368	11.1362	10.8179	11.1038	11.3482	10.9354	10.9949	10.8146	11.0508	11.3952	10.8609	10.8075	10.9169	11.1185	10.9717	10.0915	10.7532	10.4663
CG10160-RA	ImpL3	FBgn0001258	ID100003394100020210	TRUE	TRUE	TRUE	TRUE	2	1	FALSE	TRUE	NA	-0.88464	11.035	11.0094	10.9319	11.0414	11.1445	10.9192	11.3914	11.4176	11.4072	11.5293	11.3939	11.4518	11.6292	11.8066	11.791	11.537	11.6008	11.1061	10.1688	9.8537	10.2243	10.3697	9.85963	9.3219	10.2033	10.223	10.0523	10.2469	9.92432	10.3948	10.8902	11.2036	10.9109	11.3901	11.5023	11.1304
CG1019-RA	Mlp84B	FBgn0014863	ID100004038402051511	FALSE	FALSE	FALSE	FALSE	NA	NA	TRUE	TRUE	0.56553	0.509228	11.7255	11.4945	12.0411	11.6538	10.6379	11.0161	11.2616	11.3257	10.5991	10.4066	10.8024	10.849	10.4993	10.9338	11.0968	10.7052	10.1882	10.3579	12.1024	11.7292	11.8766	11.7605	11.0361	11.1679	11.1454	10.6941	10.6997	10.3964	10.2767	10.6592	10.8374	10.7856	10.6647	10.8563	10.2096	10.3737
CG10200-RB	CG10200	FBgn0033968	ID100004038602011511	FALSE	FALSE	FALSE	FALSE	NA	NA	FALSE	TRUE	NA	-0.813063	9.84332	9.96819	9.79552	9.80325	9.65565	9.87346	10.608	9.56463	9.69987	9.91848	10.046	9.88809	9.94002	9.83842	10.165	10.2028	9.74566	10.3664	9.81829	9.23911	9.54224	9.42909	9.14749	9.31117	9.36622	9.08497	9.1708	9.39835	9.72047	10.1873	10.1531	10.0501	10.0914	10.1714	9.73443	9.96035
CG10211-RA	CG10211	FBgn0032685	ID100003433200001302	FALSE	FALSE	FALSE	TRUE	NA	5	FALSE	FALSE	NA	NA	9.63773	9.43174	9.28728	9.55316	9.07005	9.14507	9.62768	9.0913	9.04353	9.57914	9.0747	9.35612	9.15971	9.33474	9.21053	9.31483	9.09175	9.2089	9.31253	9.31132	9.41251	9.57203	9.07682	9.14495	9.99485	9.4516	8.63195	9.65373	9.3577	9.25394	9.04464	9.08124	9.23197	9.08304	9.03233	9.09773
CG10236-RA	LanA	FBgn0002526	ID100004040602090410	TRUE	TRUE	TRUE	TRUE	2	1	FALSE	FALSE	NA	NA	9.87673	9.94001	9.80379	9.5328	10.1956	10.3828	10.148	10.1029	9.61709	10.1673	9.79735	9.74946	9.84869	10.1462	9.46502	9.60129	9.9278	9.76715	9.30043	9.4345	9.23366	9.23519	9.4175	9.64966	9.30947	9.53588	9.39622	9.70175	9.54954	9.49629	9.4799	9.56918	9.15017	9.26797	9.48791	9.42677
CG10242-RA	Cyp6a23	FBgn0033978	ID100004040902030410	FALSE	FALSE	TRUE	TRUE	NA	3	FALSE	TRUE	NA	-0.815245	9.70846	9.66848	9.83742	9.68253	9.98652	10.5709	10.0012	10.2746	10.2922	9.48466	10.2029	10.2875	10.2082	9.76399	10.0807	9.95435	9.51284	10.0568	10.1099	9.87162	10.2288	9.99928	10.1559	10.5521	10.2165	10.16	9.98578	10.0023	10.4124	10.5823	10.9785	10.5158	10.8138	11.9384	10.6327	11.1477
CG10245-RA	Cyp6a20	FBgn0033980	ID100003925302111717	TRUE	TRUE	TRUE	TRUE	3	4	FALSE	FALSE	NA	NA	8.94669	9.277	8.85058	8.74655	9.28889	9.47052	9.09263	8.61458	9.1661	9.20638	8.83558	9.08307	9.29623	9.09904	8.89147	8.74973	9.05315	8.99552	10.7348	11.2201	11.3175	11.1471	11.2494	11.4639	11.526	11.2594	11.3076	11.4935	11.4711	10.7077	10.9043	11.521	11.1365	10.5228	11.5459	11.4976
CG10248-RA	Cyp6a8	FBgn0013772	ID100004041402051619	TRUE	TRUE	TRUE	TRUE	2	1	FALSE	FALSE	NA	NA	7.59864	7.76185	7.86481	7.82964	8.10698	8.05138	8.20493	8.33478	8.0381	7.95042	7.9267	8.16017	8.12715	8.28323	8.41889	7.90895	7.85969	8.05853	7.59356	7.67492	7.56373	7.70995	7.75531	7.49091	7.48967	7.70166	7.72332	7.57458	7.69069	7.66135	7.6276	7.83813	7.78971	7.51144	7.46253	7.54867
CG10253-RA	CG10253	FBgn0033983	ID100003154400091616	FALSE	FALSE	TRUE	FALSE	NA	1	FALSE	FALSE	NA	NA	9.90361	9.98465	10.1341	10.2142	10.3561	10.0137	10.2106	10.2851	10.2428	10.6499	10.2578	10.3789	10.181	10.4376	10	10.2192	10.4326	10.2304	9.75926	9.97041	9.57732	9.38928	10.1961	10.0069	9.68739	9.8729	10.0286	9.79454	9.42036	10.1518	9.6384	9.61436	9.29833	10.1961	9.59443	9.68103
CG10257-RA	CG10257	FBgn0033985	ID100003925502071717	TRUE	TRUE	TRUE	TRUE	3	4	FALSE	FALSE	NA	NA	9.11828	9.03549	9.08922	9.12347	9.15328	9.15366	8.93961	9.0382	9.14933	9.12937	9.23949	9.13686	9.2246	9.41839	9.17019	9.05079	9.31216	9.21677	9.71972	9.60578	9.7355	9.63726	9.73268	9.70626	9.38672	9.55883	9.59012	9.42344	9.63982	9.73834	9.50757	9.75804	9.59135	9.52397	9.4047	9.4077
CG10287-RA	Gasp	FBgn0026077	ID100004043302031809	FALSE	FALSE	FALSE	FALSE	NA	NA	FALSE	TRUE	NA	0.216487	9.44954	9.70234	9.55144	9.82133	9.02889	9.4474	9.03018	9.09655	9.1614	8.76483	9.15515	9.15766	9.04789	9.03434	9.2976	9.03023	8.72069	9.01946	9.46653	9.61371	9.52593	9.55991	8.94839	9.26711	9.11151	8.92632	8.91739	8.93872	9.20684	9.20087	9.03482	9.06163	9.29833	9.20616	8.94118	9.19427
CG10332-RA	CG10332	FBgn0260455	ID100003927000010111	FALSE	FALSE	TRUE	TRUE	NA	3	FALSE	FALSE	NA	NA	9.18941	9.12705	9.27565	9.40996	9.32593	9.2107	9.94255	9.70996	10.0094	11.9369	9.31938	10.1689	9.47792	9.78093	9.9944	12.5086	13.0096	11.0186	9.92332	12.1139	9.56412	10.0527	10.1666	9.79398	10.0246	10.3175	10.8104	10.1576	12.7341	11.5117	12.5009	11.5149	12.1142	13.027	12.6258	11.9655
CG10342-RA	npf	FBgn0027109	ID100004046002091413	FALSE	FALSE	FALSE	TRUE	NA	2	FALSE	TRUE	NA	-0.626803	9.34764	9.80602	9.34403	9.02402	9.81746	9.90511	9.45664	9.45256	9.78883	9.38122	9.48924	9.75116	9.82108	9.33474	9.42823	9.83487	9.73785	9.84988	9.61951	9.50238	9.44242	9.11739	9.57543	9.53706	9.58183	9.29836	9.87553	9.91673	10.143	10.2691	10.2703	10.2789	10.2246	9.48634	10.1201	10.1974
CG10345-RA	CG10345	FBgn0027562	ID100003927300071309	FALSE	TRUE	FALSE	TRUE	1	5	FALSE	TRUE	NA	0.895541	11.4199	11.6058	11.5311	11.3085	11.1131	10.8979	10.9795	10.9896	10.9029	11.3438	11.068	11.0347	10.8181	10.8647	10.9491	11.0644	11.3911	10.9568	11.7701	11.4951	11.4255	11.456	11.4654	11.2221	11.5372	11.4226	11.3792	11.1795	10.9979	11.0862	10.7665	10.6014	10.8378	10.6627	10.3757	10.4409
CG10361-RA	CG10361	FBgn0036208	ID100003154800011616	FALSE	FALSE	FALSE	TRUE	NA	2	FALSE	FALSE	NA	NA	10.3864	10.0636	10.3101	10.4443	10.7182	10.4827	10.9752	10.8562	10.7711	11.1055	10.5979	10.789	10.6865	10.8392	10.9193	10.8481	11.0558	10.6846	10.3775	10.4385	10.3115	10.6226	10.5813	10.3497	10.651	10.9395	10.6612	10.9598	10.4619	10.8785	11.0334	10.9664	11.0727	10.5764	10.6271	10.4834
CG10363-RA	TepIV	FBgn0041180	ID100003951401050315	FALSE	FALSE	FALSE	TRUE	NA	3	FALSE	FALSE	NA	NA	11.3679	11.47	11.2945	11.3831	11.8797	11.7652	11.4788	11.7363	12.0324	11.8212	11.5423	11.9589	11.8466	11.7531	11.5165	11.6557	11.6746	11.706	11.4263	11.4641	11.7569	11.7364	11.8506	11.6289	12.1316	12.3229	11.8096	11.9276	11.7419	11.9888	11.6474	11.7101	12.068	12.0851	12.2001	12.1428
CG10374-RA	Lsd-1	FBgn0039114	ID100003951803091116	FALSE	FALSE	FALSE	TRUE	NA	2	FALSE	FALSE	NA	NA	10.5909	11.2085	10.5085	10.6972	11.5121	11.8599	11.1533	11.0944	11.5902	10.5192	10.569	11.5863	11.5837	11.2793	11.302	11.0997	10.4224	11.5601	10.1672	10.0872	10.4301	10.524	11.5213	11.832	10.9317	11.2969	11.288	11.5132	10.9232	11.1065	11.204	11.3112	11.4079	11.2067	11.3394	11.2635
CG10414-RA	CG10414	FBgn0032691	ID100003928502071309	FALSE	FALSE	FALSE	TRUE	NA	2	FALSE	FALSE	NA	NA	9.33609	9.24346	9.26854	9.13362	9.32415	9.53636	9.37017	9.7123	9.70714	9.27316	9.58872	9.55479	9.68968	9.30132	9.43975	9.72082	9.60087	9.48936	9.4608	9.47817	9.57365	9.43889	9.53071	9.69795	9.37972	9.77977	9.89171	9.36383	9.743	9.7634	9.78436	9.55287	9.55682	9.85602	9.63523	9.65354
CG10436-RA	Pbprp1	FBgn0011279	ID100003928802011309	FALSE	FALSE	TRUE	FALSE	NA	1	FALSE	FALSE	NA	NA	9.3552	8.98302	8.78024	8.90324	8.48467	8.86446	8.93251	9.01709	9.0389	8.97909	8.94647	9.0171	9.26227	9.44767	9.62841	9.64429	9.287	9.42942	9.40672	8.76093	8.66732	8.74007	8.65518	9.23766	8.67246	8.75387	9.01103	8.7278	8.64583	8.58333	9.0322	8.7775	8.78513	9.01059	8.46769	8.74408
CG10460-RA	cer	FBgn0034443	ID100003955301110111	FALSE	FALSE	FALSE	FALSE	NA	NA	FALSE	TRUE	NA	-0.748194	11.3851	11.6496	11.342	11.706	12.1776	11.7391	11.888	11.9558	11.6609	12.4365	11.552	12.0459	11.843	12.4223	11.6298	11.8139	12.5071	11.7826	11.5363	11.5602	11.3414	11.5045	12.0612	11.6272	11.6479	11.707	11.8342	12.1876	11.6904	12.344	12.0064	12.4982	11.8238	12.1032	13.0457	12.3446
CG10473-RB	hkl	FBgn0086441	ID100003955901111309	FALSE	FALSE	FALSE	FALSE	NA	NA	FALSE	TRUE	NA	0.818688	10.7068	10.8722	10.5297	10.0844	10.9124	10.8393	10.3175	10.1491	10.7176	10.3705	10.3714	10.4039	10.2956	10.1217	9.77612	10.2239	9.74025	10.432	10.3231	10.6569	10.4717	10.2384	10.5383	10.6584	10.722	10.3471	10.7016	10.4327	10.5073	10.0401	9.87654	9.95745	9.9029	9.72234	9.65798	10.399
CG10516-RA	CG10516	FBgn0036549	ID100003957701110214	FALSE	FALSE	FALSE	TRUE	NA	2	FALSE	FALSE	NA	NA	9.44158	9.34546	9.51651	9.16544	9.8313	9.69112	9.55487	9.25923	9.80624	9.94021	9.52361	10.0418	9.73169	9.5151	9.54591	9.75173	10.0092	9.73729	9.25691	9.48935	9.10881	9.18914	9.65731	9.49702	9.48299	9.0725	9.82772	9.64592	9.44851	9.7406	9.69408	9.5362	9.65004	9.39813	9.58008	9.61679
CG10524-RA	Pkcdelta	FBgn0259680	ID100003958101030214	FALSE	TRUE	FALSE	FALSE	1	NA	TRUE	FALSE	0.400409	NA	9.84601	9.98117	9.63779	9.67649	9.42082	9.3712	9.42024	9.53626	9.3749	9.27316	9.39198	9.3677	9.54769	9.29487	9.54441	9.41023	9.44766	9.22623	9.954	9.6825	9.78014	9.86107	9.41938	9.35666	9.62885	9.69727	9.59389	9.55276	9.52063	9.25769	9.53622	9.49569	9.55453	9.41689	9.31928	9.31285
CG10527-RA	CG10527	FBgn0034583	ID100003958201010214	FALSE	FALSE	FALSE	TRUE	NA	3	FALSE	TRUE	NA	-0.899758	12.4172	12.5964	12.3587	12.5068	12.5488	12.5284	12.7053	12.424	12.5065	12.8926	12.5887	12.5599	12.4439	12.4434	12.8979	12.6866	12.6203	12.7536	12.2889	12.4366	12.2231	12.4342	12.3159	12.4816	12.5177	12.2286	12.2147	12.5287	12.5488	13.0097	12.7678	12.7382	12.9908	13.0666	12.8374	12.922
CG1056-RA	5-HT2	FBgn0087012	ID100003941201041116	FALSE	FALSE	FALSE	TRUE	NA	5	FALSE	TRUE	NA	0.641719	10.3525	10.4081	10.3875	10.4473	10.0329	9.96625	10.3248	10.4824	9.90834	10.2772	10.3555	10.1689	10.0259	10.286	10.2544	10.0303	10.3054	10.0622	10.5653	10.449	10.5036	10.4435	10.0439	10.0522	10.3088	10.4295	10.1829	10.1452	10.0697	10.1551	10.1124	10.1932	10.0305	10.0022	9.90893	9.93943
CG10560-RA	CG10560	FBgn0039325	ID100003959903030408	FALSE	FALSE	FALSE	FALSE	NA	NA	FALSE	TRUE	NA	0.793643	11.3728	10.7976	11.3196	11.435	11.4153	11.7906	11.5857	12.0543	11.3238	10.726	11.0182	11.0398	11.405	11.4989	11.6843	10.4152	10.3031	11.2256	11.5053	10.7172	11.5211	11.5837	11.2554	11.494	11.515	12.0117	11.1362	11.4867	11.5171	10.5269	10.7974	11.0516	11.0795	10.5482	10.436	10.7325
CG10570-RA	CG10570	FBgn0040992	ID100003941301021116	FALSE	FALSE	FALSE	TRUE	NA	5	FALSE	TRUE	NA	0.87761	13.92	14.0555	14.1527	14.2131	13.584	13.7194	13.7424	13.8623	13.4118	13.8301	13.9832	13.47	13.1667	14.0715	13.9669	13.5952	13.7304	13.8301	14.1107	13.9196	13.9972	14.1318	13.9031	13.9188	13.9507	13.6355	13.9192	13.937	13.8898	13.7686	13.5823	13.7075	13.5839	13.3483	13.2698	13.3098
CG1059-RA	Karybeta3	FBgn0087013	ID100003943003040315	FALSE	FALSE	FALSE	FALSE	NA	NA	FALSE	TRUE	NA	0.787708	11.5365	11.4919	11.4699	11.5578	11.2382	11.4168	11.1912	11.1019	11.4632	11.0674	11.2299	10.9058	11.141	11.1081	11.3047	10.7668	11.0394	11.0703	11.4031	11.1346	11.4521	11.4892	11.1797	11.4834	11.3656	11.3432	11.2776	11.2089	11.2785	10.8065	11.1402	11.1411	11.0962	10.7937	10.9861	11.1038
CG10592-RA	CG10592	FBgn0035619	ID100003155902031616	FALSE	FALSE	TRUE	TRUE	NA	3	FALSE	FALSE	NA	NA	8.34668	8.15032	8.23297	8.41017	8.21604	8.47131	8.11287	8.28136	8.38191	8.48595	8.57729	8.14093	8.59442	8.3607	8.59007	8.43481	8.27407	8.57436	8.35011	8.28541	8.44961	8.64127	8.1347	8.3266	8.19608	8.58367	8.46109	8.65703	9.04909	8.67691	8.84266	8.93488	9.07239	8.85922	9.23073	9.01816
CG10638-RA	CG10638	FBgn0036290	ID100003435000001313	FALSE	FALSE	TRUE	TRUE	NA	3	FALSE	TRUE	NA	-0.924987	10.4265	10.365	10.4528	10.6114	10.0624	10.2894	10.9211	10.6709	10.3477	10.9115	10.4958	10.5488	10.5123	10.7231	10.9401	10.7411	11.0941	10.8406	10.8146	10.7181	10.6524	10.7066	10.5376	10.6697	10.8587	10.8678	10.4198	10.8846	10.8086	11.2447	11.3164	11.0932	11.2479	11.61	11.5285	11.335
CG1066-RB	Shab	FBgn0003383	ID100003947303020111	FALSE	FALSE	FALSE	FALSE	NA	NA	FALSE	TRUE	NA	0.548524	10.5435	9.92603	10.5344	10.584	9.74372	9.99286	9.93528	10.1454	10.0482	9.99666	10.2049	10.0027	10.2053	10.2963	10.3294	9.69051	9.63883	10.0838	10.8175	10.195	10.7684	10.4805	10.0439	10.3853	10.0061	9.99246	9.97852	9.85039	9.81557	9.87136	10.017	10.09	10.2283	9.7555	9.42628	9.7144
CG10686-RA	tral	FBgn0041775	ID100003948401040214	FALSE	FALSE	FALSE	TRUE	NA	5	FALSE	FALSE	NA	NA	11.4353	11.1543	11.1988	10.97	10.6819	10.6387	10.8146	11.1127	10.6944	11.0327	11.0218	10.9533	10.8909	10.8836	10.8259	10.7972	10.9641	10.781	11.0367	11.048	11.0107	10.9987	10.9003	11.1035	11.0078	10.9684	10.9065	11.1244	10.6236	10.7812	10.7216	10.7314	10.8633	10.7739	10.8484	10.7837
CG10691-RB	l(2)37Cc	FBgn0002031	ID100003948601000214	FALSE	FALSE	FALSE	FALSE	NA	NA	FALSE	TRUE	NA	-0.780006	10.2904	10.3446	10.0205	10.1799	9.93186	10.1113	10.5231	10.2202	9.92967	10.4664	10.0743	10.2468	9.98319	10.0828	10.4717	10.0647	10.4505	10.2722	10.2268	10.4159	10.0844	10.2278	9.99263	10.0844	10.1249	10.2756	9.73811	10.2922	10.3016	10.4174	10.5084	10.3285	10.4316	10.8159	10.6432	10.5823
CG10693-RA	slo	FBgn0003429	ID100003948801080408	FALSE	TRUE	FALSE	FALSE	1	NA	FALSE	TRUE	NA	0.780313	10.9749	11.102	10.9284	10.7354	10.6734	10.6843	10.6121	10.6239	10.5866	10.5165	10.4329	10.8198	10.8401	10.6403	10.1876	10.902	10.6154	10.4802	10.8343	11.1412	10.9783	10.8185	10.868	10.8482	10.933	10.9518	10.9574	10.8039	10.5901	10.5901	10.541	10.738	10.431	10.6078	10.5167	10.6066
CG10697-RA	Ddc	FBgn0000422	ID100003156100111015	FALSE	FALSE	FALSE	FALSE	NA	NA	FALSE	TRUE	NA	0.782319	10.5987	10.6038	10.6918	10.5086	10.55	10.2339	10.7506	10.4512	10.2845	10.6849	9.84983	9.3702	10.1912	10.5863	9.98781	10.3439	10.4843	10.3344	10.721	11.05	10.533	10.5195	10.8624	10.5298	10.6137	10.3284	10.5266	10.4989	10.0502	9.32342	9.99741	10.2878	9.73291	9.93886	9.92576	9.80867
CG10706-RE	SK	FBgn0029761	ID100003949503060214	FALSE	FALSE	FALSE	FALSE	NA	NA	FALSE	TRUE	NA	0.550546	10.5765	10.1693	10.607	10.8255	10.2294	10.4596	10.5265	10.6444	10.1857	10.4193	10.1927	10.2332	10.3909	10.4621	10.7402	10.2584	10.2174	10.2722	10.6647	10.3336	10.6754	10.696	10.331	10.6386	10.261	10.3995	10.3789	10.4636	10.2081	10.3828	10.4499	10.4885	10.4875	9.93218	10.1429	9.97891
CG10734-RA	CG10734	FBgn0034082	ID100003854900021604	TRUE	TRUE	FALSE	FALSE	3	NA	FALSE	FALSE	NA	NA	8.97736	8.78646	8.80465	9.06659	8.89513	8.75121	9.0109	9.05415	8.74136	9.06763	9.06056	8.9727	9.1402	9.17095	9.4431	9.02673	9.23606	8.94297	9.57046	9.43712	9.29897	9.2491	9.43005	9.50771	9.29016	9.46728	9.37505	9.16163	9.09481	9.29015	9.34685	9.1807	9.22492	9.69563	9.06889	9.1277
CG1074-RA	CG1074	FBgn0037250	ID100003742400081416	FALSE	FALSE	FALSE	TRUE	NA	1	FALSE	FALSE	NA	NA	9.89365	9.97924	9.98123	10.0274	10.232	10.0098	10.0607	9.98187	10.1503	10.2551	10.0404	10.144	10.0979	10.2272	10.0889	10.2675	10.3355	10.0812	9.75711	10.0656	9.57732	9.84377	10.2923	10.1408	10.1477	10.0365	9.96564	10.1384	9.97495	10.07	9.9554	9.90668	9.96951	10.1789	10.1281	10.1325
CG10763-RA	Gbeta5	FBgn0030011	ID100003435400041805	FALSE	FALSE	FALSE	TRUE	NA	5	FALSE	TRUE	NA	0.831479	9.94861	10.3691	10.2501	10.048	9.8681	9.80528	10.0994	9.86368	9.9361	9.85696	9.78551	9.66873	9.67298	9.64556	10.0331	9.89151	9.97179	9.81547	9.99196	10.2319	9.90319	10.0346	9.90605	9.83954	9.95859	9.88713	10.17	9.97559	9.83337	9.67796	9.49736	9.39835	9.71917	9.62199	9.64634	9.54674
CG1079-RA	Fie	FBgn0026592	ID100003857700060510	FALSE	FALSE	FALSE	TRUE	NA	5	FALSE	FALSE	NA	NA	12.33	12.4136	12.2623	11.8938	12.327	11.9836	12.1056	12.1566	11.8407	12.1951	11.8417	11.8294	12.1041	12.0108	12.0119	12.0041	12.1903	11.7804	11.9387	12.0648	11.9613	11.7839	12.5249	11.7686	12.0801	11.8736	11.9936	12.2222	11.6268	11.7487	11.8464	11.418	11.4955	11.656	11.7434	11.4898
CG10794-RA	DptB	FBgn0034407	ID100003857500100510	FALSE	FALSE	FALSE	TRUE	NA	3	FALSE	TRUE	NA	-0.721307	9.46856	10.1826	10.0357	9.1565	10.0366	9.58133	9.81319	10.3797	10.8397	13.3278	10.6223	11.5587	10.1497	10.7376	9.98051	13.5022	13.387	11.5927	9.31044	12.7697	9.05847	9.76419	9.91131	9.23766	9.41253	9.98249	12.3923	11.5029	13.5018	12.2982	12.965	12.6718	12.5177	13.8769	13.8189	13.4605
CG10799-RA	CG10799	FBgn0033821	ID100003857600080510	FALSE	FALSE	FALSE	TRUE	NA	3	FALSE	FALSE	NA	NA	12.8284	12.623	12.7654	12.9474	13.537	13.1671	13.555	13.583	13.1326	13.3545	13.2295	13.3281	13.2442	13.2357	13.2085	13.1476	13.4899	12.8526	13.0593	12.9342	12.5348	12.8118	13.83	13.1809	13.2452	13.1534	13.4901	13.5748	13.1539	13.4411	13.8085	13.032	13.0945	13.6861	14.0405	13.5554
CG10802-RA	CG10802	FBgn0029664	ID100003857900020510	FALSE	FALSE	FALSE	FALSE	NA	NA	FALSE	TRUE	NA	-0.855981	9.48482	9.54899	9.48965	9.78177	9.29655	9.01338	9.77018	9.89092	9.27013	9.90529	9.43263	9.56744	9.61352	10.079	10.2701	9.64429	10.28	9.52026	9.66607	9.55341	9.23073	9.44016	9.44794	9.07455	9.22707	9.58264	9.64736	9.56643	9.31243	10.044	9.99273	9.99246	10.1321	10.5125	10.6794	9.76417
CG10808-RA	synaptogyrin	FBgn0033876	ID100003858302060711	FALSE	TRUE	FALSE	TRUE	1	5	TRUE	TRUE	0.572902	0.681463	10.7192	10.4834	10.512	10.7136	10.2792	10.3283	10.0928	10.4794	10.0179	9.95361	9.72596	10.0652	10.073	9.89498	10.2804	9.89477	9.85504	9.93703	11.1421	10.7027	10.7159	10.8726	10.3832	10.3182	10.3012	10.4956	10.1497	10.342	10.1664	10.16	10.2155	10.0459	10.4	9.99617	9.81224	9.87454
CG10810-RA	Drs	FBgn0010381	ID100003858502020711	FALSE	FALSE	TRUE	TRUE	NA	3	FALSE	TRUE	NA	-0.819922	9.77335	9.19567	9.77208	9.48918	8.55149	9.57674	9.00651	8.99672	11.0342	10.3551	9.90965	10.3023	9.77338	9.92639	10.6963	10.0807	9.5884	11.7249	10.1584	11.8204	10.4013	10.2828	9.82913	8.85503	9.03249	9.41131	9.30486	8.75985	11.4176	11.2436	11.8184	11.18	12.522	13.5196	12.9029	12.7537
CG10812-RA	dro5	FBgn0035434	ID100003858702100510	FALSE	FALSE	FALSE	TRUE	NA	2	FALSE	FALSE	NA	NA	10.9471	11.4135	10.7693	9.60833	11.3643	11.4601	11.2482	10.7955	11.5591	12.1801	11.5383	12.0216	12.4819	12.1226	12.036	11.7662	12.329	12.0087	10.8848	11.6643	11.359	10.0318	11.944	12.0519	11.9592	12.0057	12.4943	11.8717	12.2977	11.9812	11.7654	11.7343	11.5423	10.7363	11.2184	11.2595
CG10814-RA	CG10814	FBgn0033830	ID100003858802080510	FALSE	FALSE	TRUE	TRUE	NA	3	FALSE	TRUE	NA	-0.883731	8.57111	8.64896	8.67574	8.71464	8.88598	8.80778	8.93576	8.78975	8.71246	8.69349	8.6947	9.05989	8.67054	8.83215	8.65936	9.20199	8.95972	8.77027	8.52503	8.76093	8.55001	8.67662	8.98286	8.88599	8.75243	8.87091	9.09892	8.72142	9.20941	9.5368	9.34461	9.35035	9.5148	10.9915	10.5271	10.7296
CG10833-RA	Cyp28d1	FBgn0031689	ID100003859700020409	FALSE	FALSE	TRUE	TRUE	NA	4	FALSE	FALSE	NA	NA	9.5225	9.77434	10.0483	9.51347	9.57342	9.79938	10.2974	9.95289	9.62238	9.96384	10.003	9.65521	9.85654	9.8806	10.109	10.7223	10.9394	10.2722	10.9188	11.1009	10.4957	10.1626	10.3038	10.234	10.0117	9.5756	10.5606	9.78211	10.4108	10.7165	10.7613	10.5671	10.2736	11.0999	10.7046	10.6495
CG10842-RA	Cyp4p1	FBgn0015037	ID100003860300020918	FALSE	FALSE	TRUE	TRUE	NA	3	FALSE	TRUE	NA	-0.83489	11.3383	11.0751	11.0742	10.9049	11.2509	10.9517	11.5337	11.6677	11.2913	11.5794	11.4693	11.4067	11.2158	11.4854	11.3996	11.3713	11.501	11.4924	11.218	11.2177	11.0149	11.0187	11.2721	10.9495	11.4988	11.6794	11.6771	11.7881	11.5432	11.7942	12.0096	11.7524	11.9959	12.4418	12.2767	12.1076
CG10851-RB	B52	FBgn0004587	ID100003861002000409	FALSE	FALSE	FALSE	TRUE	NA	5	FALSE	FALSE	NA	NA	11.6489	11.5243	11.5846	11.938	11.3753	11.6014	11.5111	11.1048	11.163	11.6022	11.6903	11.2957	11.304	11.2552	11.4882	11.4733	11.2866	11.5913	11.601	11.6371	11.6522	11.7507	11.4847	11.9022	11.4321	11.4209	10.8972	11.3564	11.6507	11.4311	11.3193	11.135	11.2646	11.1608	11.0038	11.2325
CG10851-RG	B52	FBgn0004587	ID100003861202080918	FALSE	FALSE	FALSE	FALSE	NA	NA	FALSE	TRUE	NA	0.798186	11.3422	11.3984	11.2414	10.87	11.3096	11.3396	10.8247	10.7789	11.151	10.8346	10.904	11.1176	10.9059	11.0271	10.3844	10.8609	10.7398	10.9544	11.0711	11.2792	11.2581	10.8635	11.047	11.2338	11.1421	11.0688	10.9519	10.9546	11.0373	10.9059	10.4612	10.7964	10.5598	10.7493	10.6204	10.761
CG10913-RA	Spn6	FBgn0028983	ID100003863302020710	FALSE	FALSE	FALSE	TRUE	NA	2	FALSE	FALSE	NA	NA	9.57895	9.23335	9.44506	9.64686	9.45585	9.60898	9.47652	9.81043	9.82612	9.78864	9.92207	9.68276	9.95345	10.0939	10.3151	9.91807	9.86944	9.87544	9.75711	9.48623	9.59678	9.97791	9.51224	9.71795	9.75999	10.0993	9.88466	9.99712	10.2629	9.90288	10.2083	10.3574	10.4114	10.2237	10.3386	10.3114
CG10916-RA	CG10916	FBgn0034312	ID100003863502100509	FALSE	FALSE	FALSE	FALSE	NA	NA	FALSE	TRUE	NA	-0.845114	8.23516	8.51692	8.36312	8.12222	8.4523	8.57028	8.3974	8.2669	8.19476	8.41648	8.33203	8.37772	8.30222	8.34099	8.17711	8.06728	8.47568	8.54087	7.93426	8.27791	7.96099	7.96591	8.15771	8.21181	7.88752	8.03262	8.18144	8.19926	8.1556	8.60069	8.58809	8.51515	8.44952	8.29026	8.89618	8.59868
CG1093-RA	plx	FBgn0261261	ID100003346300111202	FALSE	FALSE	TRUE	TRUE	NA	1	FALSE	FALSE	NA	NA	9.99894	10.0455	9.81937	9.56118	9.87216	9.63763	9.81827	9.74546	9.57381	9.9493	9.32514	10.194	9.61186	10.085	9.68107	9.79919	9.67965	9.59456	9.55284	9.49417	9.04101	9.16769	9.61245	9.4403	9.15219	9.58782	9.46387	9.4299	8.93915	9.56233	9.22874	9.18923	9.11109	9.30134	9.15954	9.06548
CG10960-RA	CG10960	FBgn0036316	ID100003347302030715	FALSE	FALSE	TRUE	TRUE	NA	2	FALSE	TRUE	NA	-0.756018	10.082	9.97807	10.2877	10.1306	9.82879	10.1244	10.0012	10.4069	10.2083	10.0034	10.4279	10.2151	10.0721	9.83842	10.5197	10.5368	10.2653	10.3418	10.5208	10.1994	10.2452	10.1553	9.66889	10.0069	9.80619	9.9558	10.3907	9.86829	10.3777	11.0358	10.7234	10.6014	10.9415	10.7022	10.4391	10.7559
CG10966-RA	rdgA	FBgn0261549	ID100003745802000914	FALSE	FALSE	FALSE	FALSE	NA	NA	FALSE	TRUE	NA	0.447179	10.9141	10.5175	10.9459	11.0564	9.46517	9.95815	9.98316	10.1826	9.59331	10.3006	10.3837	10.0215	10.2422	10.348	10.3183	9.70719	10.0881	10.1555	10.9638	10.9455	11.1569	11.0584	10.1381	10.3793	10.5021	9.73953	9.85887	10.3985	9.57297	9.90847	10.2775	10.2049	10.3826	9.38987	9.80354	10.1687
CG10991-RA	CG10991	FBgn0037389	ID100003349000051804	FALSE	FALSE	FALSE	FALSE	NA	NA	FALSE	TRUE	NA	0.303912	8.05277	8.06176	8.4105	8.09707	8.25303	8.15413	8.27092	8.31886	8.32407	8.2403	8.2452	8.12677	7.955	8.27752	8.11813	8.09208	8.45013	8.21739	8.13096	8.222	8.19445	8.12201	8.39413	8.20477	8.36206	8.257	8.50829	8.26019	8.12206	8.07704	7.85956	8.02978	7.98503	8.29751	8.35292	8.22028
CG10999-RB	CG42675	FBgn0261561	ID100003746302020608	FALSE	FALSE	FALSE	TRUE	NA	2	FALSE	TRUE	NA	-0.795134	8.94899	8.98614	8.98798	9.12519	9.07163	9.24885	9.10978	9.25203	9.15737	9.17038	9.25671	8.96295	9.25012	9.25327	9.51008	9.26353	9.24669	9.30251	8.84506	8.88113	8.90733	9.17475	8.89881	9.19348	9.12524	9.27221	8.94251	9.16163	9.43998	9.39066	9.58444	9.65374	9.75618	9.40478	9.47908	9.69148
CG11010-RA	Ent3	FBgn0036319	ID100003349702030404	FALSE	FALSE	FALSE	TRUE	NA	5	FALSE	FALSE	NA	NA	10.2817	10.1323	10.4027	10.5218	9.99245	10.0226	10.023	10.4575	10.1586	10.0486	10.254	9.91346	9.86505	10.1167	10.4326	9.78592	9.88214	9.92658	10.2749	9.92118	10.1178	10.2088	9.64122	9.83396	9.98167	10.2809	9.96564	9.80838	9.91186	9.71946	9.53361	9.73923	9.97132	9.62055	9.39937	9.62454
CG11052-RA	CG11052	FBgn0040524	ID100003351500031212	FALSE	FALSE	FALSE	TRUE	NA	4	FALSE	FALSE	NA	NA	9.40181	9.36328	9.33135	9.10666	9.10759	9.21886	9.35263	8.93212	9.30933	9.13433	9.36458	9.18997	9.05663	8.78187	8.92474	9.65542	9.22703	9.23069	9.61754	9.71176	9.48661	9.32112	9.3614	9.29295	9.67897	9.22255	9.38724	9.342	9.55287	9.29951	9.10935	8.9262	9.0021	9.70506	9.37005	9.57968
CG11089-RA	CG11089	FBgn0039241	ID100003747300060112	TRUE	FALSE	TRUE	TRUE	5	2	TRUE	FALSE	-0.470426	NA	9.87543	9.52811	10.4375	9.60116	10.5018	10.3882	10.944	10.6812	10.5506	10.6442	10.5722	10.6599	10.4709	10.5302	10.2295	11.3897	11.3629	10.6713	10.8538	11.0853	10.7998	10.532	10.9406	10.7939	10.3977	10.2861	10.4648	10.467	10.4412	11.1601	11.3276	11.0489	10.5561	11.162	10.9035	11.3124
CG1112-RA	alpha-Est7	FBgn0015575	ID100004209801080905	FALSE	FALSE	FALSE	TRUE	NA	2	FALSE	TRUE	NA	-0.701115	11.0168	11.3298	11.4023	11.2303	11.5933	11.4033	11.5874	11.4872	11.1967	11.4848	11.4292	11.4822	11.3928	11.504	11.5116	11.5251	11.875	11.2797	11.2493	11.4274	11.1472	11.1563	11.5941	11.314	11.2128	11.2739	11.6028	11.3596	11.5522	11.8175	11.7351	11.7628	11.6818	11.6276	11.7197	11.454
CG11129-RA	Yp3	FBgn0004047	ID100004209701100905	FALSE	FALSE	TRUE	FALSE	NA	1	FALSE	TRUE	NA	0.842202	14.8506	14.3855	15.0955	14.7362	15.5639	15.5636	15.0948	15.2966	15.1862	15.297	15.2973	15.1859	15.5634	15.1853	13.8895	15.2976	15.742	15.2971	14.9098	14.9096	15.426	14.9635	15.0949	15.0946	14.9632	14.7357	15.0219	15.0952	15.0223	14.3617	15.0941	14.6916	14.1313	13.8462	13.8295	13.7814
CG11155-RA	CG11155	FBgn0039927	ID100004211203040905	FALSE	FALSE	FALSE	FALSE	NA	NA	FALSE	TRUE	NA	0.586059	10.6352	10.4949	10.9625	10.5032	10.2779	10.5293	10.5722	10.4794	10.3841	9.95623	10.3185	10.0351	10.5243	10.2246	10.4806	9.95743	9.71341	10.1896	10.7603	10.5161	11.1841	10.5537	9.99028	10.5208	10.537	10.3471	10.1281	10.1184	10.3759	10.0102	10.5242	10.2207	10.2988	10.0223	9.65032	9.87037
CG11205-RB	phr	FBgn0003082	ID100003158302031011	TRUE	TRUE	TRUE	TRUE	2	1	FALSE	FALSE	NA	NA	9.86749	9.99018	10.3397	10.5146	9.75651	9.97927	9.97935	10.2026	10.0823	10.2238	10.0633	9.79575	9.93909	9.83556	10.2111	9.80112	9.94685	10.2099	9.18534	9.03917	8.82609	9.3047	8.92201	9.19798	8.95059	9.29416	8.97986	9.14374	9.30955	9.11818	9.02359	9.05803	9.24167	9.12639	9.02573	9.15253
CG11206-RA	CG11206	FBgn0034720	ID100003158402011011	FALSE	FALSE	FALSE	FALSE	NA	NA	FALSE	TRUE	NA	0.393527	10.0836	10.0773	9.86324	10.0821	9.60973	9.88244	10.5101	9.45932	9.37248	9.38849	9.51643	9.63514	9.60431	9.45832	10.1077	9.93505	9.21282	10.0221	10.208	10.1223	10.0833	10.1375	9.4793	9.85038	9.6926	9.53074	8.97986	9.5851	9.64967	9.54295	9.62304	9.58133	9.85946	9.49244	9.15954	9.474
CG11211-RA	CG11211	FBgn0033067	ID100003438302060717	FALSE	FALSE	TRUE	TRUE	NA	1	FALSE	TRUE	NA	0.947712	13.9508	13.8102	13.8901	13.6968	13.6637	13.5456	13.5643	13.8444	13.2049	13.5746	13.6739	13.708	13.387	13.9959	13.9033	13.5843	13.8298	13.5943	13.9832	12.8686	13.4033	13.6236	13.8194	13.7072	13.6739	13.7965	13.7961	13.8634	13.3103	12.49	11.9495	12.3378	12.1403	11.6236	11.0538	11.6622
CG11218-RA	Obp56d	FBgn0034470	ID100004213603041403	FALSE	FALSE	TRUE	TRUE	NA	3	FALSE	TRUE	NA	-0.807808	11.709	11.4901	12.0225	11.3767	11.8915	11.9127	11.6433	11.6538	12.1053	11.8929	12.2156	12.2378	12.0474	11.8791	11.8693	11.7423	11.8556	11.9816	12.0176	11.5318	12.3939	11.8518	11.8099	12.0543	12.1607	11.9296	12.2073	12.0529	12.6641	12.9276	12.7142	12.7883	12.4388	12.8348	13.0018	12.6094
CG1124-RA	CG1124	FBgn0037290	ID100003399300060902	FALSE	FALSE	FALSE	TRUE	NA	3	FALSE	TRUE	NA	-0.605043	12.0292	12.4526	11.9179	12.0355	12.3202	11.7187	12.3379	12.1459	12.1404	12.5173	12.108	12.2552	12.4162	12.1285	12.2658	12.4816	12.5001	12.3578	11.849	11.5635	11.7086	12.0357	12.1191	11.5443	12.3025	12.5961	12.5058	12.784	12.5621	12.9149	12.5701	12.6519	12.7212	12.537	13.0316	12.4566
CG11279-RA	CG11279	FBgn0036342	ID100004216403080612	FALSE	FALSE	FALSE	TRUE	NA	2	FALSE	FALSE	NA	NA	9.45499	9.60507	9.51651	9.30107	9.63685	9.78549	9.40675	9.51058	9.49846	9.52144	9.49745	9.74332	9.67922	9.43634	9.50436	9.59649	9.40778	9.51033	9.50188	9.58449	9.74647	9.45436	9.77146	9.70293	9.44809	9.56943	9.76708	9.76038	9.94186	9.84204	9.90531	9.8741	9.78778	9.63316	9.6098	9.55524
CG11280-RA	trn	FBgn0010452	ID100004216503060612	FALSE	FALSE	FALSE	FALSE	NA	NA	FALSE	TRUE	NA	0.438446	8.46356	8.44086	8.66066	8.31119	8.06865	8.52469	8.43113	8.41314	8.3201	8.20041	8.36317	8.3349	8.17077	8.29435	8.2661	8.29386	8.02839	8.04663	8.61513	8.58161	8.74969	8.51129	8.16624	8.52389	8.24856	8.1365	8.27853	8.1888	8.22963	8.49426	8.3484	8.2046	8.31669	8.32835	7.87873	7.97828
CG1129-RB	CG1129	FBgn0037279	ID100003438702100200	FALSE	TRUE	FALSE	FALSE	4	NA	TRUE	FALSE	-0.43853	NA	10.688	10.9043	10.8265	10.796	11.0131	11.0459	10.9866	11.0672	11.118	11.2239	11.1293	11.0622	11.2066	11.2153	11.09	10.9009	11.098	11.0893	10.4491	10.8501	10.7124	10.5981	10.8867	10.9857	10.8275	10.8844	11.0508	10.9855	10.8792	10.9402	10.9922	11.1722	10.9426	10.7512	11.135	11.3717
CG1130-RA	scrt	FBgn0004880	ID100004217801041308	FALSE	FALSE	FALSE	TRUE	NA	5	TRUE	TRUE	0.637406	0.818388	10.2941	10.5957	10.3946	10.451	10.2485	10.2577	10.1199	10.3483	10.0094	10.1288	10.2491	10.0635	10.1825	10.0766	10.1541	10.1288	10.0315	10.0076	10.4787	10.3269	10.3512	10.3201	10.12	10.2851	10.1649	10.3124	10.1559	10.1303	10.2363	10.1701	10.1202	10.1197	10.0252	9.76676	9.6927	9.66956
CG11303-RA	TM4SF	FBgn0020372	ID100004217501101308	FALSE	FALSE	FALSE	TRUE	NA	5	TRUE	TRUE	0.643694	0.834901	12.1775	12.43	11.9804	11.8788	11.6534	11.51	11.2184	11.1823	11.0963	10.9461	10.7596	11.1608	11.1387	11.118	10.2111	10.8893	10.672	10.881	11.7962	12.1983	12.1614	12.1706	11.6239	11.5301	11.579	11.3484	11.087	11.2847	10.9099	10.6466	10.513	10.96	10.1477	9.96573	10.5061	10.5851
CG11348-RA	nAcRbeta-64B	FBgn0000038	ID100004259003090606	FALSE	FALSE	FALSE	TRUE	NA	5	FALSE	TRUE	NA	0.621193	9.17031	9.60142	9.77641	9.72446	9.38061	9.45628	9.38042	9.06	8.80964	9.1633	8.89949	8.88362	8.93246	9.1184	9.14564	8.89938	8.6655	9.26254	9.55284	9.86215	9.63887	9.42645	9.49818	9.74099	9.00178	8.64089	9.00449	9.00428	8.85845	9.21314	9.14567	8.88277	8.87945	8.65734	8.41786	8.52337
CG11348-RB	nAcRbeta-64B	FBgn0000038	ID100004259103070606	FALSE	FALSE	FALSE	FALSE	NA	NA	TRUE	FALSE	0.674934	NA	10.1679	9.96416	10.2637	9.68683	9.88671	10.0741	10.0169	9.60554	9.58053	9.0617	9.45728	9.45554	9.19684	9.51817	9.26556	9.5447	9.21511	9.24608	10.2546	10.0927	10.2897	9.64534	9.97253	10.1512	9.69779	9.23183	9.75516	9.16509	9.52295	9.72291	9.40975	9.27794	9.15557	9.30548	9.0719	8.7621
CG11368-RA	CG11368	FBgn0040923	ID100003159300070403	FALSE	FALSE	TRUE	TRUE	NA	1	FALSE	TRUE	NA	0.692228	11.4825	12.0997	11.6721	11.4115	11.8298	11.7249	11.4962	11.2714	11.7917	11.2441	11.5948	12.1486	12.0521	11.7156	11.5897	12.1832	11.6403	11.9926	11.2484	11.3397	11.3931	11.2222	11.8813	11.6104	11.6577	11.464	11.5597	11.6283	11.7345	11.5304	11.3749	11.2915	11.0786	10.9372	11.021	11.0396
CG11415-RA	Tsp2A	FBgn0024361	ID100003159902071311	FALSE	FALSE	FALSE	FALSE	NA	NA	FALSE	TRUE	NA	-0.316402	9.10936	8.93775	9.24399	9.20147	9.31069	9.3821	9.19346	9.63338	9.46248	9.32316	9.41118	9.21062	9.1402	9.45832	9.16634	9.36127	9.48158	9.40311	9.2318	8.93812	9.04908	9.14963	9.36587	9.41851	9.18434	9.53588	9.46169	9.34389	9.47433	9.24575	9.2534	9.44345	9.17399	9.61377	9.4113	9.45958
CG11422-RA	Os-E	FBgn0010403	ID100004263201090916	FALSE	FALSE	TRUE	TRUE	NA	1	FALSE	FALSE	NA	NA	9.95052	10.0739	9.1819	9.43721	9.40359	9.29085	9.53501	9.18262	9.76163	9.53667	9.34979	10.243	11.0715	9.64902	10.2905	11.0086	10.4711	10.3461	9.86842	8.90934	8.8872	9.39376	9.19345	9.19798	9.23132	9.8452	9.49361	9.26298	9.23837	9.45051	9.38621	9.35474	9.32663	9.33218	9.27326	9.49222
CG11458-RA	CG11458	FBgn0040637	ID100004264603050916	FALSE	TRUE	TRUE	TRUE	1	5	TRUE	TRUE	0.631851	0.578696	9.95882	9.89511	10.4616	10.1232	7.97979	8.2025	8.03729	8.09014	7.53127	7.36844	7.55781	7.57373	7.58218	7.53527	7.33592	7.33398	7.16312	7.15536	10.7465	10.6592	11.211	10.5044	8.31358	8.3875	8.19608	8.23261	7.53456	7.2671	7.65514	7.33275	7.46259	7.69257	7.4286	7.33339	7.31944	7.21341
CG11538-RA	CG11538	FBgn0017424	ID100003400602040902	FALSE	FALSE	FALSE	TRUE	NA	2	FALSE	TRUE	NA	-0.794807	10.6243	8.86116	10.0032	9.61486	11.9521	11.705	11.2359	12.3472	12.2589	10.4541	10.3901	12.0903	12.6182	12.4023	12.358	10.3771	11.1375	10.8967	11.8999	9.42743	11.5743	10.6574	10.7182	11.1891	10.7094	10.8869	9.88019	10.8338	9.7499	12.5351	13.078	12.6136	13.3284	12.515	12.4223	12.0371
CG11594-RB	CG11594	FBgn0035484	ID100003224201051218	FALSE	FALSE	TRUE	TRUE	NA	2	FALSE	TRUE	NA	-0.189879	10.1877	9.7664	10.3657	10.0943	10.4287	10.1335	10.5133	10.5815	10.0442	10.6323	10.1899	10.4168	10.1121	10.3405	10.2731	10.2781	11.114	10.1968	10.6989	10.4433	10.2029	10.5423	10.3416	9.94434	9.96551	9.91957	10.4582	9.96098	9.90541	11.0971	10.6821	10.9821	10.8791	9.99113	10.0261	9.81567
CG11650-RA	Lcp1	FBgn0002531	ID100003160402090403	TRUE	FALSE	TRUE	TRUE	2	1	FALSE	FALSE	NA	NA	8.44186	8.6059	8.12477	8.14839	8.53179	8.56167	8.14348	8.22552	8.42507	8.02841	8.14859	8.33069	8.09915	8.16676	7.98115	8.5761	8.26012	8.49072	8.06962	8.10748	7.6139	7.66172	7.85028	8.02907	7.55273	7.72755	8.03628	7.48662	7.62168	7.69364	7.45339	7.82143	7.50581	8.01967	7.6706	7.89367
CG11652-RA	CG11652	FBgn0036194	ID100003226501071200	TRUE	TRUE	FALSE	TRUE	2	1	FALSE	FALSE	NA	NA	10.9713	11.071	10.9347	11.0926	11.5868	11.3088	11.3345	11.3845	11.3073	11.4193	11.2376	11.2861	10.9772	11.5406	11.0056	11.1904	11.7385	11.3205	10.9334	10.7478	10.4155	10.8215	11.2704	10.9553	10.8356	10.8743	10.8919	10.9682	10.8291	11.0707	10.9081	10.8443	10.7521	11.3321	11.5315	11.1911
CG11654-RA	Ahcy13	FBgn0014455	ID100003785300020516	FALSE	FALSE	FALSE	TRUE	NA	2	TRUE	TRUE	-0.721982	-0.874126	11.2809	11.2249	11.3236	11.3618	10.9753	10.7609	11.2132	11.2243	11.3444	12.0704	11.6515	11.5379	11.6275	11.8727	12.1804	11.8256	12.5878	11.9007	11.3063	11.3034	11.2266	11.3001	11.4072	11.0929	11.1759	11.5601	11.5498	11.7395	11.7574	12.1648	12.3658	12.4293	12.5289	12.1854	12.2679	12.0346
CG11655-RA	CG11655	FBgn0030638	ID100003226601051200	FALSE	FALSE	FALSE	TRUE	NA	3	FALSE	TRUE	NA	-0.383445	10.3052	10.0964	10.2637	9.96466	10.3457	10.3909	10.3647	10.4745	10.5686	10.0034	10.5033	10.3408	9.86877	9.94089	10.0078	10.4482	10.4807	10.2722	10.2493	10.0848	10.2452	10.2237	10.3013	10.3168	10.6089	10.4726	10.4465	10.2788	10.4834	10.3128	10.1092	10.1297	10.4422	10.7816	10.7026	10.5989
CG11658-RA	CG11658	FBgn0036196	ID100003226801011200	FALSE	FALSE	FALSE	FALSE	NA	NA	FALSE	TRUE	NA	0.651742	10.7061	10.5161	10.685	10.9431	10.2502	10.401	10.5189	10.5098	10.3841	10.6959	10.6659	10.1358	10.1358	10.7937	10.3779	10.1576	10.5618	10.6136	10.6661	10.6188	10.3988	10.5261	10.1942	10.5355	10.2974	10.5056	10.0578	10.327	10.3583	9.96358	10.1595	10.2282	10.1204	10.1216	10.0607	10.275
CG1168-RA	7B2	FBgn0041707	ID100003786000000802	FALSE	FALSE	FALSE	TRUE	NA	5	FALSE	TRUE	NA	0.738686	12.4005	12.3747	12.4306	12.7216	11.7296	11.8015	12.3191	12.2978	11.8761	12.3263	11.8315	12.009	11.7755	12.315	12.04	11.7282	11.983	12.0254	12.4679	12.3023	12.3653	12.5038	12.0142	11.9617	12.5809	12.4947	11.5394	12.3612	11.9721	12.0278	11.6641	11.7738	11.8106	11.3252	11.6379	11.5985
CG11727-RB	CG11727	FBgn0030299	ID100003229603051817	FALSE	FALSE	FALSE	TRUE	NA	5	FALSE	FALSE	NA	NA	9.28212	8.86116	9.48544	9.36577	8.71852	9.09715	9.36512	9.24019	8.6043	8.77419	9.12105	8.53581	8.98501	8.68291	8.97485	8.91278	8.66102	8.87354	9.5362	9.00497	9.45485	9.391	8.93497	9.27597	8.89414	8.50347	8.93352	8.84757	8.65291	8.92757	9.27056	8.84795	9.0392	8.83101	8.55496	8.5379
CG1176-RA	Pbprp4	FBgn0011282	ID100004335601010419	FALSE	FALSE	TRUE	FALSE	NA	1	FALSE	FALSE	NA	NA	9.13486	9.25212	8.84192	8.8457	8.75141	8.82374	8.91315	8.82438	8.8495	8.95978	8.92099	8.89909	9.34638	9.00479	9.39317	9.43918	9.30738	9.23069	9.05421	8.87686	8.56291	8.78559	8.7403	8.8422	8.83897	8.84148	8.7983	8.79693	8.73341	8.60069	8.93131	8.52612	8.78001	8.84221	8.5938	8.74893
CG11765-RA	Prx2540-2	FBgn0033518	ID100004335401050419	FALSE	FALSE	TRUE	TRUE	NA	3	FALSE	TRUE	NA	-0.806099	9.44522	9.13144	9.50205	9.36797	9.24606	9.05931	9.38621	9.20643	8.92292	8.97171	9.04225	9.35847	8.94064	8.80007	8.91938	9.65868	9.20899	9.64469	9.39297	9.22463	9.63887	9.48793	9.12191	8.72501	9.04058	8.82151	9.32893	9.05306	9.18949	9.96589	9.96153	9.53347	9.71917	10.3063	9.8047	9.75942
CG11790-RA	CG11790	FBgn0039265	ID100004336603050419	FALSE	FALSE	FALSE	TRUE	NA	2	FALSE	FALSE	NA	NA	10.347	10.058	10.1361	10.055	10.1165	10.5917	10.3567	10.1213	10.3798	9.92775	10.2625	10.274	10.5349	10.1878	10.4773	10.6318	10.2148	10.3229	10.3034	9.96315	10.3823	10.3193	9.83831	10.2535	10.1691	9.85951	10.2074	10.1588	10.5946	10.5901	10.7641	10.7363	10.6823	10.7816	10.5977	10.4509
CG11797-RA	Obp56a	FBgn0034468	ID100004336901111006	FALSE	FALSE	FALSE	TRUE	NA	2	FALSE	TRUE	NA	-0.597308	8.80213	9.10306	8.48842	8.84825	8.70163	8.69545	8.91315	8.61458	8.4606	9.47371	9.06545	9.30698	9.28421	9.49399	9.03205	9.48738	9.62835	9.53664	8.82098	8.58161	8.53359	8.74542	8.80244	8.33201	8.27194	8.33542	9.04921	8.71073	8.69513	9.48164	9.58981	9.72062	8.91458	8.73559	8.93706	8.94651
CG11843-RA	CG11843	FBgn0039630	ID100004338503031006	FALSE	FALSE	FALSE	TRUE	NA	2	FALSE	TRUE	NA	-0.645871	8.61696	8.02835	8.40527	8.47512	8.47402	8.61247	8.42122	8.46791	8.60771	8.44887	8.80351	8.68511	8.56277	8.61686	8.77958	8.4232	8.50458	8.60766	8.52229	8.07539	8.48306	8.62133	8.26294	8.45308	8.50871	8.44003	8.48737	8.386	8.89622	8.96363	8.91931	9.00622	9.02884	8.44996	8.9053	8.78129
CG11853-RA	to	FBgn0039298	ID100004338903071316	TRUE	TRUE	FALSE	TRUE	5	2	TRUE	TRUE	-0.432134	-0.0870175	11.9376	11.2645	10.9486	10.796	12.8577	14.2528	12.5673	13.2439	14.5097	13.3471	13.5369	14.4866	14.6144	14.5553	13.9505	13.755	11.0515	13.4905	11.8999	10.9905	12.0915	11.8589	15.022	14.909	15.4256	15.2971	14.85	15.2972	15.2974	13.2702	14.5086	14.0718	13.6965	13.2721	15.0216	14.647
CG11854-RA	CG11854	FBgn0039299	ID100004339003051316	TRUE	TRUE	TRUE	TRUE	5	3	TRUE	TRUE	-0.232733	0.0316913	8.37923	8.15941	8.53154	8.39053	8.63773	9.50997	8.8457	9.06531	9.6498	8.88944	9.26178	9.49431	9.65818	9.32512	9.31264	8.73645	8.17702	8.59723	8.24924	8.15016	8.6216	8.60283	10.195	10.4896	10.3001	10.0543	10.2514	9.90762	10.2037	9.09415	10.0482	9.0427	9.17946	9.41147	9.86184	9.52599
CG11885-RA	CG11885	FBgn0031253	ID100004340603090106	FALSE	FALSE	FALSE	TRUE	NA	2	FALSE	TRUE	NA	-0.729131	8.62636	8.86487	8.59204	8.53679	8.82864	8.90206	8.67935	8.40592	8.75699	8.66101	8.48901	8.70031	8.59442	8.75996	8.67247	8.8231	8.55013	8.80371	8.53551	8.73705	8.59759	8.70418	8.68225	8.7302	8.56283	8.38917	8.7983	8.64538	8.69934	9.10679	8.97129	8.99364	8.90675	8.78925	8.86671	8.85346
CG11888-RA	Rpn2	FBgn0028692	ID100004340803050106	FALSE	FALSE	FALSE	FALSE	NA	NA	FALSE	TRUE	NA	-0.741544	10.2538	10.1463	10.5005	10.5189	10.2032	10.5423	10.6961	10.5062	10.4349	10.4041	10.5739	10.2942	10.4802	10.5842	11.0223	10.4158	10.6735	10.5129	10.2196	10.1472	10.2836	10.5025	10.1516	10.5748	10.1523	10.1412	10.6307	10.2039	10.4924	10.8661	10.8992	10.8409	10.8873	10.8588	10.6955	10.4364
CG11899-RA	CG11899	FBgn0014427	ID100003401100061303	FALSE	TRUE	FALSE	TRUE	5	3	TRUE	FALSE	-0.353822	NA	10.0144	10.1118	10.052	9.62853	10.7909	10.4751	10.7616	10.7048	10.5725	10.5696	10.3656	10.1845	10.8393	10.1878	10.406	10.934	10.7569	10.8931	10.4259	10.5289	10.3273	10.1928	10.6505	10.2831	10.4369	10.0948	10.9527	10.8299	10.6446	10.3433	11.204	10.5414	10.8596	11.2896	11.3036	10.9826
CG11907-RA	Ent1	FBgn0031250	ID100004341901070001	FALSE	FALSE	FALSE	TRUE	NA	5	FALSE	FALSE	NA	NA	10.4338	10.5126	10.2449	10.3278	10.545	10.5465	10.0564	10.2417	10.1944	9.59882	9.74988	10.0604	10.2012	9.86983	9.8954	9.97138	9.71977	9.91574	10.3003	9.91638	10.1526	10.1569	10.3087	10.1449	10.0429	10.1204	10.1438	10.1077	9.92432	9.77746	9.97645	9.83869	9.92269	10.1682	9.83216	9.99572
CG11909-RA	tobi	FBgn0261575	ID100004342101030001	TRUE	TRUE	TRUE	TRUE	3	2	FALSE	TRUE	NA	0.108061	10.7996	10.0273	11.1409	10.3839	12.2786	12.729	12.5594	12.7786	12.6019	11.494	11.29	12.532	12.9459	12.6848	12.3892	12.2421	12.7587	11.3226	13.3389	12.7292	13.0037	12.4958	12.423	12.3704	12.4336	12.4096	11.1034	12.002	11.3502	12.1014	12.056	11.9948	11.8782	12.1616	12.6891	12.3835
CG11910-RA	CG11910	FBgn0039332	ID100004342201010001	FALSE	FALSE	FALSE	TRUE	NA	5	FALSE	FALSE	NA	NA	9.52694	9.66425	9.48185	9.48536	9.13391	9.24242	9.47201	9.37518	8.86409	9.32109	9.17676	9.10525	9.03897	9.28131	9.42676	9.06236	9.54249	9.36758	9.78193	9.85766	9.49961	9.44418	9.3316	9.21032	9.37256	9.20191	8.72925	9.53788	9.35479	8.97382	9.13712	8.81968	9.23068	8.61917	9.20209	8.72584
CG11968-RA	RagA	FBgn0037647	ID100004343803051515	FALSE	FALSE	FALSE	TRUE	NA	4	FALSE	FALSE	NA	NA	8.78152	8.46269	8.73783	8.58217	8.69244	8.7567	8.63072	8.66209	8.51773	8.5302	8.58083	8.48788	8.53815	8.5545	8.75901	8.45795	8.37097	8.37098	8.91933	8.37341	8.73903	8.69957	8.61306	8.61195	8.32963	8.50136	8.6481	8.60492	8.8241	9.00349	9.11957	8.94577	8.97498	8.68643	8.69604	8.41606
CG11981-RA	Prosbeta3	FBgn0026380	ID100003161400011615	FALSE	FALSE	FALSE	TRUE	NA	3	FALSE	TRUE	NA	-0.781422	10.7967	11.0897	10.5013	10.6991	10.8218	10.8418	11.0387	11.0513	10.9332	10.8363	10.7706	11.0144	11.0189	10.7175	11.2296	11.0473	10.9551	11.0511	10.5622	10.8207	10.4921	10.8397	10.8135	10.6978	10.867	11.178	10.8607	10.8	11.122	11.1618	11.329	11.0625	11.166	11.3636	11.1969	11.2908
CG11992-RC	Rel	FBgn0014018	ID100004133701060302	FALSE	FALSE	FALSE	TRUE	NA	3	FALSE	TRUE	NA	-0.747272	10.9481	11.2833	10.9476	11.1006	11.2919	10.9457	11.0612	11.1879	11.1746	11.5469	11.1988	11.0144	11.1119	11.0958	10.9879	11.2966	11.461	11.1831	11.2238	10.9541	10.784	11.1086	11.2149	10.8336	11.1898	11.2346	11.3208	11.1913	11.3383	11.3163	11.3027	11.2941	11.2767	11.8195	11.7506	11.5953
CG12008-RC	kst	FBgn0004167	ID100004134803080302	FALSE	FALSE	FALSE	FALSE	NA	NA	FALSE	TRUE	NA	-0.68159	9.23389	9.46472	9.30247	9.19105	9.40173	9.60898	9.41438	9.46177	9.30738	9.39225	9.32924	9.45554	9.40993	9.55378	9.16345	9.33265	9.33713	9.39691	9.15902	9.27253	9.3192	9.43958	9.31227	9.3761	9.28591	9.32308	9.39622	9.45969	9.56753	9.80197	9.60586	9.79569	9.48558	9.56187	9.52178	9.49821
CG12013-RB	PHGPx	FBgn0035438	ID100004135103020302	FALSE	FALSE	FALSE	FALSE	NA	NA	FALSE	TRUE	NA	-0.848036	12.1258	11.8532	12.2652	12.3134	11.9423	12.1665	12.0249	12.1242	12.1716	12.049	12.4644	12.1254	12.3078	12.347	12.823	11.8979	11.8795	12.3263	12.0121	11.4866	11.9168	12.1292	11.7318	11.9972	11.5119	11.697	11.4954	11.6645	12.015	12.3474	12.435	12.332	12.5487	12.5409	12.3916	12.3835
CG12071-RA	CG12071	FBgn0039808	ID100004138601041800	FALSE	FALSE	FALSE	FALSE	NA	NA	FALSE	TRUE	NA	0.42316	10.3589	10.3139	10.4723	10.7058	9.95325	10.1269	10.3062	10.5692	10.1173	10.1599	10.3455	10.1664	10.1013	10.377	10.5979	10.2918	10.1288	10.143	10.4538	10.2874	10.3458	10.5396	9.97497	10.1138	10.1109	10.358	10.1644	10.2351	10.2579	10.281	10.3014	10.1848	10.3773	10.0387	9.91546	9.93809
CG12079-RA	CG12079	FBgn0035404	ID100004139203040617	FALSE	FALSE	FALSE	TRUE	NA	5	FALSE	TRUE	NA	0.336861	9.09858	9.11254	9.12759	8.81983	8.76277	8.93799	9.57751	9.04544	8.9805	8.36781	8.78272	8.91108	8.76641	8.78622	8.87021	8.77881	8.6655	8.81682	9.43883	9.32306	9.4845	9.08041	8.88937	8.87861	9.02387	8.7699	9.08017	8.66066	8.95098	9.16704	9.10935	9.01017	8.86772	8.85623	8.7427	8.73003
CG12090-RA	CG12090	FBgn0035227	ID100004071001011809	FALSE	FALSE	FALSE	TRUE	NA	3	FALSE	TRUE	NA	-0.792402	10.6116	10.7127	10.273	10.5689	10.5772	10.7704	10.7126	10.666	10.4983	11.1359	10.8831	10.7505	10.9939	10.7862	10.9445	10.8991	10.946	10.9056	10.5492	10.4674	10.3903	10.6132	10.2957	10.4358	10.5101	10.6692	10.1588	10.9546	11.0972	10.7685	11.0179	11.1689	11.2784	11.0155	11.5254	11.4713
CG12112-RA	CG12112	FBgn0030048	ID100004140501021500	FALSE	FALSE	FALSE	TRUE	NA	3	FALSE	TRUE	NA	-0.85779	8.16219	8.15941	7.87441	8.19744	7.98719	8.05842	7.97968	8.28615	7.91777	8.06428	7.97668	8.05426	8.10463	8.28323	8.40462	8.08678	8.04137	8.14864	7.96753	8.10748	7.87785	8.20774	7.87905	8.01724	7.90552	8.11911	7.79591	8.04221	8.10857	8.3315	8.60223	8.38574	8.56226	8.3518	8.5214	8.39674
CG12116-RA	CG12116	FBgn0030041	ID100004140801080619	FALSE	TRUE	FALSE	FALSE	5	NA	FALSE	TRUE	NA	0.180952	13.8764	14.012	13.5373	13.5653	14.0905	14.1103	13.781	14.1702	13.9968	13.5943	13.6635	14.5558	13.9664	13.8754	13.9196	13.846	13.5549	14.2124	13.7546	13.3473	13.4614	13.3712	14.5557	14.1513	14.3622	14.5095	14.2526	14.692	13.9037	13.4794	13.6612	13.6957	13.5116	14.3417	14.2522	13.6631
CG12143-RA	Tsp42Ej	FBgn0033132	ID100003162202091615	FALSE	FALSE	FALSE	FALSE	NA	NA	FALSE	TRUE	NA	0.836853	13.0262	13.6487	13.0335	12.9976	13.0188	13.1895	12.5247	12.618	12.9074	12.4031	12.4795	12.4201	12.6718	12.214	12.0811	12.3206	12.5752	12.6313	12.973	13.2367	13.2459	12.9978	12.7477	12.9333	12.9158	12.828	12.6007	12.503	12.7394	11.9148	12.0609	12.2471	11.9422	11.8635	12.3881	12.3548
CG12158-RA	CG12158	FBgn0040775	ID100004073001091010	FALSE	FALSE	FALSE	FALSE	NA	NA	FALSE	TRUE	NA	0.634741	12.1052	12.3327	12.1292	12.2682	12.3969	12.0883	11.9292	11.9157	12.158	12.2672	12.0939	12.4755	12.2701	12.5626	12.0202	12.0068	12.3189	12.3999	12.4051	12.1654	12.1965	12.2927	12.9725	12.5953	12.2555	12.5921	12.6996	12.6763	12.4994	12.4709	12.063	12.4942	12.192	11.5958	12.1506	11.799
CG12203-RA	CG12203	FBgn0031021	ID100004074203091010	FALSE	FALSE	FALSE	TRUE	NA	5	FALSE	FALSE	NA	NA	9.37227	9.30508	9.41367	9.23822	9.31419	9.73414	9.09713	9.02388	9.20013	8.84979	8.99366	9.13994	9.24601	9.28482	9.13173	8.86124	8.93149	9.14741	9.69327	9.34581	9.71951	9.52051	9.38667	9.57608	9.00858	8.92959	9.19143	9.05614	9.21332	9.06193	9.34685	9.48137	9.3852	8.90658	9.26783	8.99371
CG12210-RA	Syb	FBgn0003660	ID100003386202051611	FALSE	FALSE	FALSE	TRUE	NA	3	FALSE	TRUE	NA	-0.842228	12.0584	11.8392	11.9835	11.6557	12.1659	12.2186	12.157	11.845	12.3822	12.0746	11.93	12.2153	11.8925	11.985	12.1839	12.4577	11.9811	12.1193	11.9868	11.6306	11.9261	11.9476	11.7803	11.8635	12.0709	11.6823	12.285	12.2255	12.2663	12.5169	12.3245	12.4163	12.4571	12.7014	12.4937	12.641
CG1225-RA	RhoGEF3	FBgn0259743	ID100003388802011317	FALSE	FALSE	FALSE	FALSE	NA	NA	FALSE	TRUE	NA	0.223871	10.0096	9.77957	10.3858	10.6506	9.35037	9.64408	10.2642	10.3468	9.37063	9.71828	10.1477	9.55223	9.74597	10.1167	10.7495	9.64429	9.82628	10.0644	10.4514	10.0705	10.0404	10.0976	9.78834	10.1767	9.71262	9.53857	9.9714	9.49921	9.48361	9.9913	10.2969	9.94824	10.028	9.61198	9.32784	9.5657
CG12251-RA	AQP	FBgn0033807	ID100003388502071317	FALSE	FALSE	FALSE	FALSE	NA	NA	FALSE	TRUE	NA	0.823051	8.76873	9.08511	8.9661	8.45619	8.66525	8.84156	8.69508	8.58212	8.43218	8.29348	8.35779	8.45205	8.29075	8.43285	8.38596	8.43149	8.26012	8.37605	8.97806	8.88711	8.91694	8.75847	8.72701	8.78559	8.49885	8.47516	8.69513	8.55504	8.4987	8.41125	8.33939	8.3953	8.273	8.34816	8.16893	8.20471
CG12256-RA	CG12256	FBgn0038002	ID100004074903071413	FALSE	TRUE	TRUE	TRUE	5	2	TRUE	TRUE	-0.772196	-0.783787	9.33609	8.81581	9.06209	9.24564	9.49099	9.81833	9.35263	9.50187	10.5823	10.1953	10.4123	10.2379	10.7621	10.5502	10.8113	10.4878	10.457	10.4012	9.12427	8.89164	9.14856	9.45155	9.34107	9.61881	9.34759	9.4184	10.9154	10.9268	11.18	11.4558	11.5181	12.008	12.1743	11.1653	11.5205	11.4419
CG12264-RA	CG12264	FBgn0032393	ID100003389200051312	FALSE	FALSE	TRUE	TRUE	NA	3	FALSE	TRUE	NA	-0.83339	9.9013	10.3538	10.4072	10.0286	10.3855	10.1481	10.5451	10.5158	10.4754	10.3174	10.1969	10.3814	10.51	10.2186	10.4861	10.2649	10.5306	10.4177	9.93788	10.2352	10.1586	10.1181	10.4264	10.0342	10.5602	10.5008	10.444	10.5345	10.3687	10.5918	10.7302	10.5547	10.6906	11.0225	11.09	10.9986
CG12268-RA	CG12268	FBgn0039131	ID100003389400011312	FALSE	FALSE	FALSE	TRUE	NA	3	FALSE	TRUE	NA	-0.568689	9.12613	9.19567	8.99332	9.18472	8.92063	8.94826	9.22822	9.06531	9.09929	9.21589	9.10795	8.91108	9.13778	9.20518	9.31264	9.39976	9.56916	9.48598	9.09712	9.36872	9.09619	9.1332	9.251	9.25473	9.37972	9.25173	8.96254	9.0849	9.09166	9.05786	9.19968	9.0456	9.22194	9.79411	10.005	9.59662
CG12269-RA	CG12269	FBgn0038665	ID100003605401011019	FALSE	FALSE	FALSE	TRUE	NA	5	FALSE	TRUE	NA	0.866529	11.4264	11.1497	11.477	11.5139	11.2295	11.4033	11.4085	11.2917	11.1564	11.4316	11.362	10.9875	11.2189	11.2991	11.1794	11.2244	11.3045	11.4325	11.6975	11.6392	11.3627	11.3707	11.4323	11.5481	11.3742	11.3266	11.1963	11.593	11.5673	10.8201	10.7524	10.9834	11.0767	10.6782	10.9111	11.1028
CG12286-RA	kar	FBgn0001296	ID100003634201000019	FALSE	FALSE	FALSE	FALSE	NA	NA	TRUE	FALSE	0.653426	NA	11.3599	11.5538	11.1042	11.4558	10.9413	10.9838	10.9997	10.8699	10.8046	11.0692	10.9011	10.6798	10.6146	10.8647	10.8941	10.6692	10.9187	10.781	10.9071	11.2804	11.118	11.419	10.8265	10.9261	11.3256	11.2797	10.2786	11.0916	11.0397	10.6814	10.4532	10.6407	10.9166	10.6385	10.9191	10.9994
CG12292-RA	spict	FBgn0032451	ID100003390000010902	FALSE	FALSE	FALSE	TRUE	NA	3	FALSE	FALSE	NA	NA	10.9102	10.9711	10.7113	11.0533	10.7204	10.6028	10.9573	10.8636	10.9786	11.3753	10.8348	10.9167	11.1949	11.1787	11.1752	11.0106	11.3011	11.0639	10.7063	10.9106	10.7416	11.0858	10.6931	10.5506	11.138	11.3281	10.6636	11.3486	11.1624	10.9739	11.1634	11.3426	11.4016	11.2615	11.6982	11.5862
CG12298-RA	sub	FBgn0003545	ID100003634301100017	TRUE	FALSE	TRUE	TRUE	2	1	FALSE	FALSE	NA	NA	9.21254	9.37287	9.12234	9.19737	9.633	9.29377	9.11354	9.14783	9.20776	9.6705	9.19907	9.21794	9.07775	9.59149	9.08135	8.9742	9.48969	9.24206	8.57961	8.90934	8.53871	8.73196	9.24194	8.94696	8.92562	8.91781	8.94653	9.0849	8.79343	8.70588	8.70254	9.00318	8.77558	8.44092	9.04799	8.8836
CG12323-RA	Prosbeta5	FBgn0029134	ID100003391500071303	FALSE	FALSE	FALSE	FALSE	NA	NA	FALSE	TRUE	NA	-0.655617	10.8936	11.1245	10.9012	10.4049	11.2364	10.809	11.128	11.0959	10.9315	11.275	10.6946	11.1087	11.166	10.9107	10.653	11.184	11.1375	10.9721	10.9235	10.9519	10.5521	10.4833	11.2527	10.7852	10.8975	11.0942	11.2185	11.2665	11.0653	11.44	11.4037	11.1022	10.8945	11.6827	11.5048	11.3562
CG12348-RA	Sh	FBgn0003380	ID100003393002011303	FALSE	FALSE	FALSE	FALSE	NA	NA	FALSE	TRUE	NA	0.723411	10.7207	10.4447	10.8474	10.9717	9.94638	10.4827	10.4934	10.5492	9.965	9.89872	10.4723	9.78776	10.0803	9.81557	10.2141	9.83487	9.8883	10.3579	10.7959	10.7635	10.7382	10.6659	10.119	10.8096	10.4106	10.0702	10.245	10.061	10.0596	9.74537	10.3592	9.60899	10.0914	9.61562	9.57493	9.90585
CG12369-RA	Lac	FBgn0010238	ID100003135201081001	FALSE	FALSE	FALSE	FALSE	NA	NA	FALSE	TRUE	NA	-0.870772	11.2076	11.4421	11.0992	10.9896	11.1929	11.176	11.2049	11.0807	11.1377	11.039	11.1151	11.3557	11.224	11.2665	11.1597	11.5998	11.0866	11.401	10.9716	11.1137	10.9417	10.9612	11.2772	11.002	11.0851	10.846	11.3187	11.0463	10.8764	11.5319	11.2705	11.4918	11.3528	11.7818	11.5171	11.5806
CG12403-RA	Vha68-1	FBgn0020368	ID100003137101060104	FALSE	FALSE	FALSE	TRUE	NA	5	TRUE	TRUE	0.668515	0.744578	12.3417	12.105	12.5492	12.4685	12.0766	11.528	12.0729	11.9759	11.8061	11.6527	11.7678	11.5826	11.5463	11.4878	11.6919	11.8192	11.541	11.651	12.4527	12.1341	11.8312	11.9167	11.9058	11.7061	11.8556	11.5418	12.1101	11.4852	11.4411	11.5881	11.3953	10.71	10.9973	11.5423	10.7734	10.9956
CG12419-RA	CG12419	FBgn0037769	ID100003137801040015	FALSE	FALSE	FALSE	TRUE	NA	1	FALSE	FALSE	NA	NA	8.16219	8.4112	8.57529	8.51391	8.46202	8.34368	8.46388	8.70577	8.42887	8.32494	8.60135	8.10829	8.12715	8.28323	8.24313	8.63873	8.37097	8.62934	8.04234	8.27279	8.01697	8.30143	8.19426	8.29382	8.25267	8.44003	8.23849	8.2163	8.24015	8.10873	7.94411	7.90526	7.98503	8.50644	7.99496	8.24791
CG12428-RC	CG12428	FBgn0039543	ID100003606303071019	FALSE	FALSE	FALSE	TRUE	NA	3	FALSE	TRUE	NA	-0.589582	10.3614	10.5117	10.3439	10.1763	10.9918	11.0856	10.8228	10.4763	10.9121	10.6418	10.8489	10.7652	10.8801	10.7046	10.6138	10.7148	10.4326	10.6541	9.93196	10.1193	10.2936	10.3627	10.5742	10.961	10.5464	10.3202	11.0973	10.7033	10.9303	10.7047	10.9372	10.7392	10.8225	10.943	11.0947	11.2082
CG12505-RA	Arc1	FBgn0033926	ID100003141603000213	FALSE	FALSE	TRUE	TRUE	NA	3	FALSE	TRUE	NA	-0.855939	10.0224	9.56038	9.7292	10.0228	10.4248	9.47052	9.90681	9.84141	10.7098	10.3394	10.9109	11.05	10.6146	10.0011	10.87	10.2551	9.64537	10.5166	10.0663	9.4406	10.138	10.8995	11.052	9.36008	10.5101	10.0168	9.49691	10.7219	11.1661	11.6559	11.9323	11.5743	12.6098	11.9826	12.1775	12.6635
CG12592-RA	CG12592	FBgn0037811	ID100004249001040600	TRUE	TRUE	TRUE	TRUE	2	1	FALSE	FALSE	NA	NA	9.47256	9.52195	9.47682	9.24872	9.20873	9.40254	9.30152	9.46177	9.3862	9.48946	9.7657	9.41411	9.28257	9.3195	9.31779	9.66807	9.53985	9.65226	9.19775	8.97321	8.85377	8.67003	8.8538	9.22281	8.86372	9.12982	9.15965	8.98495	9.01084	9.22897	8.89217	8.62884	8.88585	9.47102	8.84548	9.07481
CG12594-RA	CG12594	FBgn0037941	ID100004249201000600	FALSE	FALSE	FALSE	TRUE	NA	5	FALSE	FALSE	NA	NA	8.22428	8.4112	8.19817	8.11483	7.73252	8.05842	8.1303	7.88237	7.63881	8.1102	7.7439	7.89811	7.85452	7.96351	8.14378	7.93551	7.93992	7.87435	8.36997	8.19607	8.07559	8.0504	7.78883	7.9891	7.88752	7.88056	7.42694	8.01832	8.05623	8.2388	8.20809	7.93691	8.20276	7.8422	7.93037	7.78244
CG1275-RB	CG1275	FBgn0035321	ID100004255701021806	FALSE	FALSE	FALSE	TRUE	NA	5	FALSE	FALSE	NA	NA	12.158	12.0937	11.9667	12.082	11.4438	11.8202	11.5957	11.672	11.5646	11.6054	11.7638	11.5668	11.1967	11.6631	11.9107	11.8088	11.6372	11.5492	12.0483	11.9034	11.8114	11.9428	11.3211	11.7625	11.7628	11.5708	11.3824	11.6057	11.686	11.7113	11.1655	11.2171	11.4231	11.3543	11.1781	11.355
CG12758-RB	sano	FBgn0034408	ID100004255601041806	FALSE	FALSE	FALSE	TRUE	NA	5	FALSE	TRUE	NA	0.800803	10.2312	10.1118	10.4601	10.1267	9.71783	10.0226	10.0734	10.4069	9.83214	10.1229	10.1129	9.85552	9.7185	9.71572	9.79932	9.88286	9.9429	9.94917	10.2371	10.2086	10.1736	10.0985	9.98558	10.0897	9.89004	9.84953	10.0377	10.0688	9.66015	9.76602	9.71686	9.36239	9.46312	9.64073	9.56384	9.59938
CG12763-RA	Dpt	FBgn0004240	ID100004255801001806	FALSE	FALSE	FALSE	TRUE	NA	3	FALSE	FALSE	NA	NA	10.3875	10.2093	10.7448	10.03	9.63026	9.94124	9.74272	10.1082	11.527	13.4205	10.2469	12.1618	10.5259	10.0399	10.7334	13.7316	13.37	12.1047	10.2414	12.8336	10.1041	10.7822	9.84897	9.99454	10.1103	10.637	12.5755	10.4945	14.8507	12.46	13.18	12.2108	13.8455	14.6152	14.1512	13.5013
CG12766-RA	CG12766	FBgn0035476	ID100004256001080413	FALSE	FALSE	FALSE	FALSE	NA	NA	FALSE	TRUE	NA	-0.880284	9.46459	9.3657	9.15367	9.2874	9.63915	9.51489	9.10598	9.23441	9.47482	9.31367	9.16331	9.68276	9.52536	9.29841	9.13408	9.69051	9.3908	9.20173	9.48062	9.1786	9.3014	9.3138	9.5542	9.30757	9.42528	9.50734	9.40674	9.45761	9.34842	9.85638	9.65836	9.84654	9.65701	9.97809	9.66878	9.90386
CG12814-RA	CG12814	FBgn0037796	ID100003308000090316	FALSE	FALSE	FALSE	TRUE	NA	3	FALSE	FALSE	NA	NA	10.3681	10.5331	10.4461	10.4487	10.7971	10.2597	10.399	9.80669	10.3869	10.8628	10.2392	10.578	10.6795	10.5893	10.1462	10.4953	10.5774	10.5025	10.3719	10.4785	10.3337	10.2552	11.0966	10.3303	10.6426	9.64723	10.433	10.5905	10.0888	10.5078	10.4583	10.5239	10.3138	10.8787	11.1341	10.9052
CG12840-RA	Tsp42El	FBgn0033134	ID100003309202090316	FALSE	FALSE	FALSE	TRUE	NA	3	FALSE	TRUE	NA	-0.817567	9.85417	10.3621	9.9535	9.72446	10.1644	10.4445	10.1009	10.0817	10.3311	10.0963	10.0367	10.1975	10.0916	9.93159	10.2483	10.4244	10.1505	10.948	10.1445	10.3298	9.88824	9.62337	10.2548	10.4758	9.95009	9.67537	10.7034	10.067	10.2923	10.9755	10.8013	10.5403	10.8449	11.1912	10.7094	11.274
CG12843-RA	Tsp42Ei	FBgn0033130	ID100003309402050316	FALSE	FALSE	TRUE	TRUE	NA	3	FALSE	TRUE	NA	-0.919142	9.69769	10.0504	9.98401	9.86854	9.67926	9.89579	10.0169	9.95289	10.0288	9.96703	9.88732	9.96883	10.0499	9.89227	10.3369	10.0974	9.89219	10.1368	9.84985	10.0266	10.0911	10.2114	9.80995	9.93347	10.1626	9.78591	10.2411	10.0362	10.2343	10.8431	10.7857	10.4532	10.7431	11.0385	10.7788	10.7521
CG12846-RA	Tsp42Ed	FBgn0029507	ID100003309602010316	FALSE	FALSE	TRUE	TRUE	NA	3	FALSE	TRUE	NA	-0.916061	10.7287	10.7465	10.6619	10.7859	10.6528	10.9683	10.9112	11.0844	11.2947	11.944	11.2028	11.0844	11.3097	11.2782	11.4899	11.2027	11.0785	11.6412	10.7741	10.4228	10.4696	10.6679	10.4208	10.7972	10.7385	11.0639	11.1148	11.5679	11.5902	11.9947	12.0533	12.0959	12.2415	12.5185	12.4054	12.767
CG12854-RA	CG42254	FBgn0259112	ID100003310000051709	TRUE	TRUE	TRUE	TRUE	3	4	FALSE	FALSE	NA	NA	9.03843	8.7718	8.79496	8.31495	8.5663	8.4419	8.75423	8.77018	8.47678	8.44544	8.6059	8.89484	8.46958	8.52727	8.3116	8.708	8.7402	8.73277	9.47031	9.22933	9.09825	8.99479	9.36587	9.04412	9.30191	9.17399	9.45487	9.08923	9.02603	9.44548	9.32938	9.02053	9.03787	9.29725	9.24318	9.26176
CG12862-RB	CG12862	FBgn0033950	ID100003310600051708	TRUE	TRUE	TRUE	TRUE	3	4	FALSE	FALSE	NA	NA	8.05277	7.9356	7.52656	7.44412	7.78105	7.79887	7.37818	7.4851	7.82045	7.46325	7.36062	8.04689	7.69237	7.49249	7.52014	7.97737	7.51258	7.41928	8.56346	8.2372	8.6216	8.37133	8.33936	8.24573	8.7888	8.6827	8.50829	8.60998	8.51327	8.46145	8.17717	8.36963	8.36805	8.5104	8.5938	8.5679
CG12865-RA	CG12865	FBgn0033957	ID100003310800011708	TRUE	TRUE	TRUE	TRUE	3	4	FALSE	FALSE	NA	NA	9.50572	9.33955	9.06959	9.30386	9.18663	9.40997	9.42024	9.06918	9.24074	9.43154	9.46716	9.50235	9.25012	9.01162	9.1969	9.89028	9.25248	9.31146	9.75355	9.80253	9.99649	9.9216	9.73268	9.94434	10.2153	10.3705	9.52029	9.97317	10.0932	9.6231	9.53777	9.7409	9.80414	10.1301	9.72628	10.1165
CG12868-RA	CG12868	FBgn0033945	ID100004153802011304	FALSE	FALSE	TRUE	TRUE	NA	3	FALSE	TRUE	NA	-0.847054	10.1862	10.0027	9.92911	10.1752	9.97319	10.2002	9.96987	9.95798	10.1975	10.0531	10.0768	10.205	10.3077	10.1905	10.6839	10.3251	10.0286	10.31	10.0288	9.87592	10.1928	10.4959	9.50021	10.0319	9.93935	10.1496	9.70459	10.2564	10.4576	10.5997	10.923	11.1532	11.1899	10.6954	11.0868	11.1553
CG12895-RA	CG12895	FBgn0033523	ID100004402301101417	TRUE	TRUE	FALSE	FALSE	2	NA	FALSE	FALSE	NA	NA	8.19673	7.80358	7.58801	7.26581	7.76517	7.81194	7.68012	7.70402	7.47595	7.92619	7.60225	8.35432	7.36989	7.62224	7.66719	7.96656	7.54793	7.60497	7.49297	7.15303	7.05814	6.75704	6.85273	6.87713	6.99425	6.73211	7.23558	7.186	6.83412	7.82971	7.02553	6.84597	6.95311	6.94489	6.97911	6.87699
CG12902-RA	CG12902	FBgn0033512	ID100003312300071600	FALSE	FALSE	TRUE	TRUE	NA	4	FALSE	FALSE	NA	NA	8.01642	7.82133	7.76137	7.72671	8.04338	7.83088	7.7576	8.19797	7.70744	7.97938	7.67186	8.0795	7.8617	8.05539	7.70063	7.95148	7.90303	7.60497	8.39587	8.0917	8.18773	8.06152	8.2296	8.14718	8.22415	8.6827	8.47646	8.32538	8.00702	8.39537	8.14226	8.36497	8.11498	8.37478	8.21508	8.09747
CG12909-RA	CG12909	FBgn0033507	ID100003312600011600	TRUE	TRUE	TRUE	TRUE	2	1	FALSE	FALSE	NA	NA	9.33609	9.35237	9.20142	9.4985	9.1565	9.21385	9.46668	9.34308	9.29655	9.85064	9.35729	9.12358	9.06792	9.21023	9.31264	9.43918	9.71977	9.53975	9.04836	8.98009	8.75391	8.87003	8.85865	8.98782	8.99365	9.11537	8.7983	9.11274	8.90977	8.76046	8.76896	8.58931	8.67257	9.06264	9.58583	8.94322
CG12977-RA	CG42337	FBgn0259239	ID100003315300070604	FALSE	FALSE	FALSE	FALSE	NA	NA	TRUE	TRUE	0.573985	0.7131	8.60637	8.81287	8.71108	8.17715	8.16967	8.16847	8.41168	8.33478	7.74958	7.92619	7.83836	8.28819	8.06614	7.82454	7.70063	7.75625	7.9173	7.88539	8.75138	8.85348	8.4376	8.17606	8.40951	8.21701	8.21045	7.90774	8.11534	8.23261	7.70074	8.08477	7.97517	7.70232	7.5983	7.46247	7.74911	7.58941
CG13026-RA	CG13026	FBgn0036656	ID100003490201011700	FALSE	FALSE	FALSE	FALSE	NA	NA	TRUE	TRUE	0.524791	0.552392	9.3189	9.37287	9.59979	9.42074	7.98719	8.14129	8.16181	8.02743	7.92095	8.34949	8.11041	7.98416	7.87712	8.0633	8.11813	7.87046	8.00386	8.16777	9.65375	9.54591	9.26496	9.41917	8.09923	8.40353	8.14668	8.28808	7.63617	8.25323	8.0899	7.79741	7.89108	7.94391	7.98503	7.84981	7.8432	7.99665
CG13057-RA	CG33061	FBgn0053061	ID100004406601080705	FALSE	TRUE	TRUE	TRUE	1	5	TRUE	TRUE	0.706601	0.911245	13.2453	13.5838	13.4914	13.3107	12.9409	12.7593	12.8474	12.4763	11.7985	11.4531	11.7417	11.9517	11.8022	11.6564	11.3724	12.0466	11.8021	11.4656	13.1017	13.0725	13.3965	13.2629	12.7887	12.5474	12.8112	12.506	11.9764	11.9957	12.0037	11.3623	11.3557	11.1929	11.1531	10.6872	10.5709	10.7535
CG13061-RA	Nplp3	FBgn0042201	ID100003491703070610	FALSE	TRUE	TRUE	TRUE	1	5	TRUE	TRUE	0.698149	0.95562	12.6817	13.2851	13.2856	12.5815	12.9673	13.2127	12.9215	12.5551	11.98	10.5533	11.3456	11.5517	11.7088	11.3785	11.315	11.5643	10.8905	11.2281	12.5401	13.3876	13.697	12.7444	12.7534	12.8971	12.7598	12.3779	11.9511	11.7829	12.094	10.3352	10.3879	10.2007	10.2877	9.10284	8.5162	9.1475
CG13169-RA	CG13169	FBgn0033704	ID100004409801041300	TRUE	FALSE	TRUE	TRUE	3	4	FALSE	FALSE	NA	NA	7.5856	7.59267	7.33065	7.5248	7.52179	7.68873	7.26037	7.7422	7.70744	7.25485	7.57954	7.70061	7.68018	7.65536	7.66719	7.7044	7.53419	7.25483	8.13096	7.63313	8.32058	7.94868	7.79646	7.91929	8.13863	8.191	8.01141	7.84693	8.0899	7.81647	7.98098	8.22855	8.11041	8.03875	7.96597	7.94551
CG13170-RA	CG13170	FBgn0033703	ID100004409901021300	TRUE	TRUE	TRUE	TRUE	3	4	FALSE	FALSE	NA	NA	8.23516	8.46269	7.98471	8.24209	8.32318	8.27455	8.1303	7.9894	8.081	8.26929	8.0964	8.16017	8.40952	8.40283	8.15891	7.96021	7.94746	8.09232	8.64086	8.6307	9.04636	8.8774	8.56505	8.69353	9.03546	8.90954	8.40804	8.81396	8.77938	8.56405	8.80053	9.14437	8.95585	8.37478	8.66425	8.7621
CG13196-RA	CG13196	FBgn0033645	ID100003608401010811	FALSE	FALSE	TRUE	TRUE	NA	1	FALSE	FALSE	NA	NA	9.54015	9.46284	9.58753	9.95775	9.32904	9.45628	9.52373	9.59694	9.59868	9.8829	9.68295	9.46418	9.67145	9.59149	9.83253	9.45799	9.705	9.54601	9.23417	9.29889	9.45226	9.48145	9.07509	9.33473	9.41951	9.57146	9.05782	9.41229	9.26382	8.99859	9.09757	9.16762	9.31785	9.11743	9.25836	9.26506
CG13200-RA	CG9027	FBgn0033631	ID100003498103111415	TRUE	TRUE	TRUE	TRUE	2	1	FALSE	FALSE	NA	NA	10.5243	10.9816	10.9588	10.7692	10.6218	11.2391	10.8325	9.56704	10.8924	10.4041	10.5418	10.4992	10.6011	10.6483	10.5091	10.7743	10.3761	10.4971	7.22042	7.34922	8.03501	7.59788	7.30109	7.78955	7.82129	7.35772	7.85035	7.54505	7.41566	7.34629	7.52173	7.82143	7.80908	7.47976	7.57316	7.36841
CG13210-RA	CG42336	FBgn0259238	ID100003549700100615	FALSE	TRUE	FALSE	FALSE	4	NA	FALSE	FALSE	NA	NA	11.2739	10.8681	10.8585	10.6972	12.0844	11.437	11.61	11.5805	11.1995	11.4478	10.7865	11.542	11.0767	11.5696	10.8667	11.2478	11.3846	10.7007	10.5436	10.7847	10.3988	10.9255	11.1359	10.6345	10.875	10.9112	11.0783	11.181	10.9155	10.7899	10.7462	11.2365	10.6434	10.3105	10.9577	10.5823
CG13211-RA	CG42336	FBgn0259238	ID100003498603011415	TRUE	FALSE	FALSE	FALSE	2	NA	FALSE	FALSE	NA	NA	10.4476	9.41725	10.298	9.17224	10.4594	9.49201	10.5378	10.7728	10.0161	9.73449	10.7953	10.2924	10.0384	8.81972	10.2052	10.5403	9.13731	10.3074	9.91875	9.2319	9.54676	8.93805	9.17179	8.33786	8.94595	9.10709	9.13373	8.92095	9.6261	9.72291	9.74463	8.60216	9.52909	9.83852	8.2483	9.30995
CG13223-RA	CG13223	FBgn0033599	ID100003460900111700	TRUE	FALSE	TRUE	TRUE	2	1	FALSE	FALSE	NA	NA	8.57996	8.44086	8.38725	8.61655	8.99328	8.58314	8.36512	8.70869	8.5251	9.0617	8.46426	8.75126	8.57893	9.0279	8.45306	8.45463	8.92685	8.40603	8.19324	7.94819	7.78599	8.06152	8.48077	8.19171	7.99423	8.30577	8.29284	8.32114	7.95787	8.31528	7.91901	8.35579	7.92242	7.94155	8.34544	8.01941
CG13312-RA	CG13312	FBgn0035931	ID100003464602090305	FALSE	FALSE	FALSE	FALSE	NA	NA	FALSE	TRUE	NA	0.266634	9.6132	9.61668	9.45342	9.52069	9.9388	9.78703	9.44214	9.46886	9.87783	9.64991	9.53118	9.65521	9.58181	9.54038	9.14103	9.65542	9.63883	9.72817	9.53919	9.54591	9.54446	9.53678	9.70604	9.63993	9.71693	9.66007	9.81394	9.64592	9.63651	9.4187	9.29195	9.49569	9.20366	9.55561	9.6173	9.91882
CG13315-RA	CG13315	FBgn0040827	ID100004155600010601	FALSE	FALSE	TRUE	TRUE	NA	1	FALSE	TRUE	NA	0.686411	13.0946	13.2368	13.1023	13.5194	13.3708	13.3788	14.11	13.3271	13.3013	13.3383	13.3012	13.2933	13.2361	13.8091	13.5189	13.3107	13.3003	13.5456	13.5947	13.5555	13.5195	13.3554	13.7542	13.574	13.6134	13.2707	12.9431	13.5648	12.9789	12.5056	12.9768	12.9839	12.5852	13.3197	12.8216	12.8979
CG13335-RA	CG13335	FBgn0033857	ID100003466200010218	TRUE	TRUE	TRUE	TRUE	3	4	FALSE	FALSE	NA	NA	11.642	11.7656	11.4276	11.4005	11.3709	11.2211	11.6236	11.546	11.2099	11.5972	11.4589	11.3303	11.289	11.4095	11.4741	11.8564	11.6449	11.8016	12.2617	12.095	12.0129	12.0103	12.2076	11.924	12.1956	12.479	12.1423	12.0481	12.2449	12.4027	12.3797	12.4785	12.1843	12.4803	12.2399	12.5251
CG13344-RA	CG13344	FBgn0033884	ID100003467002090218	TRUE	TRUE	TRUE	TRUE	3	4	FALSE	FALSE	NA	NA	7.60656	8.04237	7.47988	7.14544	7.37785	7.808	7.50313	7.27768	7.34083	7.26427	7.32014	7.77956	7.25737	7.1534	7.33592	7.93551	7.16312	7.47618	8.58711	9.18197	8.74571	8.25174	8.49132	9.00735	8.55569	8.23261	8.64346	8.46151	8.5284	9.11015	8.54733	8.4664	8.87274	8.64682	8.28949	8.78972
CG13360-RA	CG13360	FBgn0025620	ID100003482203040610	FALSE	FALSE	FALSE	FALSE	NA	NA	TRUE	TRUE	0.758823	0.799392	11.4728	11.4551	11.6273	11.418	11.2218	11.5567	11.2524	11.4455	11.2974	11.0851	11.1773	10.7095	11.1841	11.1126	11.2306	10.4158	10.2759	10.7713	11.1218	11.0764	11.609	11.5437	10.9473	11.0524	11.218	11.3852	10.9001	11.0379	11.2182	10.5676	10.9362	10.9903	10.987	10.1638	10.3116	10.416
CG13391-RA	Aats-ala	FBgn0027094	ID100004156002051609	FALSE	FALSE	FALSE	FALSE	NA	NA	FALSE	TRUE	NA	-0.868769	9.89098	10.0723	10.3533	10.3511	10.2954	10.268	10.3567	10.2242	10.5641	10.2056	10.4763	10.4393	10.4312	10.9139	10.7999	10.3667	10.7317	10.5882	10.001	10.276	10.0887	10.4164	10.3109	10.4018	10.0352	10.1204	10.4148	10.1641	10.4332	10.6949	10.9531	10.9165	10.7614	11.0793	10.8061	10.6187
CG13422-RA	CG13422	FBgn0034511	ID100004276900101203	FALSE	FALSE	FALSE	TRUE	NA	3	TRUE	FALSE	-0.760309	NA	10.8716	10.6038	10.3836	10.5522	11.1521	10.6458	10.4349	10.6027	11.4514	11.5425	10.8666	11.7744	11.3019	11.7218	11.0456	11.73	11.3974	12.0867	10.8101	12.4168	10.5241	10.7665	11.6601	10.6903	10.9716	11.2188	11.1592	11.3158	11.621	12.1421	12.1084	12.1161	12.2083	12.1967	12.9087	12.2115
CG1345-RA	Gfat2	FBgn0039580	ID100004278402041203	FALSE	FALSE	FALSE	FALSE	NA	NA	FALSE	TRUE	NA	-0.542338	9.26073	8.97996	9.11858	9.3211	8.77366	8.84156	9.15232	9.22394	8.83125	9.137	9.25897	9.0171	9.05354	9.23429	9.62841	9.11361	8.93794	9.16222	9.4044	8.99902	8.99259	9.16224	8.75146	8.66377	8.69896	8.73947	8.76114	8.82682	8.94471	9.2938	9.30128	9.11227	9.38178	9.1871	9.0543	9.02527
CG13533-RA	asrij	FBgn0034793	ID100003485001080218	FALSE	FALSE	TRUE	TRUE	NA	3	FALSE	TRUE	NA	-0.86452	10.1183	10.4895	10.298	9.98557	10.5484	10.6121	10.4407	10.2263	10.7098	9.76385	10.3837	10.2491	10.7492	10.2312	10.1416	10.8725	10.0636	10.5343	10.137	10.3298	10.1094	10.1361	10.3248	10.3755	10.433	10.2358	10.3961	9.87321	10.543	10.5135	10.9169	10.7856	10.6363	11.6116	11.063	11.474
CG13538-RA	CG13538	FBgn0034820	ID100003485201040218	TRUE	TRUE	TRUE	TRUE	2	1	FALSE	FALSE	NA	NA	8.53359	8.57167	8.65666	8.51811	8.75984	8.54274	8.65519	8.47224	8.86107	8.74941	8.92985	8.7938	8.56921	8.48017	8.74008	9.07109	8.77224	8.73277	8.3084	8.42731	8.21281	8.15993	8.29751	8.34859	8.48523	8.17129	8.3539	8.36012	8.26493	8.3753	8.13152	8.1705	8.18339	8.664	8.20005	8.40753
CG13559-RA	CG13559	FBgn0034870	ID100003485801040217	FALSE	FALSE	FALSE	TRUE	NA	4	FALSE	FALSE	NA	NA	8.54852	8.92224	8.9661	8.7944	8.70448	8.61717	8.93251	8.99144	8.68881	9.01156	8.71694	8.60245	8.65528	8.68291	8.92474	8.65288	8.91213	8.76202	9.11813	9.10862	9.02344	9.06316	9.31906	8.93809	9.20557	9.18344	9.28753	9.3711	9.07196	8.93829	9.27264	9.02053	9.15392	9.03607	9.11198	8.92064
CG1358-RA	CG1358	FBgn0033196	ID100004283402000105	FALSE	FALSE	FALSE	TRUE	NA	5	TRUE	TRUE	0.523187	0.628736	10.2894	10.1505	10.2103	10.1123	9.69911	10.0262	9.67072	9.51944	9.2989	9.6374	9.43789	9.66873	9.32407	9.67881	9.72318	9.45225	9.15736	9.64086	10.3067	10.1259	10.205	10.2747	9.72735	10.0478	9.5967	9.60872	8.87174	9.80322	9.74075	9.64776	9.38802	9.48137	9.63533	8.9571	9.1274	9.23639
CG1367-RA	CecA2	FBgn0000277	ID100003551902021104	FALSE	FALSE	FALSE	FALSE	NA	NA	TRUE	FALSE	-0.699328	NA	8.64586	8.17996	8.41593	8.32388	8.05889	8.41351	8.25065	8.47548	8.45583	9.02032	8.65512	9.05989	8.8712	8.51349	8.95095	11.0194	11.2022	10.546	8.903	12.5137	8.55786	8.45224	8.00815	8.43664	8.24555	8.31638	9.29844	8.64538	12.2226	10.3549	10.943	11.4577	11.3971	13.1751	11.6501	11.3773
CG13695-RB	gk	FBgn0020300	ID100004480403080816	FALSE	FALSE	FALSE	TRUE	NA	4	FALSE	FALSE	NA	NA	8.42947	8.53112	8.29566	8.2729	8.47402	8.56167	8.50337	8.6106	8.56197	8.62129	8.24991	8.60245	8.59442	8.48017	8.44143	8.3116	8.38025	8.37605	8.7947	8.37982	8.74189	8.35819	8.59564	8.58421	8.57678	8.62925	8.92937	8.66814	8.58391	9.02349	8.8301	8.94253	8.73369	8.62604	8.62534	8.44493
CG1373-RA	CecC	FBgn0000279	ID100004482001000716	FALSE	FALSE	FALSE	TRUE	NA	3	FALSE	FALSE	NA	NA	6.99753	7.00139	7.04955	7.27882	7.11167	7.11751	7.14737	7.11839	6.90309	7.48882	7.19261	7.05167	7.02325	7.29245	7.34016	7.7295	8.37523	7.5487	7.03513	7.93743	7.1188	7.17453	7.26835	7.20475	7.10362	7.27458	6.96824	7.15419	8.70418	7.7115	7.75926	8.33376	7.8898	8.74589	8.5789	7.95865
CG13741-RA	CG13741	FBgn0033374	ID100004482203080505	FALSE	FALSE	FALSE	TRUE	NA	3	FALSE	TRUE	NA	-0.879415	9.14803	8.92604	8.7268	8.63617	8.95875	9.19851	8.73062	8.84735	9.16926	9.06454	9.13793	9.31262	9.17955	8.87477	8.93198	9.15775	9.02571	9.00223	8.75973	8.69661	8.9957	8.74007	8.78819	9.06099	8.80079	8.88653	8.97986	9.1098	9.17587	9.43027	9.34283	9.42992	9.41947	9.4542	9.40653	9.36486
CG13742-RA	CG13742	FBgn0033372	ID100004482303060505	TRUE	TRUE	TRUE	TRUE	2	1	FALSE	FALSE	NA	NA	8.2199	7.78822	8.12477	7.97967	8.05889	8.13745	7.82844	8.04237	8.01303	7.84937	8.27627	7.91308	8.08352	8.20724	8.24011	8.06201	7.9173	7.95717	7.64172	7.50292	7.60292	7.61064	7.60299	7.5785	7.40835	7.50658	7.39793	7.39569	7.59685	7.48643	7.71664	7.69257	7.69566	7.56774	7.47362	7.54202
CG13743-RA	CG13743	FBgn0033368	ID100004482403040505	TRUE	TRUE	TRUE	TRUE	3	4	FALSE	FALSE	NA	NA	9.34122	9.17554	9.36116	9.08438	8.86107	9.07709	9.13956	8.99144	8.88673	8.8055	9.15135	8.56304	8.90178	9.05276	9.14374	8.67631	8.58605	8.9685	9.90774	9.72267	9.92282	9.7606	9.24604	9.61197	9.59331	9.47402	9.41956	9.43942	9.87416	9.34779	9.66054	9.56213	9.60995	9.44462	8.99848	9.43631
CG13749-RA	CG13749	FBgn0033353	ID100003826301100609	FALSE	FALSE	TRUE	TRUE	NA	1	FALSE	FALSE	NA	NA	8.9726	9.13144	9.0134	8.89638	9.41748	9.27177	9.08407	8.87852	9.18646	9.22209	9.02501	9.26687	9.11917	9.28752	8.8872	9.18234	9.21282	9.11111	8.6882	8.85667	8.57482	8.67244	8.94294	9.0162	8.77688	8.86729	8.954	8.9268	8.78929	8.67691	8.59246	8.90911	8.543	8.74931	9.00234	8.99854
CG13830-RA	CG13830	FBgn0039054	ID100004486201000810	FALSE	FALSE	TRUE	TRUE	NA	5	FALSE	TRUE	NA	0.794155	11.441	10.9802	11.451	11.4474	10.8315	11.0804	10.7914	10.7894	10.7269	10.9869	11.0753	10.8693	10.7024	10.9696	10.6592	10.5422	10.6942	10.7408	11.3699	11.4092	11.566	11.3641	11.0591	11.2148	11.3581	11.0001	10.0729	11.0632	10.7615	10.2713	10.3879	10.2464	10.4961	10.0874	10.0955	10.3902
CG13833-RA	CG13833	FBgn0039040	ID100003828401041706	FALSE	FALSE	FALSE	FALSE	NA	NA	FALSE	TRUE	NA	0.880111	10.1512	10.7928	10.2044	9.99342	9.92479	10.0359	9.92998	10.3306	9.97287	9.85696	9.89736	10.153	10.0456	9.72182	10.1758	9.81787	9.69085	9.84988	10.1061	10.0947	10.3473	10.5564	10.1139	10.0209	10.0691	10.3392	10.0115	10.3985	10.1092	9.67796	9.57647	9.53093	9.90179	9.26797	9.60075	9.58469
CG13841-RA	CG13841	FBgn0040588	ID100004486401080108	FALSE	FALSE	FALSE	FALSE	NA	NA	FALSE	TRUE	NA	-0.681949	10.4499	10.8735	10.6095	10.4278	10.9163	10.6485	10.5635	10.5433	10.6477	10.8843	10.5176	11.0241	10.8557	10.8446	10.8441	11.2304	11.0133	10.7873	10.6027	10.6171	10.4385	10.3697	11.0841	10.6967	10.7672	10.574	10.999	11.0929	10.8998	11.5473	11.224	11.1624	10.9339	11.2002	11.2225	10.9912
CG1385-RA	Def	FBgn0010385	ID100003829001040117	TRUE	FALSE	TRUE	TRUE	2	1	FALSE	FALSE	NA	NA	11.1558	11.8296	11.4578	11.4401	10.2455	10.1877	10.2974	10.6368	10.3005	11.9862	12.2618	10.4945	11.0266	10.5434	11.1847	11.6908	11.6254	11.8668	10.6072	10.8095	10.4148	10.2522	10.3383	9.51698	9.93091	9.64479	10.3087	9.09181	10.3819	10.8234	10.4335	10.285	11.3286	11.1901	11.2469	10.6984
CG13868-RA	CG13868	FBgn0034501	ID100004487303020810	FALSE	FALSE	TRUE	TRUE	NA	4	FALSE	FALSE	NA	NA	11.7598	11.8943	12.0298	11.7024	11.2256	11.2968	11.8852	12.3331	11.7748	11.759	12.0245	11.669	11.4357	11.6389	11.8778	11.8412	11.7962	11.7937	12.2677	11.9955	12.1205	11.8474	11.3128	11.6653	11.7596	12.0087	11.9124	11.2354	12.0262	12.3739	12.5944	12.1624	12.2319	11.9729	11.9642	12.0901
CG13873-RB	Obp56g	FBgn0034474	ID100003829303101706	FALSE	FALSE	FALSE	FALSE	NA	NA	FALSE	TRUE	NA	0.755506	12.9788	13.1397	12.9977	12.593	12.8532	13.1817	12.7204	12.2539	12.7752	12.4263	12.7255	12.2745	12.6941	11.7771	12.5884	12.6324	12.4558	13.0724	12.2587	12.0786	12.802	12.7121	12.7837	13.1887	12.8167	12.645	12.9963	12.7796	13.066	12.3154	12.2492	11.6355	12.2956	11.6868	12.0827	12.1047
CG13874-RA	Obp56h	FBgn0034475	ID100004487803040108	FALSE	TRUE	TRUE	TRUE	1	5	TRUE	TRUE	0.564526	0.307781	9.43212	9.48169	9.27248	9.19105	8.62109	8.67904	8.93576	8.67642	8.48732	8.70033	8.38967	8.50707	8.44962	8.65561	8.7941	8.27719	8.35839	8.66436	9.91875	9.04223	9.73255	9.78864	8.99431	8.69888	8.67792	8.44515	9.27051	9.12089	9.45585	9.45051	9.5825	9.27794	9.57171	8.21634	8.606	8.29959
CG13877-RA	CG13877	FBgn0035112	ID100004075300110919	FALSE	FALSE	FALSE	TRUE	NA	3	FALSE	FALSE	NA	NA	10.6156	10.8047	10.3904	10.5498	11.174	10.5195	10.7364	10.4639	10.7578	11.2796	10.146	11.0452	10.8593	10.5787	10.8889	10.9791	11.3315	10.4501	10.461	10.9685	10.5837	10.9179	11.264	10.6783	11.0564	11.1376	11.2297	11.4451	11.2502	11.366	11.1487	11.6828	11.6319	11.2416	11.9882	11.4758
CG13917-RA	CG13917	FBgn0035237	ID100004077002010919	FALSE	FALSE	FALSE	FALSE	NA	NA	FALSE	TRUE	NA	0.452399	10.6569	10.4351	10.8162	11.0337	10.2174	10.4644	10.3893	10.7994	10.3516	10.4303	10.7617	10.3038	10.6212	10.6992	10.8924	10.1595	10.4146	10.533	10.7669	10.4687	10.8122	10.9147	10.275	10.6022	10.4661	10.7248	10.137	10.3035	10.3431	10.3497	10.4944	10.4724	10.7252	10.0046	10.1388	10.208
CG13935-RA	Cpr62Bb	FBgn0035280	ID100004077502031407	FALSE	TRUE	TRUE	TRUE	1	4	FALSE	TRUE	NA	-0.230164	8.33151	8.45695	8.37806	8.27658	8.00928	8.26	8.12283	8.13472	7.8897	7.79424	7.96784	8.05426	8.10463	8.08412	8.43358	7.83317	7.87973	8.05853	8.88263	8.59387	8.64892	8.58768	8.03507	8.09902	7.95445	8.05789	7.73286	7.95654	8.17129	8.40329	8.59246	8.5053	8.6064	8.28141	8.27502	8.319
CG13936-RA	CG13936	FBgn0035282	ID100004077602011407	TRUE	TRUE	TRUE	TRUE	2	5	TRUE	FALSE	0.63328	NA	8.60637	9.28264	8.7268	8.96026	8.59621	8.76961	8.70041	8.46335	8.13087	7.8898	8.18265	8.09168	7.95943	8.31159	8.55645	7.9925	7.87973	8.02939	7.99316	7.99275	7.9152	8.15674	8.10544	8.3875	7.94912	8.038	7.94849	8.50649	8.18293	7.63964	7.884	8.02978	8.12168	7.66326	7.74294	7.78244
CG13968-RA	sNPF	FBgn0032840	ID100004078700031712	FALSE	FALSE	FALSE	TRUE	NA	5	FALSE	FALSE	NA	NA	10.7649	10.9663	10.8784	10.7802	10.6254	10.6194	10.569	10.6868	10.7809	10.4257	10.7794	10.6253	10.7505	10.5032	10.6592	10.5687	10.554	10.6268	10.8967	10.8357	10.8336	10.6703	10.5902	10.4554	10.8247	10.8429	10.6337	10.7983	10.8745	10.678	10.7244	10.7122	10.8865	10.6318	10.5012	10.6394
CG13995-RA	CG13995	FBgn0031770	ID100004079802051712	FALSE	FALSE	FALSE	FALSE	NA	NA	FALSE	TRUE	NA	0.333668	9.39502	9.61548	9.91523	10.0643	9.33332	9.52958	9.59629	9.52902	9.42618	9.30413	9.51958	9.22295	9.36747	9.7508	9.84142	9.23827	9.59718	9.59189	9.77357	9.69122	9.72911	10.0025	9.452	9.60408	9.19647	9.2268	9.54489	9.17995	9.35218	9.38575	9.56581	9.55791	9.51913	9.35302	9.29409	9.11088
CG14029-RA	vri	FBgn0016076	ID100004081502070700	FALSE	TRUE	TRUE	TRUE	1	5	TRUE	FALSE	-0.14404	NA	10.0713	9.79163	10.0439	9.92832	9.05042	9.13443	9.45664	9.29205	9.16378	9.43154	9.74768	9.45047	9.2891	9.27672	9.4389	10.1629	10.0342	10.0691	10.5674	10.1585	10.025	10.2722	8.97524	8.95997	8.72629	8.70353	9.89755	9.43508	9.75313	9.80946	10.1595	9.6442	9.66297	9.74945	9.37005	9.21291
CG14033-RA	CR14033	FBgn0046776	ID100004081902110611	FALSE	FALSE	TRUE	TRUE	NA	3	FALSE	TRUE	NA	-0.754617	9.83777	9.98611	9.98663	9.86094	10.2683	10.286	10.0526	9.91245	10.3018	10.0935	10.349	9.97748	10.0075	9.98345	9.70493	9.64928	9.99038	10.2597	9.7862	10.1789	10.0484	9.65845	10.1905	10.4538	10.1374	10.0656	10.4514	9.90362	10.1778	10.3128	10.6605	10.5812	10.3083	10.5242	10.6729	10.8877
CG14064-RA	beat-VI	FBgn0039584	ID100004084202011608	FALSE	FALSE	FALSE	FALSE	NA	NA	FALSE	TRUE	NA	0.515856	9.98536	9.70995	10.1027	10.075	9.54944	9.79938	9.54206	9.76353	9.63166	9.58083	9.82214	9.49188	9.75228	9.68993	9.94896	9.57399	9.28427	9.75313	10.0873	9.8694	10.1606	10.0511	9.51486	9.9269	9.79702	9.67947	9.26715	9.5486	9.58498	9.35043	9.78436	9.50103	9.74082	9.4844	9.09943	9.5488
CG14132-RA	CG14132	FBgn0040817	ID100004517301021606	FALSE	FALSE	FALSE	FALSE	NA	NA	FALSE	TRUE	NA	0.583282	9.18585	9.19567	8.97831	9.08837	8.60955	8.81876	8.67935	8.9067	8.49134	8.86677	8.87635	8.57875	8.56593	8.80454	9.01515	8.68646	8.81999	8.54087	9.40672	9.03589	9.06099	9.14963	8.71256	8.78002	8.84988	8.89167	8.67831	8.93622	8.95098	8.61616	8.77508	8.88663	8.97085	8.49835	8.71487	8.53082
CG1417-RC	slgA	FBgn0003423	ID100003340003051709	FALSE	FALSE	FALSE	FALSE	NA	NA	FALSE	TRUE	NA	0.614203	11.4224	10.8495	11.537	11.1982	10.7022	10.9308	11.0529	10.9974	10.5408	10.0058	10.4533	10.1588	10.0327	10.3197	10.7635	10.9908	10.1681	10.9231	11.3256	10.8183	11.5956	11.4493	10.6546	10.9809	11.009	10.7548	10.5718	10.4391	10.5923	10.2935	10.3879	10.6434	10.6556	10.5085	10.1144	10.5538
CG14179-RA	CG14179	FBgn0035994	ID100004518703101216	FALSE	TRUE	FALSE	FALSE	4	NA	FALSE	TRUE	NA	-0.643058	8.08761	8.73334	8.96304	7.64969	9.73063	10.3814	9.58991	9.33164	10.3841	9.7228	9.61687	9.99114	10.5725	9.73366	9.19021	10.4799	10.1385	9.87544	8.22515	8.04727	8.25958	7.90061	9.40151	9.74099	9.02387	8.8649	10.6021	9.85609	11.0764	9.89623	11.1343	10.547	10.3436	10.943	10.3386	10.7741
CG14243-RA	TwdlD	FBgn0039444	ID100004520101061504	FALSE	FALSE	FALSE	FALSE	NA	NA	FALSE	TRUE	NA	-0.480682	8.30926	8.28641	8.31348	8.54066	8.32318	8.46394	8.71072	8.46335	8.43218	8.15148	8.34071	8.48788	8.21973	8.28323	8.17099	8.67251	8.34532	8.49446	8.40645	8.25527	8.26382	8.14491	8.42831	8.31039	8.5366	8.47051	8.37115	8.2163	8.1556	8.43611	8.26131	8.31918	8.09454	8.81886	8.7771	8.55912
CG14298-RA	CG14298	FBgn0038654	ID100003345203090604	FALSE	FALSE	FALSE	TRUE	NA	5	TRUE	TRUE	0.525743	0.827836	10.9883	11.0123	11.08	10.9049	10.6268	10.8475	10.5333	10.3518	10.5492	10.3497	10.2984	10.4788	10.4763	10.631	10.6052	10.0662	10.2093	10.4696	10.8521	10.8357	10.9442	10.8157	10.5597	10.9239	10.4352	10.1566	10.6612	10.5278	10.5829	10.3865	10.1813	10.3501	10.1612	9.91829	9.77118	9.95019
CG14307-RA	fru	FBgn0004652	ID100003931800001116	FALSE	FALSE	FALSE	TRUE	NA	5	FALSE	FALSE	NA	NA	10.1219	9.86988	9.99021	10.2038	9.49723	9.68461	9.98744	9.82752	9.67463	10.229	9.64603	9.8503	9.78056	9.96274	9.87592	9.67379	9.89448	9.63759	10.179	10.0476	10.2776	10.0874	9.72538	9.83669	10.3131	10.0595	9.56994	9.99452	9.57297	9.57213	9.50093	9.63728	9.71175	9.61851	10.0513	9.61445
CG14329-RA	CG14329	FBgn0038525	ID100003932902021116	FALSE	FALSE	TRUE	TRUE	NA	4	FALSE	TRUE	NA	-0.659497	8.59171	8.30524	8.86373	8.92166	8.48034	8.52469	8.64194	9.21906	8.62835	8.7076	9.0532	8.4416	8.64484	9.13007	9.13712	8.40157	8.82411	8.79341	9.06029	8.82132	8.86139	8.85654	9.16624	9.16055	8.81209	9.20437	9.13373	8.8961	9.03226	9.57213	9.49421	9.61101	9.63601	9.27847	9.11198	9.15972
CG14343-RA	CG42329	FBgn0259229	ID100003933502020315	FALSE	FALSE	TRUE	TRUE	NA	1	TRUE	TRUE	0.284855	0.703831	9.43732	9.21247	9.41546	9.35234	9.9001	10.088	9.81159	10.4159	9.99383	9.40535	9.65533	9.66873	9.46856	9.74174	9.95628	9.19331	9.20535	9.24897	9.58737	9.13422	9.24101	9.15533	10.0588	10.354	10.2792	10.4399	9.71018	9.89474	9.60449	9.16006	9.15173	9.00622	9.23589	8.97439	8.87348	8.91707
CG14379-RA	CheA87a	FBgn0038142	ID100003934902101717	TRUE	TRUE	FALSE	TRUE	3	5	FALSE	TRUE	NA	0.61586	9.82014	9.9917	9.47682	9.70415	9.55106	9.47736	9.14792	8.97263	9.47482	9.50007	9.4303	9.70258	9.78261	9.73153	9.55723	9.65641	9.67196	9.87191	10.0043	9.80253	10.0383	10.2747	10.0325	9.7492	9.95159	9.5756	10.4925	10.0179	10.4068	9.99679	9.64798	10.2815	9.74201	8.96411	9.35329	9.34273
CG14391-RA	CG14391	FBgn0038078	ID100003935402001717	TRUE	TRUE	TRUE	TRUE	3	4	FALSE	FALSE	NA	NA	8.45458	8.14339	8.63651	8.61655	8.33496	8.55359	8.18381	8.22552	8.34228	8.34099	8.58083	8.31121	8.18822	8.52727	8.6284	8.18592	8.43752	8.55051	8.87157	8.99033	9.19247	9.37867	8.95155	9.29295	9.13428	9.19214	8.74498	9.01058	9.36884	8.98606	8.96247	9.0456	9.2438	8.81116	9.04452	9.22181
CG14401-RA	CG14401	FBgn0032900	ID100003935702060101	FALSE	FALSE	FALSE	TRUE	NA	3	FALSE	TRUE	NA	-0.859377	9.53864	9.69931	9.62609	9.67964	9.32415	9.70182	9.75306	9.55634	9.97287	9.47708	9.64042	10.0487	10.0421	9.48881	9.70348	10.0185	9.72425	9.92151	9.73162	9.56841	9.75349	9.44016	9.33278	9.54099	9.5758	9.31481	10.0315	9.49421	9.79984	10.4375	10.2919	10.0441	9.89736	10.7425	10.2231	10.4101
CG14402-RA	CG14402	FBgn0032894	ID100003935802040101	TRUE	TRUE	TRUE	TRUE	2	1	FALSE	FALSE	NA	NA	7.75188	7.85249	8.4357	8.46556	7.98719	7.86354	7.66322	8.24001	7.81346	8.10715	8.16003	7.89096	7.82918	7.71905	7.93663	7.83317	8.07517	8.04663	7.27257	6.97518	7.01625	7.20256	7.06042	6.95006	6.75713	7.16002	6.99608	6.86804	6.92461	7.40946	6.88058	6.74715	6.96648	7.3023	6.76443	6.83841
CG14419-RA	CG14419	FBgn0029639	ID100004524301061013	FALSE	FALSE	FALSE	TRUE	NA	3	FALSE	FALSE	NA	NA	9.31027	9.59526	9.54852	9.39694	9.47095	9.37978	9.8305	9.59018	9.2035	9.73037	9.78975	9.19318	9.42781	9.29841	8.94835	10.0144	10.3004	10.2304	9.94245	9.50238	9.27005	8.9721	9.81788	9.52341	9.47242	9.29836	10.1012	9.18434	9.88935	10.3828	10.2496	10.0092	9.67158	10.5324	10.3269	9.9536
CG14477-RA	mbl	FBgn0261642	ID100004525603041013	FALSE	FALSE	FALSE	FALSE	NA	NA	FALSE	TRUE	NA	0.442703	8.93509	8.7801	8.84614	8.71016	8.24578	8.69545	8.81569	9.06	8.31051	8.09868	8.5095	8.44556	8.87346	8.63524	8.66425	8.84599	8.13557	8.13005	9.02388	8.92087	9.43282	9.0817	8.57835	8.88599	8.86577	8.75387	8.50829	8.5094	8.32827	8.40329	8.81867	8.78869	8.82329	8.69683	8.23117	8.22951
CG14487-RA	Ir54a	FBgn0034272	ID100003939200080408	TRUE	TRUE	TRUE	TRUE	3	4	FALSE	FALSE	NA	NA	7.66497	6.82426	7.41107	7.09569	8.08086	7.42625	7.34756	7.27768	7.76395	7.35774	7.53967	8.20381	8.27431	7.87705	7.77329	8.20215	7.88716	7.19888	8.42488	8.61435	8.16564	8.34337	8.86133	8.4848	8.61752	8.60248	8.48737	8.60492	8.56718	8.65257	8.49046	8.45562	8.24558	8.69683	8.61468	8.59868
CG14526-RA	CG14526	FBgn0027578	ID100003807200090609	FALSE	TRUE	FALSE	TRUE	5	2	TRUE	FALSE	-0.394041	NA	11.2017	11.0605	10.9505	10.887	12.1346	11.6928	11.8148	11.838	11.6421	12.122	11.4825	12.0649	11.9761	11.8747	11.4968	11.7168	11.9761	11.5697	11.6551	11.7251	11.2744	11.2633	12.3961	11.7817	11.6669	11.994	11.8299	12.1955	11.8162	12.005	11.972	11.8974	11.7128	11.8499	12.1358	11.6776
CG14528-RA	CG14528	FBgn0039611	ID100003470900021700	TRUE	TRUE	TRUE	TRUE	5	2	TRUE	FALSE	-0.43781	NA	9.36568	9.17388	9.37522	9.48186	9.90987	10.1451	10.0055	10.4731	10.335	10.312	10.2951	10.2597	10.401	10.5462	10.3011	10.0684	9.97714	9.94625	10.0117	9.89196	9.79972	9.94991	10.7207	10.6188	10.6492	11.0314	10.5982	10.6156	10.5036	9.95345	10.3943	10.1297	10.3154	10.101	10.3987	10.1623
CG14567-RA	CG14567	FBgn0037126	ID100003808202010708	FALSE	FALSE	TRUE	TRUE	NA	2	FALSE	TRUE	NA	-0.820373	10.0347	9.96619	9.80862	10.0093	9.85438	10.2282	9.91017	9.83582	10.1165	10.1456	10.2919	10.0523	10.3259	10.4764	10.6475	10.0647	10.3186	10.5293	10.126	10.2555	9.94366	10.2237	9.43438	10.0209	9.75081	10.1811	9.57907	10.151	10.3777	10.638	10.8334	11.0852	11.0218	10.5832	10.9329	10.7587
CG14591-RB	CG14591	FBgn0033054	ID100003474000000317	FALSE	FALSE	FALSE	FALSE	NA	NA	TRUE	FALSE	0.323445	NA	11.0972	10.9779	10.7736	11.1427	10.3125	10.2876	10.5586	10.4599	10.1772	10.4193	9.85631	10.3837	10.4049	10.4544	10.2238	10.1545	10.6966	10.3247	10.9716	10.7395	10.9017	11.2187	10.3038	10.3008	10.8504	10.8559	9.9714	10.5942	10.2791	10.251	10.2858	10.3321	10.3185	9.81751	10.8358	10.2688
CG14656-RA	CG42574	FBgn0260794	ID100003810402051706	FALSE	FALSE	FALSE	FALSE	NA	NA	FALSE	TRUE	NA	-0.61259	8.62636	8.5122	8.95437	8.96536	8.54553	8.82374	8.85752	8.54274	8.88382	8.48595	8.86365	8.68094	9.01052	8.86905	9.21235	9.06862	8.79059	8.74277	8.63317	8.80211	9.09371	9.11739	8.6422	8.78559	8.68677	8.55352	8.77576	8.59903	8.76229	8.90353	9.38621	9.36513	9.67707	8.94837	9.00613	9.06258
CG14661-RA	CG14661	FBgn0037288	ID100003477102100217	FALSE	FALSE	FALSE	FALSE	NA	NA	FALSE	TRUE	NA	0.467428	11.7235	12.2587	11.5777	11.6253	12.4721	12.3512	11.9339	11.6785	12.0377	12.0315	11.6976	12.087	12.0988	12.4087	11.8601	11.511	11.7559	12.0285	11.452	11.7061	11.7969	11.6777	12.3889	12.2176	12.1079	12.0227	12.2669	12.355	12.2018	11.6532	11.8284	11.9389	11.3809	11.3059	12.0663	11.7042
CG14680-RA	Cyp12e1	FBgn0037817	ID100003478100021415	FALSE	FALSE	TRUE	TRUE	NA	1	FALSE	FALSE	NA	NA	10.7246	10.7375	10.9236	10.8042	10.9025	10.7101	11.0565	11.252	10.8199	11.2619	10.9109	10.6123	10.7601	11.1285	11.0603	10.9388	11.1785	10.8569	10.4671	10.4844	10.3012	10.39	10.6725	10.4282	10.7511	10.822	10.6502	10.8752	10.4764	10.4316	10.7183	10.3625	10.4114	10.9278	10.5648	10.6131
CG14704-RA	PGRP-LB	FBgn0037906	ID100003299903030201	FALSE	FALSE	TRUE	TRUE	NA	2	FALSE	FALSE	NA	NA	9.17877	8.83534	9.31923	9.23822	8.85906	9.12832	9.11884	9.32047	9.22253	9.10451	9.43789	8.93733	9.32186	9.32221	9.32986	9.19542	9.21511	9.50076	9.59724	8.82132	9.5113	9.50163	8.92687	9.16387	9.2298	9.23896	9.42768	9.13502	9.89112	9.69577	9.89617	10.1074	10.0881	9.58206	9.53948	9.803
CG14715-RA	CG14715	FBgn0037930	ID100003479902020513	TRUE	TRUE	TRUE	TRUE	3	4	FALSE	FALSE	NA	NA	8.82873	8.84001	8.87399	9.06439	8.54873	8.94826	8.67046	8.5377	8.74967	8.3201	8.81035	8.4373	8.72048	8.45108	8.58535	8.96893	8.67748	9.14025	9.72894	9.91806	9.71951	9.73102	9.71108	9.80904	9.51779	9.23183	9.93848	9.31671	9.83501	9.55735	9.9627	9.66782	9.59235	9.60234	9.46444	9.81315
CG14748-RA	CG42326	FBgn0259226	ID100004047500020014	FALSE	TRUE	FALSE	FALSE	1	NA	FALSE	FALSE	NA	NA	8.59171	8.7829	8.66862	8.78983	8.43758	8.27455	8.5093	8.45239	8.25409	8.55519	8.34749	8.45631	8.38394	8.72075	8.81567	8.51586	9.35807	8.49446	8.92377	9.00752	8.73579	8.88841	8.69264	8.4651	8.63878	8.62601	8.27277	8.64008	8.44583	8.48689	8.54733	8.53856	8.67744	8.57472	9.8709	8.34052
CG14756-RA	CG14756	FBgn0033275	ID100004047802081511	FALSE	FALSE	TRUE	TRUE	NA	4	FALSE	FALSE	NA	NA	7.48562	7.66361	7.7128	8.09221	7.65213	7.77587	7.62649	7.59402	7.65545	7.74422	7.45595	7.63172	7.65522	7.71905	7.6541	7.62906	7.69678	7.69344	8.11432	8.0917	7.9328	8.40086	8.01662	8.05951	7.82647	7.92101	8.10909	7.93678	7.8803	7.94635	7.90009	8.11404	8.00804	8.26067	7.88667	7.96634
CG14785-RA	CG14785	FBgn0027795	ID100003300801091711	FALSE	FALSE	FALSE	FALSE	NA	NA	FALSE	TRUE	NA	-0.0561389	8.22966	8.45357	8.22239	8.27658	8.67848	8.70681	8.34014	8.31886	8.54619	8.30567	8.25504	8.43165	8.33089	8.55866	8.0706	8.68087	8.23526	8.47973	8.14214	8.06231	8.184	8.19675	8.56751	8.52911	8.41938	8.38551	8.56671	8.49282	8.5284	8.26985	8.13152	8.53856	8.05054	8.43388	8.45965	8.6194
CG14787-RA	CG14787	FBgn0027793	ID100003812602091801	FALSE	FALSE	FALSE	FALSE	NA	NA	FALSE	TRUE	NA	-0.0316404	8.00604	8.63729	8.50208	8.69215	8.71563	9.11523	8.84219	8.61911	8.97397	8.69349	8.94937	8.18122	8.48589	8.91847	8.7644	8.94416	8.67299	9.19427	8.19324	8.36661	8.38135	8.36161	8.98045	9.1855	8.68396	8.4553	9.04921	8.78329	9.0292	8.30222	8.34427	8.65927	8.33896	9.07196	8.5789	9.1304
CG14803-RA	CG14803	FBgn0023513	ID100004049600081619	FALSE	FALSE	FALSE	FALSE	NA	NA	FALSE	TRUE	NA	-0.0301348	9.28998	9.57708	9.38259	9.66639	10.1275	9.60352	9.73579	9.6431	9.91735	9.82106	9.57143	9.70258	9.78457	9.72514	9.39826	10.088	9.82843	9.65478	8.96582	9.37524	9.11093	9.56228	9.85963	9.48746	9.88813	9.81109	9.75184	9.96098	9.7796	9.39383	9.60323	9.41402	9.18802	9.75656	9.68829	9.89155
CG14813-RA	deltaCOP	FBgn0028969	ID100004050102100410	FALSE	FALSE	FALSE	TRUE	NA	2	FALSE	TRUE	NA	-0.598878	7.71221	8.05536	7.82165	7.71086	7.99458	8.22521	8.37542	8.25925	8.01585	7.91949	8.0964	8.16017	8.15176	8.0713	7.99043	8.29793	7.93077	8.14864	7.6719	8.03514	7.79479	7.75475	7.96318	7.9891	7.83727	7.81235	8.29284	7.93678	8.13418	8.59068	8.49046	8.2046	8.10463	8.12883	8.10127	8.13576
CG14907-RA	CG14907	FBgn0038455	ID100004055602081413	FALSE	FALSE	FALSE	FALSE	NA	NA	FALSE	TRUE	NA	-0.662254	9.23828	9.32057	9.56203	9.13007	9.48766	9.52571	9.55924	9.54567	9.59013	9.73233	9.4925	9.62604	9.21714	9.41011	9.17019	9.64928	9.51803	9.55176	9.08638	9.31531	9.2132	9.04184	9.35266	9.43295	9.26332	9.3381	9.73811	9.41033	9.34842	9.90288	9.39276	9.40101	9.30404	10.0931	9.70386	9.77246
CG14933-RA	CG14933	FBgn0040968	ID100003893900020401	FALSE	FALSE	TRUE	TRUE	NA	3	TRUE	TRUE	-0.815846	-0.927865	11.0043	10.9881	11.1583	11.2374	11.1263	11.0741	11.3991	11.1913	11.3052	11.3933	11.2514	11.3525	11.4289	11.5071	11.5065	11.6049	11.7285	11.5025	11.5476	11.4012	11.4469	11.4031	11.3154	11.0546	11.2592	11.1595	11.2253	11.346	11.3529	11.7755	11.9186	11.8133	11.8008	12.1466	11.9504	11.9128
CG14984-RA	CG14984	FBgn0035480	ID100003259601051207	FALSE	FALSE	FALSE	FALSE	NA	NA	FALSE	TRUE	NA	-0.790204	10.3783	10.7099	10.062	10.1295	10.2606	10.1335	10.3263	10.2048	10.2299	10.0493	9.92393	10.6441	10.0143	10.0627	10.4358	10.72	10.4239	10.3914	10.2797	10.1354	10.2699	10.5485	9.97403	9.70293	10.3775	10.4277	10.2385	10.4774	10.453	10.9613	10.2785	10.9955	10.9973	10.7993	11.2449	11.0125
CG14989-RB	CG14989	FBgn0035495	ID100003897202080504	FALSE	FALSE	FALSE	TRUE	NA	5	FALSE	FALSE	NA	NA	11.8133	11.8248	12.3274	11.9165	11.713	11.56	11.6506	12.0336	11.611	11.7059	11.7019	11.5777	11.0804	11.6086	11.5265	11.4443	11.6513	11.7156	12.029	12.0811	11.795	11.6382	11.777	11.7458	11.5947	11.513	12.0367	11.5103	11.4097	11.8662	11.5583	11.2118	11.2912	11.3948	10.9111	11.1257
CG14994-RB	Gad1	FBgn0004516	ID100003897502020504	FALSE	FALSE	FALSE	TRUE	NA	5	TRUE	TRUE	0.619501	0.764692	11.3892	11.4569	11.5679	11.6048	10.8106	11.0336	10.6923	10.8022	10.6701	10.0437	10.5979	10.5035	10.4587	10.4415	10.612	10.3924	10.2548	10.5766	11.4277	11.4202	11.5465	11.6081	10.6462	10.9378	10.9755	10.9935	10.2362	10.4446	10.753	10.1393	10.2372	10.3692	10.4814	9.95965	9.90893	10.1974
CG14995-RA	CG14995	FBgn0035497	ID100003897602000504	FALSE	FALSE	FALSE	TRUE	NA	5	FALSE	TRUE	NA	0.119285	9.65571	9.60507	9.36116	9.57987	9.3667	9.54012	9.27673	9.09655	8.95105	9.17318	9.19624	9.28473	8.9488	9.13678	9.21437	9.19043	9.05315	9.14271	9.85111	9.45703	9.61128	9.66942	9.23793	9.40707	9.24538	9.19372	8.7002	9.25525	9.32845	9.52759	9.38621	9.35281	9.48867	9.09289	9.16258	9.32632
CG14996-RB	Chd64	FBgn0035499	ID100003897700101315	FALSE	FALSE	FALSE	TRUE	NA	3	FALSE	FALSE	NA	NA	11.0748	11.3393	11.0661	11.001	11.9091	11.3694	11.4761	11.5016	11.5113	11.8001	11.1403	11.7375	11.4829	11.9616	11.3982	11.2985	11.5094	11.2895	11.1016	11.3283	10.8757	10.8606	11.869	11.4478	11.4589	11.4364	11.5046	11.7497	11.4293	11.7842	11.507	11.848	11.3794	11.591	12.047	11.6182
CG15009-RB	ImpL2	FBgn0001257	ID100003898600041710	FALSE	TRUE	TRUE	TRUE	5	3	FALSE	TRUE	NA	-0.806538	9.06481	9.1806	8.75428	8.87112	9.16213	9.17597	9.30152	9.0831	8.96933	8.93516	9.02264	9.35612	9.10988	8.83215	9.26953	9.077	8.98527	8.77027	9.0118	9.03215	8.88434	9.02342	9.57543	9.12865	9.50973	9.16453	9.54032	9.72361	9.54499	9.85164	9.84404	9.82746	9.86258	9.90679	9.963	9.95814
CG15009-RC	ImpL2	FBgn0001257	ID100003898700021710	FALSE	TRUE	TRUE	TRUE	5	3	FALSE	TRUE	NA	-0.772476	9.41522	9.31448	9.02573	9.14728	9.5008	9.59146	9.89442	9.70996	9.16926	9.74797	9.6311	9.63959	9.33475	9.5151	9.99035	9.64743	9.61923	9.35674	9.49079	9.2578	8.99888	9.0271	10.1778	9.84331	9.94262	9.45308	10.0377	10.1054	9.98931	10.4271	10.541	10.3211	10.2855	10.8641	10.4804	10.4399
CG15021-RA	CG15021	FBgn0035544	ID100003899702061710	FALSE	FALSE	TRUE	TRUE	NA	4	FALSE	TRUE	NA	-0.459602	9.13687	8.69749	8.78024	8.99495	8.44522	8.63868	8.66517	8.8376	8.55833	8.36781	8.41643	8.76063	8.67627	8.7404	8.46871	8.69805	8.48754	8.58783	9.42717	9.04223	9.11792	9.12621	8.61306	8.66928	8.55932	8.74349	8.84737	8.43138	8.55884	9.3097	9.08953	8.98234	9.2157	9.34127	9.01869	8.88862
CG1506-RA	Ac3	FBgn0023416	ID100003901602041613	FALSE	FALSE	FALSE	FALSE	NA	NA	FALSE	TRUE	NA	0.275915	9.58786	9.35237	9.59422	9.38744	9.06015	9.16667	9.50155	9.58685	9.03612	9.0423	9.20212	9.1712	9.11699	9.06219	9.74862	9.11779	8.83998	9.26949	9.90168	9.46812	9.64063	9.41639	9.01524	9.10525	9.2494	9.07701	9.20459	9.03905	9.03823	9.43901	9.61653	9.12061	9.53813	9.02679	8.68622	8.88093
CG15066-RA	IM23	FBgn0034328	ID100004299501030517	FALSE	FALSE	TRUE	TRUE	NA	3	TRUE	TRUE	-0.888983	-0.837985	9.61181	9.67481	9.44506	9.5785	9.5615	9.40714	9.17966	9.58195	10.2922	9.76385	10.1477	10.7269	10.4948	11.0143	10.689	10.3027	10.4297	11.1251	10.3639	11.4163	10.2426	10.0226	10.478	9.75664	9.93091	10.0835	10.1535	9.85258	10.6353	10.9793	11.4181	10.9684	11.1927	11.8092	11.9034	11.513
CG15067-RA	CG15067	FBgn0034331	ID100003901402081613	FALSE	FALSE	TRUE	FALSE	NA	4	FALSE	FALSE	NA	NA	9.16163	9.02059	8.97446	8.65513	9.17906	9.33461	9.45263	8.97263	8.96252	9.06763	8.80004	9.49431	8.8963	8.77747	9.03707	9.88824	9.34476	9.18694	9.90945	9.49961	9.50812	9.09105	9.517	9.30129	9.2587	8.7344	9.60913	9.4299	9.37766	10.1003	9.64303	9.58359	9.71434	9.96925	9.52178	9.59442
CG15081-RA	l(2)03709	FBgn0010551	ID100003902202040907	FALSE	FALSE	FALSE	TRUE	NA	3	FALSE	TRUE	NA	-0.778974	10.7492	10.6951	10.868	11.019	10.9459	10.9295	11.0249	11.2703	11.0943	11.0293	11.2828	11.1718	11.1354	11.1766	11.7939	10.7273	11.1893	10.925	11.1339	11.031	10.8926	11.2937	11.0308	11.1338	10.9132	11.2163	11.338	11.2102	11.3635	11.5289	11.8225	11.2927	11.7356	11.9503	11.5385	11.4003
CG15083-RA	CG15083	FBgn0034399	ID100004299601010517	FALSE	FALSE	FALSE	FALSE	NA	NA	FALSE	TRUE	NA	-0.83782	9.91653	10.2175	9.44966	9.48733	9.64497	9.85573	9.92057	9.61703	9.47482	9.56694	9.44408	9.74332	9.74344	9.48136	9.94838	10.1092	9.69769	9.86241	9.87567	9.84323	9.63729	9.82328	9.50021	9.68065	9.78717	9.78267	9.44288	9.93069	10.0862	10.263	10.2893	10.1271	10.3146	10.1862	10.2774	10.2773
CG15092-RA	CG42351	FBgn0259682	ID100004113800091209	FALSE	FALSE	TRUE	TRUE	NA	1	FALSE	TRUE	NA	-0.0228315	10.4959	10.714	10.2527	10.2454	11.1327	10.9581	10.8723	10.5612	11.1445	10.765	10.6372	11.5553	11.2301	10.9081	10.7385	10.5597	10.1712	10.6869	10.0773	10.0872	9.61024	9.5995	11.1537	10.9527	10.6258	10.4016	10.9219	11.2291	10.4486	10.3082	10.4789	9.95745	10.2908	10.6901	10.7469	10.5267
CG15093-RB	CG15093	FBgn0034390	ID100004113900071209	FALSE	TRUE	FALSE	TRUE	5	2	TRUE	TRUE	-0.632308	-0.437484	10.5747	10.0302	10.4982	9.6479	11.1888	11.1727	11.3518	10.9932	11.4487	11.5648	11.2772	11.9589	11.561	11.1516	11.4099	11.8979	11.5889	11.639	11.0762	10.6662	10.8731	10.4698	11.7227	11.4812	11.4824	11.2722	11.7539	11.5282	11.4002	12.0779	11.8068	11.7064	11.5477	11.4404	11.4662	11.4465
CG15106-RA	Jheh3	FBgn0034406	ID100003262201011718	FALSE	FALSE	FALSE	TRUE	NA	1	FALSE	FALSE	NA	NA	10.5942	10.5469	10.3704	10.5607	10.471	10.4771	10.3461	10.694	10.4261	10.4041	10.4241	10.4363	10.4517	10.3622	10.098	10.4055	10.5061	10.5047	10.3507	10.2634	10.4273	10.5415	10.2244	10.347	10.6104	11.0019	10.071	10.467	10.405	10.1504	9.999	10.1392	9.99474	10.1108	10.0418	10.3422
CG15120-RA	CG15120	FBgn0034454	ID100004115802050302	FALSE	FALSE	FALSE	TRUE	NA	3	FALSE	TRUE	NA	-0.881158	8.91936	8.96709	9.11485	8.89172	8.97561	9.091	8.99339	9.2541	9.06405	8.91986	9.19907	9.08656	8.9425	9.06219	9.12914	9.26116	9.01062	8.98765	9.12716	8.96122	9.0264	8.92827	8.91164	8.91983	8.97598	8.9837	8.85931	8.93317	9.03823	9.55158	9.31544	9.24385	9.38854	9.71517	9.43962	9.21291
CG15151-RA	rdo	FBgn0243486	ID100004117302111105	FALSE	FALSE	FALSE	TRUE	NA	5	FALSE	TRUE	NA	0.643748	8.9751	9.17096	8.8297	8.99774	8.82864	8.78433	8.66517	8.58907	8.35114	8.71731	8.42641	8.65616	8.51117	8.77747	8.45572	8.20643	8.644	8.44897	9.18534	9.14262	8.88133	8.90537	8.77765	8.7302	8.39916	8.29485	8.72088	8.54882	8.43218	8.69923	8.48667	8.56246	8.2786	7.90045	8.32157	8.11559
CG15199-RA	CG15199	FBgn0030270	ID100004119200091800	FALSE	TRUE	FALSE	TRUE	4	2	FALSE	TRUE	NA	-0.823545	9.07608	9.24346	9.13651	8.90223	9.9994	9.64928	9.54922	9.48635	9.72879	9.59202	9.50151	9.61396	9.95776	9.36533	9.62508	10.1663	9.72425	9.56405	9.21309	9.27918	9.5113	9.43284	9.56412	9.18063	9.39536	9.28074	9.68619	9.51039	9.56753	9.81863	10.2068	10.0696	10.1226	9.63737	10.1614	9.99735
CG15202-RA	CG15202	FBgn0030271	ID100003302701070319	FALSE	FALSE	FALSE	FALSE	NA	NA	FALSE	TRUE	NA	0.798096	10.3813	10.6962	10.2783	9.96819	10.473	10.0298	10.023	10.1307	9.82387	9.6887	9.38436	10.0884	9.46009	9.66211	9.74202	10.0589	9.63065	9.58553	10.1546	9.98781	10.1403	10.2135	10.288	9.76253	10.101	9.97707	10.1801	10.3683	9.86281	9.97811	9.64972	9.76099	9.7009	9.71394	9.55905	9.43203
CG15204-RA	CG42339	FBgn0259241	ID100003264501030913	FALSE	FALSE	FALSE	FALSE	NA	NA	FALSE	TRUE	NA	0.609333	8.93336	9.39124	9.21447	9.496	9.05042	9.24242	9.10978	9.19538	9.13844	8.94649	9.09881	8.88738	9.22855	9.13403	9.20623	9.01713	9.20535	9.17657	9.29657	9.37524	9.31233	9.38507	9.18701	9.16981	9.29397	9.22009	9.04921	9.07355	9.1403	8.89772	9.06431	9.14731	9.1038	9.07487	9.05784	9.12347
CG15210-RA	CG15210	FBgn0040850	ID100003264601010913	FALSE	FALSE	FALSE	TRUE	NA	4	FALSE	FALSE	NA	NA	10.3763	10.5175	10.2158	10.3632	10.0445	10.2388	10.1522	10.2908	9.97542	10.106	9.89736	10.1496	9.99422	9.94468	10.1727	10.2513	10.1144	10.1843	10.5084	10.4433	10.3579	10.4971	9.98815	10.135	10.2077	10.2461	9.77479	10.467	10.3029	10.0321	10.1556	10.0958	10.2183	10.4723	10.5089	10.5045
CG15227-RA	CG15227	FBgn0034554	ID100004121000091500	FALSE	FALSE	FALSE	TRUE	NA	1	FALSE	FALSE	NA	NA	8.92845	9.11789	9.03694	9.03086	9.53328	9.1313	9.08407	9.12899	9.1614	9.26224	8.95659	9.1963	9.24374	9.17307	9.1172	9.37173	9.18869	9.1295	8.78403	8.98009	8.89895	8.86576	9.4793	9.17715	9.20219	9.2458	9.14332	9.21486	8.96853	8.95053	9.04727	9.09182	8.92169	9.31524	9.14386	9.13537
CG15231-RA	IM4	FBgn0040653	ID100004121200051500	FALSE	FALSE	FALSE	TRUE	NA	2	TRUE	FALSE	-0.730945	NA	9.05434	9.22607	9.76091	8.86915	8.9647	9.27981	9.65241	9.11329	9.40045	9.1671	9.66549	9.75657	9.67736	9.63266	9.60637	10.5415	9.99343	10.4548	10.1178	10.5082	10.138	9.20068	10.1858	9.90683	9.91271	9.03463	10.2828	9.40575	10.0488	10.5644	10.6937	9.97921	10.0769	10.9386	10.1896	10.521
CG15236-RB	CG15236	FBgn0033108	ID100004121600090619	TRUE	TRUE	TRUE	TRUE	2	1	FALSE	FALSE	NA	NA	9.07608	9.22282	9.45812	9.12829	9.51283	8.96628	9.35508	8.88268	8.70684	9.30554	8.68907	9.09193	8.85906	8.98948	8.61642	9.08678	9.04706	9.14271	8.22515	8.4432	8.137	8.06524	8.58056	8.18492	8.25604	7.79568	8.19996	8.49729	8.08618	8.51844	8.57417	8.30261	8.15126	7.9261	8.27502	8.05973
CG15281-RB	CG15281	FBgn0028536	ID100003989501110507	TRUE	TRUE	TRUE	TRUE	5	2	TRUE	TRUE	-0.233992	-0.443318	9.43931	8.54978	9.50205	8.69215	11.0882	10.852	10.8632	11.0315	10.5506	10.6418	10.1863	10.7027	10.1969	10.2	9.77163	10.9709	10.8071	10.3535	10.3115	10.0677	10.2375	9.66818	10.7002	10.5121	10.0049	9.81766	11.3126	10.8311	10.8366	11.145	11.3261	10.9926	10.7041	10.5906	10.6105	10.6919
CG1532-RA	CG1532	FBgn0031143	ID100003991401090807	FALSE	FALSE	FALSE	FALSE	NA	NA	FALSE	TRUE	NA	-0.787101	10.6907	10.8661	10.6229	10.7429	11.2588	10.8743	10.7674	10.9331	10.7257	10.7598	10.6686	11.0567	11.0454	11.0661	10.8383	10.9908	10.868	10.9027	10.6328	10.4416	10.6012	10.743	10.9816	10.6566	10.6404	10.9068	10.7582	10.7821	10.851	11.442	11.0686	11.2649	11.0167	10.9169	11.2546	11.2124
CG15347-RA	CG15347	FBgn0030040	ID100003991901111301	FALSE	FALSE	TRUE	TRUE	NA	3	FALSE	TRUE	NA	-0.909827	7.12503	7.14567	7.02046	7.07643	7.38378	7.48922	7.19043	7.08775	7.59037	7.33109	7.14993	7.63815	7.54732	7.47447	7.34738	7.23267	7.32545	7.26617	7.20891	7.09452	6.99087	7.085	7.4035	7.38997	7.0886	7.09161	7.83694	7.60347	7.45693	8.26119	8.40238	8.18489	8.08301	8.26067	8.44295	8.21081
CG1539-RB	tmod	FBgn0082582	ID100003993901071802	FALSE	FALSE	FALSE	FALSE	NA	NA	FALSE	TRUE	NA	0.645907	11.3109	11.1754	11.2091	11.2966	10.8338	10.9017	10.8288	11.0392	10.7493	10.6165	10.8997	11.0599	10.5609	10.9269	10.6441	10.9201	10.8349	10.7007	11.2923	11.2825	11.0977	11.34	10.9988	10.9578	10.8935	10.9204	10.94	10.8242	10.7154	10.8575	10.5332	10.9367	10.7521	10.6822	10.7501	10.6699
CG15444-RA	ine	FBgn0011603	ID100003995603091003	FALSE	FALSE	FALSE	TRUE	NA	5	FALSE	FALSE	NA	NA	9.94117	9.94188	9.78051	9.83663	9.83324	10.1648	9.68651	9.51944	9.66671	9.76613	9.53363	9.59508	9.67736	9.62415	9.62293	9.58247	9.31887	9.66046	9.66124	9.60865	9.89028	9.92026	9.74633	10.0778	9.60358	9.45683	9.63985	9.72862	9.73041	9.69577	9.55437	9.76099	9.69679	9.47102	9.41697	9.47753
CG15505-RA	Obp99d	FBgn0039684	ID100004228900110606	FALSE	FALSE	FALSE	TRUE	NA	3	FALSE	TRUE	NA	-0.738076	8.99701	9.05291	8.56443	8.80999	9.21062	8.93297	8.90427	8.8001	8.99045	9.32316	8.51444	9.38536	9.04269	9.28752	8.93568	9.36639	9.31498	8.87354	8.86776	9.00497	8.70031	8.85867	9.16624	8.90341	9.13929	9.08315	9.03199	9.17995	8.96296	9.69044	8.82333	9.47566	9.12194	9.65336	10.3932	9.64211
CG15520-RA	capa	FBgn0039722	ID100004229500110600	FALSE	FALSE	FALSE	TRUE	NA	2	FALSE	TRUE	NA	-0.835572	9.0138	8.95249	8.78517	8.18858	8.80487	8.97171	9.19007	8.86322	9.01047	9.50598	8.85806	9.65022	8.77198	9.46164	9.03873	9.78592	9.38384	9.1295	9.0402	8.9036	8.74969	8.37882	8.8738	8.86791	8.89112	8.56434	9.34573	9.34677	9.07906	10.5372	9.71686	9.81348	9.58138	9.70349	10.0791	9.75083
CG15522-RA	CG15522	FBgn0039723	ID100003454201011313	FALSE	FALSE	FALSE	FALSE	NA	NA	TRUE	FALSE	0.534238	NA	9.18585	9.43174	9.14609	9.10536	8.93808	9.15601	8.9433	8.7337	8.75371	8.74125	8.61387	8.72732	8.70212	8.72614	8.70886	8.91781	8.7577	8.82793	9.00817	9.21895	9.04101	9.31875	8.78582	9.05772	8.95265	8.84299	8.56671	8.9596	8.89233	8.67085	8.87353	8.74982	8.7607	8.59181	8.82962	8.70574
CG15537-RA	CG15537	FBgn0039770	ID100003454801011805	FALSE	FALSE	FALSE	TRUE	NA	5	FALSE	FALSE	NA	NA	9.49372	9.68444	9.4335	9.25602	9.14688	9.30135	9.4083	9.19348	8.83391	8.97171	9.12105	9.04778	9.07556	9.19699	9.18217	9.12399	8.93794	9.27305	9.59367	9.57364	9.60744	9.52348	9.26373	9.43295	9.54753	9.11743	8.74008	9.36383	9.27988	9.21893	9.4622	9.43612	9.40986	8.90202	9.13064	9.21867
CG15663-RA	Rgk3	FBgn0085426	ID100003457201010200	FALSE	FALSE	FALSE	FALSE	NA	NA	FALSE	TRUE	NA	0.105251	9.04485	8.63729	8.58863	8.58799	8.53846	8.7567	8.66517	8.50804	8.56855	8.63399	8.56237	8.828	8.30659	8.38777	8.40671	8.95195	8.62647	8.78188	8.90673	8.74152	8.72866	8.59443	8.70143	8.77121	8.87959	8.49459	8.35897	8.56524	8.55492	8.54839	8.33472	8.26632	8.40652	8.99067	8.73916	8.70933
CG15675-RA	CG42364	FBgn0259710	ID100004235802050916	FALSE	FALSE	FALSE	TRUE	NA	2	FALSE	TRUE	NA	-0.844496	8.79085	9.10024	8.98798	8.92001	8.96648	9.1033	9.09263	9.09841	9.05694	8.64259	8.85806	8.97954	9.16762	9.23146	9.13712	9.11164	8.81033	9.01252	8.87537	8.99902	8.94646	9.03694	8.88602	8.79795	8.81879	8.93747	9.1708	8.7278	8.98224	9.27834	9.49901	9.49569	9.40799	9.4579	9.30086	9.18814
CG15678-RA	pirk	FBgn0034647	ID100004236002010916	FALSE	FALSE	FALSE	TRUE	NA	3	FALSE	FALSE	NA	NA	9.23389	9.20005	9.13651	9.04946	9.12298	9.55733	9.31166	9.36994	9.31529	9.1265	9.58158	9.27565	9.19457	9.23146	9.40274	9.43503	9.45643	9.40311	9.45597	9.15964	9.25502	9.11607	9.05128	9.29295	9.1538	9.26464	9.27051	8.93622	9.77542	9.40474	9.32057	9.51958	9.57871	9.52397	9.56794	9.75323
CG1572-RA	CG1572	FBgn0030309	ID100004237802011806	FALSE	FALSE	TRUE	TRUE	NA	3	FALSE	TRUE	NA	-0.795368	10.1947	10.2362	10.1361	10.1573	10.2242	10.2464	9.80965	10.0568	10.1656	10.3415	10.2266	10.1417	10.1778	10.2186	10.4647	10.3069	9.99343	10.6597	10.127	9.96315	10.2921	10.3475	9.89187	10.1325	9.90049	10.0569	9.98207	10.5044	10.9694	10.5997	10.868	10.9812	11.2287	10.766	10.9692	11.1636
CG15739-RA	CG15739	FBgn0030347	ID100004219401090905	FALSE	FALSE	FALSE	FALSE	NA	NA	TRUE	FALSE	0.639089	NA	10.0809	10.1915	10.5536	10.0035	10.1602	9.99592	10.2412	10.0663	9.50804	9.72496	9.73922	9.74946	9.57778	9.61921	9.52021	9.85545	9.80914	9.74643	10.4318	10.2503	9.94494	9.6972	10.2114	10.1379	9.74709	9.37488	10.0259	9.74161	9.67317	9.9687	9.99669	9.40336	9.41332	9.79728	9.50808	9.45958
CG15765-RA	CG15765	FBgn0029814	ID100004302303070105	FALSE	FALSE	FALSE	FALSE	NA	NA	FALSE	TRUE	NA	0.60633	9.62442	9.56232	9.7292	9.89655	9.4461	9.84318	9.40173	9.45256	9.54281	9.1633	9.6128	9.54437	9.68093	9.41011	9.14374	9.35671	9.14736	9.20523	9.65669	9.79988	9.94289	9.99096	9.69968	9.90683	9.48845	9.21385	9.65864	9.32014	9.39666	9.54295	9.60008	9.42662	9.4558	9.24503	9.16258	8.96401
CG15784-RA	CG15784	FBgn0029766	ID100004220703070905	FALSE	FALSE	TRUE	TRUE	NA	3	FALSE	TRUE	NA	-0.901353	9.0038	8.54337	9.04016	8.34872	8.69888	9.28433	9.11666	8.87157	9.34761	9.39762	9.56448	9.43787	8.98762	9.03799	9.23073	9.66066	9.12817	9.23069	9.31044	8.98009	9.4892	8.84782	8.83036	9.21032	8.80079	8.24395	9.69516	8.94985	9.3749	10.9272	10.1743	10.409	10.4074	11.0476	10.4864	10.5045
CG1582-RA	CG1582	FBgn0030246	ID100003460503070603	FALSE	FALSE	FALSE	TRUE	NA	3	FALSE	FALSE	NA	NA	9.65846	9.51423	9.62609	9.43847	9.71123	10.0155	9.73935	9.66745	9.96965	9.70925	10.0579	9.73902	9.90779	9.69232	9.49952	9.69574	9.68341	9.75313	9.66815	9.61157	9.71951	9.57899	9.73669	10.234	9.6225	9.58101	9.92103	9.62014	9.92432	10.0017	9.94234	9.85523	9.76996	10.0874	9.83216	9.88641
CG15825-RB	fon	FBgn0032773	ID100004221901071403	FALSE	TRUE	FALSE	FALSE	5	NA	TRUE	TRUE	0.079599	0.479693	12.8531	12.686	12.7549	12.5528	13.0474	13.3278	13.3628	13.3177	13.073	12.8978	13.0804	13.0943	12.8973	13.3088	12.8928	12.8535	12.7154	12.9039	13.0001	12.8876	12.7848	12.7346	13.5187	13.5004	13.1743	13.4205	13.4023	13.4324	13.3013	12.8613	13.0307	12.9899	12.9044	12.8714	13.058	12.8229
CG1584-RA	Orc6	FBgn0023180	ID100003305101070801	TRUE	TRUE	TRUE	TRUE	2	1	FALSE	FALSE	NA	NA	9.23828	9.21247	9.10397	8.99034	9.27119	9.22962	9.07955	9.28288	9.1068	8.88944	9.25671	9.25177	8.81377	9.32512	9.06475	9.41828	9.25569	9.19682	8.74785	8.54276	8.19114	8.20346	8.50428	8.62947	8.41463	8.59794	8.57638	8.30078	8.41094	8.90786	8.25726	8.38079	8.28291	9.00249	8.32798	8.57562
CG15848-RA	Scp1	FBgn0020908	ID100004222601050206	FALSE	FALSE	FALSE	FALSE	NA	NA	TRUE	TRUE	0.529056	0.512754	10.7129	11.2617	11.1904	10.9781	9.00963	9.16667	9.67582	9.50527	8.93044	8.83216	9.18554	9.22053	8.64264	9.13403	9.02612	9.04135	9.2636	9.07466	11.3923	10.801	10.6183	11.5178	9.79918	9.70626	9.79872	9.50166	9.37128	8.81816	8.86373	9.46474	9.09473	8.97334	8.84826	9.51094	9.10903	8.93344
CG1618-RA	comt	FBgn0000346	ID100004226701070805	FALSE	TRUE	TRUE	TRUE	1	5	TRUE	TRUE	0.560313	0.839632	12.1633	12.2015	12.0864	11.9342	11.9633	11.6437	11.7077	11.897	11.5673	11.4639	11.3786	11.6145	11.3178	11.6887	11.604	11.6154	11.6901	11.3363	11.8807	11.8437	11.7606	11.7467	11.664	11.4639	11.8007	11.8378	11.4726	11.5217	11.3803	11.5353	11.0965	11.2454	11.231	11.1323	11.1564	10.9587
CG1632-RA	CG1632	FBgn0030027	ID100004227601011308	FALSE	FALSE	TRUE	TRUE	NA	5	TRUE	TRUE	0.435624	0.782201	9.45841	9.43517	9.36473	9.40296	8.87272	9.17177	9.1693	8.99961	8.63302	8.87852	9.00287	9.07939	8.66432	9.0279	8.9382	9.055	8.82938	9.0233	9.73484	9.56617	9.42013	9.36058	8.94294	9.25851	9.11151	8.88197	8.46697	8.85207	8.9343	8.62179	8.58426	8.3265	8.11041	8.5572	8.13993	8.26862
CG1633-RA	Jafrac1	FBgn0040309	ID100004227703110805	FALSE	FALSE	TRUE	TRUE	NA	3	FALSE	FALSE	NA	NA	10.4027	10.7778	10.7678	10.5555	11.2151	11.6261	10.9904	9.69172	11.3729	10.7361	10.6823	10.8549	10.8384	10.4019	10.6036	10.5114	10.4208	10.5041	10.0809	10.5265	11.2212	11.0732	10.8624	11.3986	11.1287	9.82342	11.288	11.1555	11.3245	11.1165	11.1588	11.7428	11.6515	11.3835	11.8474	11.573
CG1658-RA	Doa	FBgn0259220	ID100003519201080613	FALSE	FALSE	FALSE	TRUE	NA	5	FALSE	FALSE	NA	NA	12.0907	12.0723	12.0225	11.9824	12.158	11.7146	12.0081	11.9944	11.6571	12.0129	11.6552	11.9183	11.8175	11.8303	11.9008	11.7042	11.9242	11.9318	12.0873	12.0008	11.8214	11.9639	12.2218	11.922	11.9011	12.1137	11.9293	12.0787	11.6366	11.8362	11.9211	11.7461	11.7479	11.6218	11.8281	11.6876
CG1665-RA	CG1665	FBgn0033451	ID100003117602011001	TRUE	FALSE	TRUE	TRUE	2	1	FALSE	FALSE	NA	NA	9.97185	9.54371	9.7292	10.2834	9.8663	9.97927	9.89275	9.89092	9.90248	10.0138	10.0436	9.86988	10.0178	10.2346	10.3897	9.70099	9.97931	9.87898	9.20804	8.97321	9.20673	9.78598	8.87089	9.05384	9.24224	9.52608	8.57155	9.33176	9.40695	8.79692	9.02792	9.4838	9.57076	8.81622	9.10278	9.18398
CG16704-RA	CG16704	FBgn0031558	ID100003305701071305	FALSE	FALSE	TRUE	TRUE	NA	2	TRUE	FALSE	-0.779345	NA	11.7276	11.566	11.9835	11.6698	11.9212	12.0315	12.2146	12.2104	11.9821	12.0993	11.9987	12.2856	12.1187	12.5086	12.3023	12.7011	12.7788	12.4199	12.7392	12.6545	12.1782	12.1149	12.225	12.1212	11.6058	11.994	12.1016	11.5864	11.9325	12.8922	12.4281	12.6895	12.33	12.4042	12.4874	12.3022
CG16705-RA	SPE	FBgn0039102	ID100003520103020607	FALSE	FALSE	FALSE	TRUE	NA	2	FALSE	FALSE	NA	NA	11.5969	11.1605	11.6215	11.6233	11.5737	11.8222	11.7757	11.7709	12.2558	11.8054	12.068	11.9898	12.218	12.0059	12.2917	11.9193	11.8361	12.1681	11.8933	11.5845	12.0514	11.8704	11.627	11.8359	11.8217	11.9793	11.8733	11.8463	12.3553	12.1099	12.2626	12.0574	12.4527	12.3277	12.2066	12.2252
CG16712-RA	CG16712	FBgn0031561	ID100003520503060613	TRUE	FALSE	TRUE	TRUE	4	4	FALSE	FALSE	NA	NA	14.0725	13.8763	14.3626	14.1906	14.4585	15.022	14.7919	14.6466	14.3215	14.3409	14.2127	13.937	14.1305	13.936	14.0412	14.5327	14.1896	14.4111	14.3622	14.2125	14.6475	14.851	13.9367	14.1894	13.7312	13.9032	14.1307	14.2126	14.6149	14.6467	14.8491	14.6145	14.9098	14.4119	14.4576	14.5558
CG16713-RA	CG16713	FBgn0031560	ID100003520603040613	FALSE	FALSE	FALSE	TRUE	NA	2	FALSE	TRUE	NA	-0.768414	11.6028	11.2215	12.2297	12.0183	12.0012	12.2408	12.3321	12.4763	12.2648	12.1136	12.3682	11.8057	12.467	12.2875	12.3355	12.3722	12.2106	12.5559	12.1402	11.9418	12.3306	12.4617	11.741	11.9574	11.6868	11.9059	12.1101	11.7951	12.4371	12.6804	12.9518	12.8725	13.0472	12.4276	12.5838	12.7594
CG1673-RA	CG1673	FBgn0030482	ID100003522103100915	FALSE	FALSE	TRUE	TRUE	NA	3	FALSE	TRUE	NA	-0.829339	9.74225	9.8474	10.1327	9.51347	10.5279	10.576	10.1199	9.8055	10.5484	10.2488	10.4158	10.2238	10.1428	10.2329	9.9015	9.92044	10.2445	10.6491	9.32194	9.94319	10.0681	10.0687	9.77008	10.0588	9.55385	9.37987	10.7556	10.1718	10.6271	10.5937	11.0126	11.1746	10.9773	11.0492	11.1002	11.448
CG16735-RA	CR16735	FBgn0037666	ID100003521701060602	TRUE	TRUE	TRUE	FALSE	3	4	FALSE	FALSE	NA	NA	8.57996	8.19571	8.22797	8.43416	8.3994	8.28031	8.23082	8.37336	8.42887	8.26136	8.01308	8.71099	7.77469	8.23545	8.2661	8.5761	8.0682	7.70423	8.84806	8.75249	8.80031	8.79029	8.83743	8.61195	8.84451	8.87532	8.92937	8.83984	8.58391	8.84039	8.41929	8.80836	8.5335	8.99067	8.81883	8.62568
CG1674-RB	CG1674	FBgn0039897	ID100003522803080602	FALSE	FALSE	FALSE	FALSE	NA	NA	TRUE	TRUE	0.500279	0.743251	10.1171	10.4112	10.6249	10.4255	9.91985	10.2518	9.92998	10.1324	9.62873	9.63572	9.94114	9.8791	9.87675	9.95833	9.67434	9.70987	9.75087	10.0604	10.4617	10.5547	10.7511	10.5922	10.2572	10.5927	9.85151	10.0993	10.259	9.71199	10.143	10.0102	9.90687	9.90668	9.53455	9.68683	9.54157	9.5324
CG16758-RB	CG16758	FBgn0035348	ID100003118100030104	FALSE	TRUE	TRUE	TRUE	5	2	TRUE	TRUE	-0.625884	-0.594531	11.1857	10.6926	11.0183	11.0222	11.748	11.2931	11.9649	12.0218	12.1258	12.4297	11.7738	12.2953	12.0574	12.3074	12.4366	12.1263	12.8896	11.6313	11.8556	11.5897	11.2894	12.1886	12.1737	11.4216	12.155	12.9219	12.6406	13.0328	12.6233	12.4479	12.7777	13.0584	13.0594	12.7174	13.1385	12.8618
CG16777-RA	ps	FBgn0261552	ID100003523701021410	FALSE	FALSE	FALSE	FALSE	NA	NA	FALSE	TRUE	NA	0.534778	11.467	10.9199	11.1075	11.4733	10.4263	10.8393	10.827	11.1576	10.6176	10.8558	11.0721	11.0646	10.9172	11.0853	10.962	10.8627	10.7651	10.8757	11.3494	11.1608	11.3559	11.4962	10.8397	11.1442	11.1634	11.2234	10.8122	11.1442	10.7294	10.8331	10.8797	11.0805	11.1267	10.7233	10.8149	10.8407
CG16784-RB	pr	FBgn0003141	ID100003524101061114	FALSE	FALSE	FALSE	FALSE	NA	NA	TRUE	FALSE	0.229362	NA	10.4199	10.4732	10.4263	10.1884	10.3588	10.5154	10.7306	10.6193	10.0657	10.133	10.275	10.0487	9.96989	10.2691	10.0253	10.6492	10.4622	10.6015	11.1365	10.9583	10.5343	10.2114	10.7887	10.8274	10.2683	10.3299	10.5171	10.0939	10.323	10.4006	10.3395	10.2069	10.0535	10.6669	10.2987	10.3232
CG16801-RB	Hr51	FBgn0034012	ID100003525103101114	FALSE	FALSE	TRUE	TRUE	NA	1	FALSE	FALSE	NA	NA	9.1336	9.20574	8.94486	8.93004	9.36321	9.71336	8.9757	8.68971	9.6264	8.98742	9.24643	9.16377	9.28533	9.17836	8.97191	9.20956	8.90772	9.30538	8.28707	8.62584	8.79765	8.40267	8.5488	9.00347	8.73809	8.18645	8.97986	8.36337	8.68728	8.54315	8.04676	8.70372	8.35332	8.51918	8.48668	8.84426
CG16836-RA	CG16836	FBgn0040735	ID100003526101021201	FALSE	FALSE	FALSE	TRUE	NA	3	FALSE	FALSE	NA	NA	11.0065	11.0067	11.2135	11.7402	11.3827	11.5229	11.9123	11.5676	11.7551	11.9488	12.0764	11.5094	11.7223	12.1094	12.2377	11.8814	12.2592	12.1873	11.6759	11.9714	11.0773	11.2129	12.1104	11.9829	11.4954	11.6162	11.8432	11.6072	12.052	11.5659	12.1202	11.6607	12.0461	12.4377	12.3012	12.2513
CG16857-RA	CG16857	FBgn0028482	ID100003119802050015	FALSE	FALSE	FALSE	FALSE	NA	NA	TRUE	TRUE	0.628869	0.573139	12.5363	12.4609	12.6692	12.4374	11.5591	11.612	11.8606	11.9591	11.508	11.5376	11.6737	11.5807	11.2797	11.2444	11.7052	11.6402	11.4866	11.3522	12.6231	12.4567	12.465	12.4209	11.7465	11.8283	11.9931	11.9741	11.6294	11.4077	11.4663	11.8822	11.1812	11.2718	11.4537	11.6798	11.4727	11.4517
CG16898-RA	CG16898	FBgn0034480	ID100004382900031814	TRUE	TRUE	TRUE	TRUE	3	3	FALSE	TRUE	NA	-0.770995	9.03611	9.30331	9.04016	9.11145	9.16446	9.20797	9.14216	9.30141	9.09248	8.9237	9.09106	9.12952	9.1402	8.96281	9.29605	9.49152	9.39661	8.81682	9.59543	9.29889	9.47327	9.43284	9.6552	9.49431	9.72994	9.67537	9.84213	9.72057	9.91186	9.72746	9.98272	9.66147	9.90724	10.5555	10.7145	10.307
CG16910-RA	key	FBgn0041205	ID100004383500031417	FALSE	FALSE	FALSE	FALSE	NA	NA	FALSE	TRUE	NA	-0.613028	9.29912	9.61055	9.4372	9.24688	9.52959	9.27177	9.57901	9.45932	9.17676	9.54177	9.41118	9.3677	9.54068	9.50255	9.92812	9.5447	9.59718	9.58553	9.24396	9.31132	9.23623	9.35376	9.40366	9.00004	9.27721	9.16453	9.46996	9.67561	9.78848	9.65926	9.76187	9.68441	9.93212	9.45676	9.74502	9.59662
CG16916-RA	Rpt3	FBgn0028686	ID100004383600011417	FALSE	FALSE	FALSE	FALSE	NA	NA	FALSE	TRUE	NA	-0.820386	10.5062	10.5103	10.2743	10.4473	10.2207	10.2949	10.8308	10.6294	10.4849	10.7598	10.7217	10.4945	10.7942	10.5329	11.0144	10.7647	10.7372	10.7713	10.5236	10.5804	10.3227	10.3495	10.5526	10.4128	10.542	10.3978	10.6695	10.5633	10.7048	10.8384	10.9891	10.646	10.8161	10.9676	10.7862	10.8596
CG16926-RA	CG16926	FBgn0040732	ID100004384002051814	FALSE	FALSE	TRUE	TRUE	NA	3	FALSE	TRUE	NA	-0.878368	11.381	11.593	11.9329	11.6876	11.6913	11.9626	11.6138	11.4315	12.2995	11.4455	11.9133	11.7508	12.2879	11.6841	11.8045	11.7475	11.0904	11.6875	12.1685	11.4778	12.2834	12.1964	11.4293	11.5593	11.5218	11.4688	11.5329	12.0762	11.6553	12.3671	12.6883	12.946	12.6504	12.9477	13.2607	12.8335
CG1693-RA	tty	FBgn0015558	ID100004384602051417	FALSE	FALSE	FALSE	FALSE	NA	NA	FALSE	TRUE	NA	0.305754	9.63335	9.61055	9.69041	9.31545	9.05042	9.2743	9.48385	9.30508	9.18646	8.7076	9.335	9.54437	9.41737	9.26538	9.29605	9.05993	8.99291	8.77027	9.57931	9.80101	9.83206	9.56916	9.29692	9.18935	9.30083	8.75974	9.46673	9.15649	8.97289	9.48644	9.49234	9.3799	9.50745	8.89003	9.091	8.74893
CG16935-RA	CG16935	FBgn0033883	ID100004384402091417	FALSE	FALSE	TRUE	TRUE	NA	4	FALSE	TRUE	NA	-0.760842	9.99894	10.1835	9.68855	9.37824	10.1602	10.3849	10.0587	9.77694	10.0398	9.41465	9.42555	10.0454	10.0899	9.88207	9.75183	9.99879	9.59931	9.78034	10.0733	10.1789	10.1717	9.9023	10.3797	10.3411	10.4106	10.1305	10.2978	10.1654	10.2879	10.4398	10.5918	10.7512	10.5305	10.345	10.6604	10.6241
CG16944-RA	sesB	FBgn0003360	ID100004385000091605	FALSE	FALSE	FALSE	FALSE	NA	NA	FALSE	TRUE	NA	0.641198	13.1611	13.0692	13.0734	12.6236	12.9973	12.7109	12.6853	12.847	12.6233	12.464	12.3088	12.5679	12.7203	12.6715	12.2045	12.6553	12.2144	12.4365	13.4326	13.0183	13.2796	12.8289	13.1153	12.8519	12.8708	13.1671	12.3544	12.6412	12.5255	12.2338	12.6841	12.3291	12.0596	12.5608	12.4666	12.5061
CG16963-RA	Cry	FBgn0005664	ID100004385900030102	TRUE	TRUE	TRUE	TRUE	3	5	FALSE	TRUE	NA	0.746029	9.61892	9.57513	9.36473	9.12347	8.71852	8.91533	9.14216	8.93503	8.78991	8.75989	8.94937	8.82317	8.8712	8.7404	8.84826	8.90565	9.3342	8.70142	10.5501	11.029	10.624	10.2648	10.2364	10.0566	10.4826	9.38127	9.54785	9.72057	9.35218	8.73887	8.64887	8.688	8.52565	8.60228	9.87307	8.7621
CG16971-RB	CG16971	FBgn0260457	ID100004386502031605	FALSE	FALSE	FALSE	FALSE	NA	NA	FALSE	TRUE	NA	0.564299	10.4696	10.2135	10.1883	9.75959	9.86146	10.2742	9.43448	9.48635	9.90516	9.05036	9.83014	10.0046	9.80531	9.34233	9.50436	9.6977	9.05029	9.67653	10.4056	10.477	10.6518	10.2317	9.83558	10.223	10.2545	9.72054	9.57721	9.54043	9.92169	9.75216	9.79103	9.49841	10.043	9.58796	9.23838	9.78406
CG16987-RA	daw	FBgn0031461	ID100004387800010705	FALSE	FALSE	FALSE	FALSE	NA	NA	FALSE	TRUE	NA	0.339608	10.6313	10.8036	10.2449	10.4913	10.5908	10.6531	11.2049	10.5624	10.5531	10.6784	10.4683	10.653	10.3741	10.2845	10.6859	10.5913	10.5516	10.7555	10.4795	10.7194	10.1679	10.4009	10.8103	10.7821	10.8194	10.7193	11.065	11.1902	10.9957	10.4935	10.7174	10.0156	10.3355	10.6535	10.8162	10.4286
CG1703-RA	CG1703	FBgn0030321	ID100004390400091300	FALSE	FALSE	FALSE	TRUE	NA	3	FALSE	FALSE	NA	NA	10.2786	10.4351	10.298	10.2821	10.8227	10.3252	10.3811	10.5519	10.4013	10.8332	10.3293	10.5938	10.7478	10.6119	10.4944	10.6481	10.7521	10.4912	10.3224	10.3236	10.0911	9.98782	10.7961	10.37	10.3076	10.7433	10.3634	10.6674	10.3793	10.5321	10.8201	10.6877	10.4549	11.0422	11.0455	10.7131
CG17032-RA	CG17032	FBgn0036547	ID100004390000051810	FALSE	TRUE	FALSE	FALSE	4	NA	FALSE	FALSE	NA	NA	10.3821	10.5191	10.304	9.7907	10.9374	10.749	10.9326	10.8794	10.6367	10.0694	10.3517	10.7064	10.2278	10.2482	10.3911	10.1823	10.1086	10.3083	10.1886	10.0595	9.77597	9.73953	10.3602	10.0873	10.1608	10.2358	10.777	10.3618	10.3143	10.2362	10.1973	9.76925	10.062	9.91129	9.99729	9.7549
CG17034-RB	CG42321	FBgn0259221	ID100004390100031810	FALSE	TRUE	FALSE	TRUE	1	5	FALSE	FALSE	NA	NA	10.8775	10.958	10.9994	10.6418	10.5579	10.5844	10.6515	10.6261	10.5609	10.3244	10.7191	10.4711	10.5741	10.3683	10.4949	10.6406	10.5819	10.6069	11.2592	11.2825	11.1038	11.0086	11.0041	10.9753	11.0341	10.9287	11.1838	10.5926	10.9284	10.9877	10.9391	10.3833	10.622	11.037	10.5648	10.7181
CG17041-RB	CG42319	FBgn0259219	ID100004390500071300	TRUE	TRUE	FALSE	FALSE	1	NA	TRUE	TRUE	0.602208	0.875029	10.0661	10.1974	10.2158	9.58699	9.22613	9.49497	9.50384	9.31449	8.80632	8.62816	8.67013	9.22849	8.90661	8.68291	8.86117	9.0233	8.644	8.65222	10.5487	10.308	10.4307	10.2585	9.7975	9.81106	9.99287	9.60096	9.54785	9.68321	9.46822	9.20087	9.08062	8.70815	8.8252	8.75825	8.79706	8.72083
CG17107-RA	CG17107	FBgn0032281	ID100003078102110008	FALSE	FALSE	TRUE	TRUE	NA	2	FALSE	TRUE	NA	-0.883004	9.3748	9.21936	8.87399	8.71016	9.41317	9.58133	9.17701	9.41523	9.24074	10.0171	9.56241	9.91918	9.46156	9.35432	9.28278	10.0114	10.0139	9.77749	9.59009	9.16248	9.3192	8.91889	9.24872	9.1855	9.16495	9.31225	9.69771	9.28079	9.5659	10.7475	10.2004	10.6533	10.504	9.91829	10.6817	10.3935
CG17108-RA	CG17108	FBgn0032285	ID100003078202090008	TRUE	TRUE	TRUE	TRUE	5	2	TRUE	TRUE	-0.407765	0.57183	12.8014	12.8233	13.2536	13.364	14.0415	14.0721	14.1704	14.0895	14.0415	14.321	14.3623	14.3855	14.9627	14.3848	14.3854	13.7435	13.2845	14.19	14.2328	14.5891	14.4118	13.8642	15.1858	14.9626	14.7925	14.963	14.6917	14.5096	14.2948	13.7539	14.1089	13.5642	13.421	14.3861	14.0715	14.362
CG17116-RA	Lip2	FBgn0024740	ID100003078402050008	FALSE	TRUE	FALSE	TRUE	5	2	FALSE	TRUE	NA	-0.423961	9.09001	8.74746	9.11858	8.99631	9.3737	9.22204	9.49335	9.69306	9.27981	9.45251	9.37274	9.62604	9.17479	9.46524	9.64862	9.61217	9.82843	9.19122	9.54717	9.22234	9.31233	9.45762	9.59987	9.26711	9.54011	9.74361	9.66591	9.83436	9.5822	10.0232	9.78	9.90898	10.042	9.47671	9.80016	9.41696
CG17117-RD	hth	FBgn0001235	ID100003078602010008	FALSE	FALSE	FALSE	TRUE	NA	5	FALSE	TRUE	NA	0.111905	9.90688	9.47731	9.6864	10.1152	8.71061	9.42399	9.7244	9.83142	8.64568	9.22826	9.7765	9.61651	9.70317	9.78093	9.83731	9.52989	9.36866	9.60804	10.1546	10.0835	9.92282	10.0545	9.37693	9.84331	9.26128	9.12175	9.09892	9.42705	9.01995	9.58478	10.1693	9.75182	9.69226	9.23443	9.25836	9.25705
CG17124-RA	CG17124	FBgn0032297	ID100003078902071007	FALSE	TRUE	FALSE	TRUE	4	2	TRUE	TRUE	-0.0909423	0.00502894	10.1947	10.2997	10.2428	10.2806	11.0982	11.3522	11.4312	11.4257	11.1147	10.7958	11.0588	11.2443	11.0736	11.0972	11.0355	10.4315	10.7034	10.7267	10.54	10.395	10.206	10.1712	11.0638	11.1627	10.673	10.7205	11.5735	11.1823	11.0425	10.55	11.1759	10.2896	10.2836	11.0063	11.1446	10.6966
CG17144-RA	app	FBgn0260941	ID100004208100061308	FALSE	FALSE	FALSE	FALSE	NA	NA	TRUE	FALSE	0.619939	NA	9.17322	9.30508	9.28459	9.26398	9.21683	9.07209	9.37493	9.16981	8.74671	8.9505	8.94647	8.91552	8.99328	8.81612	9.1031	8.89373	8.92685	8.88394	9.46329	9.29889	9.00493	9.09692	9.43438	9.16055	9.08081	8.90954	9.05317	9.10685	8.77938	8.88259	9.1035	8.6832	8.87132	8.90952	8.80402	8.55912
CG17193-RA	CG17193	FBgn0040571	ID100003124202010502	FALSE	FALSE	FALSE	FALSE	NA	NA	FALSE	TRUE	NA	0.523129	9.7966	9.4895	9.58991	9.93101	9.16213	9.42162	9.14506	9.2302	9.1924	9.23602	9.34722	9.16377	9.06792	9.48541	9.49312	8.95195	9.30738	9.22235	9.68582	9.46454	9.55898	9.8759	9.09167	9.35666	9.33802	9.40619	8.84737	9.29381	9.22792	8.86838	9.13451	9.26654	9.45174	8.82277	9.0543	9.10691
CG17211-RA	CG17211	FBgn0032414	ID100003083202050313	FALSE	FALSE	FALSE	FALSE	NA	NA	FALSE	TRUE	NA	0.729904	8.95774	9.16324	9.1819	9.0406	8.81675	8.9775	9.41634	9.02388	8.81671	8.74701	8.87916	8.71545	8.61425	8.42767	8.65936	8.83561	8.46667	8.62934	9.01984	9.26718	9.20123	9.0305	8.87811	8.89338	9.03249	8.88921	8.87633	8.67237	8.71175	8.60069	8.46284	8.26048	8.49571	8.92982	8.20005	8.50641
CG17224-RA	CG17224	FBgn0031489	ID100003083902030616	FALSE	FALSE	FALSE	TRUE	NA	2	FALSE	TRUE	NA	-0.439013	11.1422	11.0297	11.4086	11.172	11.6286	11.855	11.4995	12.0021	11.7955	11.7187	11.9576	11.438	11.4808	11.8169	11.7351	11.7685	11.9561	11.8244	11.2936	10.9133	11.0662	11.3071	11.3057	11.5853	11.4469	11.8485	11.7757	11.7415	12.6149	11.5908	12.0294	12.0832	12.1686	11.7469	11.8669	11.9319
CG17228-RA	pros	FBgn0004595	ID100003084100110718	FALSE	FALSE	FALSE	TRUE	NA	5	FALSE	FALSE	NA	NA	11.7193	11.6125	11.991	12.0944	11.3909	11.0042	11.8308	11.9884	10.9883	12.1694	11.2979	11.6796	11.5094	11.7863	11.9714	11.3768	11.7608	11.3496	11.7724	12.0432	11.5555	11.6291	12.0646	11.6557	11.7396	11.1115	11.6726	11.6205	10.2493	11.4274	11.2522	11.3083	11.3121	10.8964	11.0843	10.8348
CG17278-RA	CG17278	FBgn0046763	ID100003643401090019	FALSE	TRUE	TRUE	TRUE	5	3	FALSE	TRUE	NA	-0.66911	10.3662	10.6565	10.1861	10.154	11.0043	10.6605	10.6846	10.4476	10.5772	10.9522	10.5857	10.9766	10.7077	10.755	10.4211	10.8647	10.7926	10.5863	10.2517	10.3904	10.106	10.3165	10.8338	10.5934	10.5671	10.7911	11.1848	11.3552	11.1526	11.4227	11.126	11.2819	11.046	11.0209	11.626	11.4266
CG17327-RA	CG17327	FBgn0038107	ID100003510502020607	FALSE	FALSE	FALSE	TRUE	NA	3	FALSE	TRUE	NA	-0.868957	9.77893	10.0206	9.68855	10.0572	9.9001	10.21	9.9712	9.96744	9.96615	9.92939	10.097	9.79575	10.3038	10.1108	10.4433	10.1007	9.99778	10.1481	9.71868	9.74635	9.71623	10.2038	9.67666	9.95225	9.8664	9.90035	9.54489	9.96962	10.2192	10.0756	10.6345	10.5862	10.7027	10.6872	10.6231	10.6838
CG17327-RB	CG17327	FBgn0038107	ID100004208702060805	FALSE	FALSE	FALSE	TRUE	NA	3	FALSE	TRUE	NA	-0.84126	9.89505	9.72883	10.0341	10.1931	9.98782	9.9556	10.1269	10.2908	10.2159	10.3195	10.1234	10.0027	10.1049	10.2946	10.5517	10.0845	10.2232	10.1263	10.1414	9.92555	9.83339	10.0155	10.0542	9.96108	9.7019	10.0093	10.3158	10.022	9.97743	10.3632	10.4308	10.496	10.5801	11.0225	10.5167	10.3238
CG17332-RB	VhaSFD	FBgn0027779	ID100003646001051808	FALSE	TRUE	FALSE	TRUE	1	5	TRUE	FALSE	0.554799	NA	10.9527	11.1178	11.1573	10.9904	10.6026	10.6214	10.7783	10.7166	10.4634	10.4011	10.4624	10.6123	10.4082	10.2329	10.5927	10.7059	10.4644	10.4597	10.8228	10.5927	10.7214	10.7477	10.419	10.3411	10.5602	10.3921	10.5633	10.3136	10.4294	10.5823	10.3849	10.4782	10.6496	10.7257	10.5339	10.2999
CG17333-RA	CG17333	FBgn0030239	ID100003510602000607	FALSE	FALSE	FALSE	TRUE	NA	2	FALSE	FALSE	NA	NA	9.85931	9.46975	9.74655	9.89793	9.90834	10.0726	10.1108	10.0158	9.70714	10.2056	9.94944	10.0113	10.0075	10.1492	10.3281	10.0974	10.2729	10.2421	9.96327	9.6354	9.89763	10.213	9.6905	9.88788	9.59869	9.77527	9.37505	10.0376	10.1205	10.2	10.2116	10.6668	10.6022	9.53334	9.87449	10.0188
CG17360-RA	CG17360	FBgn0037949	ID100003646801011008	FALSE	FALSE	FALSE	FALSE	NA	NA	FALSE	TRUE	NA	0.553216	10.1312	10.102	10.1241	10.3581	9.73214	9.88616	10.0607	10.049	9.68555	10.3436	10.0875	9.81527	9.85417	10.2902	10.0119	9.7942	10.2578	10.0752	10.3799	10.2435	10.1282	10.1173	9.88502	10.1748	9.93337	9.94897	9.71018	10.0155	9.89326	9.88982	9.95645	9.91151	9.73797	9.9272	9.71768	9.75323
CG17390-RA	Oaz	FBgn0261613	ID100003648501030812	TRUE	TRUE	TRUE	TRUE	2	1	FALSE	FALSE	NA	NA	8.5683	8.88731	9.04897	9.16356	8.84887	8.8753	8.8613	9.04731	9.0389	8.9505	9.17462	8.70031	8.79829	8.97825	9.02121	8.8189	9.18091	8.96413	8.27327	8.48577	8.36322	8.5718	8.38378	8.50554	8.51928	8.6007	8.51525	8.50286	8.5284	8.10873	8.46284	8.35579	8.24558	8.36593	8.48152	8.41134
CG17453-RA	Cyp317a1	FBgn0033982	ID100004209302061308	TRUE	TRUE	TRUE	TRUE	3	4	FALSE	FALSE	NA	NA	9.27025	9.09654	9.04358	9.19105	9.19447	9.39572	9.10598	9.39424	9.21853	9.17925	9.0171	9.13686	9.31286	9.10172	9.04919	9.37281	8.95073	8.87705	9.68818	9.56841	9.64781	9.78966	9.64467	9.7509	9.71851	10.0809	9.76099	9.75818	9.72597	9.64776	9.70423	9.81626	9.65219	9.9898	9.46444	9.73144
CG1746-RA	CG1746	FBgn0039830	ID100003649903110814	FALSE	FALSE	FALSE	TRUE	NA	5	FALSE	TRUE	NA	0.656526	13.1901	13.1821	13.0951	12.8986	13.0331	13.4604	13.2783	12.8154	13.0947	12.8617	13.0528	12.3929	12.9276	12.7524	12.6858	12.5182	12.9212	12.9464	13.3011	13.4906	13.4529	13.088	12.8926	13.4598	12.961	12.9096	13.1814	12.739	12.9732	11.9267	12.5504	12.663	12.5564	12.5973	12.8469	12.8572
CG1749-RA	CG1749	FBgn0030305	ID100004209402041308	FALSE	FALSE	FALSE	FALSE	NA	NA	FALSE	TRUE	NA	-0.385623	9.21894	9.39497	9.22836	9.77863	9.42981	9.41897	9.53038	9.51248	9.48187	9.57049	9.63319	9.43523	9.65269	9.76399	10.2311	9.3218	9.46964	9.64086	9.46329	9.33028	9.23366	9.77033	9.38667	9.33757	9.14821	9.28491	9.45101	9.53242	9.68253	9.72977	10.1163	9.81466	10.0707	9.30548	9.47055	9.40369
CG17524-RA	GstE3	FBgn0063497	ID100004354100020719	FALSE	FALSE	FALSE	TRUE	NA	2	FALSE	FALSE	NA	NA	11.1366	11.2691	10.9994	11.0206	11.1574	11.1272	11.4651	11.4112	11.19	11.3401	11.0445	11.5066	11.7294	11.6086	11.8623	11.6025	11.4768	11.2913	11.2533	11.1205	11.2542	11.2732	11.2704	10.9701	11.5968	11.6313	11.2337	11.8738	11.3356	11.5855	11.5396	11.8198	11.8533	11.7951	11.9701	11.785
CG1753-RB	CG1753	FBgn0031148	ID100003512602080915	FALSE	FALSE	TRUE	FALSE	NA	3	FALSE	TRUE	NA	-0.883476	9.69141	9.7664	9.08922	9.21378	9.57689	9.67289	8.96261	9.06531	9.47721	9.29956	9.01998	9.51348	9.57778	9.1235	8.83133	9.66066	9.20535	9.37849	9.365	9.43214	9.53119	9.61721	9.251	9.33473	9.23554	9.41131	9.19143	9.43341	9.42036	9.77565	9.73184	10.1557	9.70215	10.0275	10.0607	10.4996
CG17530-RA	GstE6	FBgn0063494	ID100004420900110917	FALSE	FALSE	TRUE	TRUE	NA	3	FALSE	TRUE	NA	-0.854595	9.66246	10.0494	9.67529	9.32386	10.2353	10.088	9.96431	9.77694	9.90834	10.2808	9.26502	9.84477	10.1444	9.50638	9.85991	10.1805	9.90187	9.85688	9.60933	10.0114	9.85679	9.7173	10.2631	9.93678	10.2247	9.83435	10.1974	10.4541	10.0544	10.3128	10.5187	10.4349	10.6665	10.9068	10.9931	10.9587
CG17531-RA	GstE7	FBgn0063493	ID100004421000090917	FALSE	FALSE	TRUE	TRUE	NA	3	FALSE	TRUE	NA	-0.89535	9.24444	9.34994	9.50774	9.38089	9.67332	9.53636	9.83327	9.59908	9.2496	10.1229	9.47655	9.82376	9.9274	10.0828	9.54031	9.85746	9.69558	9.67155	9.59137	9.57364	9.39004	9.33945	10.2199	9.87914	9.8648	9.53712	9.71175	10.1482	9.63841	10.8609	10.8571	10.7451	10.3812	10.8493	10.7909	10.6394
CG17533-RA	GstE8	FBgn0063492	ID100004316000080419	FALSE	FALSE	TRUE	TRUE	NA	3	FALSE	TRUE	NA	-0.862956	9.80129	9.75117	9.63372	9.5569	10.2396	9.71711	9.90681	9.99514	10.0023	10.1939	9.65533	10.5157	10.4453	9.98829	9.9015	10.3414	10.2777	9.92151	9.93647	9.63093	9.57514	9.64153	10.3768	9.64624	10.1306	10.223	9.95023	10.4526	9.97239	10.8295	10.7641	10.7564	10.4768	10.7597	11.1996	10.9015
CG17534-RA	GstE9	FBgn0063491	ID100004421100070917	FALSE	FALSE	FALSE	TRUE	NA	2	TRUE	TRUE	-0.656184	-0.747751	11.4397	11.6902	11.393	11.1236	11.9691	11.8801	11.7702	11.942	12.1375	12.2628	11.9747	12.3857	12.329	12.2292	11.9156	12.5492	12.1361	12.0227	11.4796	11.5786	11.2077	11.3488	12.1515	11.8142	11.9398	12.1935	12.1947	12.2856	12.3329	12.7451	12.6171	12.7052	12.4204	12.7966	12.5125	12.4641
CG17560-RA	CG17560	FBgn0038450	ID100003512702060915	FALSE	FALSE	TRUE	TRUE	NA	3	FALSE	TRUE	NA	-0.932839	9.38628	9.21936	9.20415	9.23145	9.22948	9.5066	9.09713	9.20923	9.59165	9.09576	9.35436	9.38536	9.45731	9.06219	9.1785	9.58417	9.11113	9.37616	9.47453	9.2536	9.38782	9.35376	9.06926	9.42429	9.4031	9.37826	9.29088	9.34677	9.47433	10.4316	9.92166	10.2307	10.4244	10.3747	10.0215	10.3927
CG17594-RA	scro	FBgn0028993	ID100004422602010917	FALSE	FALSE	FALSE	TRUE	NA	5	FALSE	TRUE	NA	0.55509	10.2869	10.1811	10.3069	10.179	9.72405	10.21	9.89075	10.0865	9.86708	9.27316	10.065	10.0728	9.90367	10.1293	10.1552	9.73591	9.74566	9.99552	10.5597	10.2527	10.4292	10.2427	9.80826	10.1966	10.1422	9.8132	9.77967	9.73242	9.93742	9.84845	10.0839	10.0219	10.029	9.38787	9.42797	9.7483
CG17632-RB	bw	FBgn0000241	ID100004424400011214	FALSE	FALSE	FALSE	TRUE	NA	1	FALSE	FALSE	NA	NA	9.38054	9.20959	9.19234	9.51211	9.48379	9.31208	9.50384	9.37201	9.59013	9.70482	9.42318	9.37742	9.46315	9.46826	9.54229	9.71683	9.68871	9.52026	9.05079	8.9036	9.17479	9.3102	9.06699	9.03094	9.43419	9.25737	8.78554	9.5851	9.17587	8.88259	8.99758	8.94577	9.24726	9.44041	9.71768	9.36096
CG17725-RA	Pepck	FBgn0003067	ID100004428200090803	TRUE	TRUE	TRUE	TRUE	4	2	TRUE	TRUE	-0.137064	-0.769214	11.8442	11.99	11.9404	11.5914	13.6361	13.0869	13.139	13.3422	13.0875	13.3007	12.9971	13.0801	13.318	13.058	12.6545	12.7654	12.4292	12.5357	11.4095	10.8741	11.1361	11.1136	12.2915	11.7495	11.9037	11.8311	12.096	12.6119	12.1144	12.5411	12.7463	12.448	12.7842	12.526	13.3373	12.9784
CG17761-RA	CG42492	FBgn0259994	ID100004430002091107	FALSE	FALSE	FALSE	FALSE	NA	NA	FALSE	TRUE	NA	0.451613	9.58632	9.52195	9.20415	9.23145	9.37063	9.68207	9.03018	9.18262	9.2383	9.137	9.11713	9.52005	9.60801	9.25895	8.88965	9.18772	9.00717	9.15939	9.68089	9.5264	9.83015	9.36196	9.37333	9.50771	9.40051	9.22496	9.06515	9.25275	9.10996	9.36454	9.23255	9.34723	9.15557	9.09289	9.06889	9.28216
CG17762-RC	tomosyn	FBgn0030412	ID100004430102071107	FALSE	FALSE	FALSE	FALSE	NA	NA	FALSE	TRUE	NA	0.511858	10.1037	9.99794	10.1599	10.0978	9.80356	9.91695	9.73713	10.1826	9.56059	9.61517	9.94444	9.85998	9.89188	9.94862	9.59652	9.51033	9.75394	9.88161	10.4157	10.3183	10.1935	9.88915	10.1516	10.1839	9.47813	9.81109	9.79092	9.56808	9.65703	9.97137	9.94408	9.73015	9.79173	9.61851	9.37253	9.28962
CG17778-RA	CG17778	FBgn0023534	ID100003701400001108	FALSE	FALSE	FALSE	TRUE	NA	5	FALSE	TRUE	NA	0.777742	10.7337	10.6797	10.8801	11.3533	10.0387	10.0383	10.7903	10.7032	10.1009	10.9856	10.3104	10.2278	10.2497	10.8647	10.6366	10.1198	10.6192	10.4626	11.0961	11.0513	10.7362	11.0815	10.5161	10.3329	10.6475	10.8603	10.2239	10.6843	10.3334	10.3372	10.1981	10.2324	10.2517	10.0058	9.89561	9.91694
CG1780-RB	Idgf4	FBgn0026415	ID100003702602001108	FALSE	FALSE	TRUE	TRUE	NA	4	FALSE	FALSE	NA	NA	12.664	12.2919	12.424	12.5687	12.8932	13.1239	12.7641	12.7831	12.8932	12.8815	12.8879	12.9785	12.9778	12.7971	13.1976	12.6236	12.6582	12.828	13.0186	12.6144	13.1907	13.3397	12.8815	12.9776	12.893	13.4416	12.1337	13.1199	13.4211	13.1667	13.1138	13.5742	13.7431	12.9416	13.4896	13.4026
CG17816-RA	CG17816	FBgn0037525	ID100003702802081614	FALSE	FALSE	FALSE	FALSE	NA	NA	FALSE	TRUE	NA	0.474189	9.25707	9.41496	9.04591	8.93263	9.03324	9.29377	8.97109	8.76174	8.78991	8.74125	8.66582	8.91108	8.90661	8.69664	8.87357	8.92704	8.6037	8.91686	9.07182	9.23569	9.33394	9.13113	8.96191	9.05384	8.94261	8.6827	8.83966	8.84757	8.71932	8.79692	8.86347	8.86067	9.11915	8.6288	8.62534	8.82491
CG17820-RA	fit	FBgn0038914	ID100003163800000113	TRUE	FALSE	FALSE	FALSE	2	NA	FALSE	FALSE	NA	NA	15.2974	14.1709	14.7363	14.9101	15.0953	14.7356	15.7421	15.742	14.5325	15.095	14.4868	14.3411	13.9028	14.9625	13.6044	14.4311	15.1855	14.6147	15.0222	14.5095	14.7363	15.0956	14.3853	13.7421	13.9967	14.2718	14.5888	14.9631	14.736	15.4251	15.8154	15.7421	14.6149	14.2537	15.0945	14.5891
CG17836-RA	Xrp1	FBgn0261113	ID100003703400081219	FALSE	FALSE	FALSE	TRUE	NA	3	FALSE	TRUE	NA	-0.932005	10.573	11.1402	10.4891	10.4186	11.031	10.9732	10.7069	10.4343	11.0254	11.0908	10.696	11.033	11.3765	11.0972	10.8424	11.3152	11.1562	11.0832	10.5223	10.863	10.6887	10.7029	10.9073	10.7712	11.0809	10.798	10.7556	11.0902	10.9674	11.3137	11.5135	11.6	11.3714	11.5875	11.8519	11.8401
CG17838-RA	CG17838	FBgn0038826	ID100003703500061219	FALSE	FALSE	FALSE	TRUE	NA	1	FALSE	FALSE	NA	NA	11.916	11.6997	11.8303	11.7157	11.6516	11.443	11.8572	12.1594	11.5737	11.9712	11.8673	12.0787	11.9647	12.1758	11.8931	11.7708	11.9363	11.6641	11.8081	11.7635	11.5555	11.6403	12.0992	11.722	11.8185	11.9394	11.9092	12.0203	11.2844	11.8973	11.7852	11.7954	11.8626	11.6846	11.6631	11.3737
CG17870-RB	14-3-3zeta	FBgn0004907	ID100003704702061219	FALSE	FALSE	FALSE	TRUE	NA	5	FALSE	TRUE	NA	0.597589	12.2415	11.7017	12.4649	12.2926	11.702	11.7947	12.0026	12.2433	11.6366	12.0171	11.8106	11.6605	11.5217	11.8968	11.8348	11.5898	11.7139	11.86	12.5639	12.0089	11.9639	11.933	11.7976	12.0134	11.7064	11.556	11.7047	11.6625	11.3401	11.8405	11.8157	11.396	11.4159	11.5423	11.0294	11.1361
CG1791-RA	CG1791	FBgn0030163	ID100004355102060719	FALSE	FALSE	FALSE	TRUE	NA	2	FALSE	FALSE	NA	NA	10.2029	10.2836	10.0563	10.2857	10.6116	10.5709	10.402	10.8468	10.4445	10.6765	10.4633	10.6543	10.5627	10.7046	10.73	10.5838	10.5306	10.3057	10.2828	10.0677	10.1606	10.2776	10.6073	10.4705	10.4495	10.8288	10.454	10.7381	10.6302	10.9865	10.5837	10.7086	10.6602	11.0855	10.8204	10.5236
CG17927-RK	Mhc	FBgn0086783	ID100003706500061117	FALSE	FALSE	FALSE	FALSE	NA	NA	TRUE	FALSE	0.336998	NA	12.4611	12.8338	12.8884	12.5146	11.6649	11.7614	12.3543	11.9022	11.6781	11.9741	11.9422	12.1108	11.9594	11.9782	12.2551	11.6865	11.8849	11.9059	12.893	12.9727	12.5728	12.4177	12.4945	12.311	12.1024	11.8002	12.2639	11.8488	11.5695	12.1977	12.0463	11.5529	11.5948	12.1784	11.617	11.6603
CG17932-RB	Ugt36Bc	FBgn0040260	ID100003707102060706	FALSE	FALSE	TRUE	TRUE	NA	3	FALSE	TRUE	NA	-0.926378	10.1988	9.94667	9.90922	9.95486	10.1393	10.1648	10.0564	10.3331	10.3076	10.1809	10.065	10.4903	10.2401	10.3943	10.3679	10.1962	10.2938	9.91865	10.4367	10.218	10.2776	10.2835	10.315	10.1818	10.2629	10.2379	10.2655	10.5379	10.3421	10.7957	10.7193	10.9047	10.9278	11.4804	11.0387	10.8964
CG1799-RA	ras	FBgn0003204	ID100003709502061503	FALSE	TRUE	FALSE	TRUE	1	5	FALSE	TRUE	NA	0.158323	9.76197	9.81912	9.66433	9.49078	9.34558	9.52042	9.47652	9.45613	9.25464	9.29956	9.04781	9.46103	9.43495	9.39274	9.63251	9.2937	9.31498	9.0525	9.93647	9.7701	9.73255	9.79295	9.49253	9.42997	9.22462	9.31661	9.46673	9.46587	9.47433	9.73601	9.72338	9.80711	9.7225	9.30548	9.48791	8.98268
CG18067-RA	CG18067	FBgn0034512	ID100003750001000016	FALSE	FALSE	TRUE	TRUE	NA	3	FALSE	TRUE	NA	-0.893758	13.9833	13.4115	13.5562	13.8253	13.4118	13.613	13.9665	13.7537	13.9673	14.6146	13.9967	13.8762	13.5184	14.3405	14.2125	13.8641	14.2715	14.2718	14.0904	14.1901	13.3799	13.7551	13.9194	13.5547	13.6854	14.0118	13.2524	13.5946	13.9673	15.0947	14.7346	14.5092	15.0223	14.9103	15.2965	14.7357
CG18104-RA	arg	FBgn0023535	ID100004344600010719	TRUE	FALSE	FALSE	FALSE	2	NA	FALSE	FALSE	NA	NA	10.1655	10.3393	10.2626	9.94311	10.3526	10.0709	10.2809	10.4754	10.0192	10.0511	9.99341	10.0866	10.2911	9.843	10.3352	10.1155	10.2007	10.0568	10.2455	9.86686	9.92631	9.94339	9.6889	9.37286	9.77752	9.87475	9.80232	10.022	9.93514	10.2135	10.4356	10.0402	10.4255	10.3156	10.601	10.0049
CG18106-RA	IM2	FBgn0025583	ID100003751501060506	FALSE	FALSE	TRUE	FALSE	NA	4	FALSE	FALSE	NA	NA	13.2713	12.6503	13.4528	13.3016	12.8622	12.9966	13.3004	13.2281	13.1901	13.4025	13.3707	13.1468	12.8221	13.2036	13.2932	13.4214	12.9838	13.6355	14.2531	14.2326	13.6051	13.4528	14.0117	13.4458	13.4909	13.6131	13.5833	13.3474	13.565	14.0254	14.0888	13.6224	13.7199	14.7364	13.7682	14.0554
CG18108-RA	IM1	FBgn0034329	ID100003751701020506	FALSE	FALSE	FALSE	TRUE	NA	3	TRUE	FALSE	-0.701441	NA	12.1744	11.7233	11.8192	12.2488	11.8628	12.2077	12.0928	11.8942	12.3683	12.2476	12.6098	12.2411	12.2811	12.5452	12.6095	13.0193	12.4747	13.0869	12.6366	13.1395	12.1557	12.0977	12.2777	12.2539	12.0969	11.9554	12.0562	11.7522	12.6041	12.7834	13.1724	12.3774	12.7005	13.5564	13.0789	13.059
CG18111-RA	Obp99a	FBgn0039678	ID100004344700111412	FALSE	FALSE	TRUE	TRUE	NA	4	FALSE	FALSE	NA	NA	8.50675	8.24813	8.33487	8.26448	9.1097	8.8829	9.40441	9.15312	8.17833	8.77773	7.99972	8.80888	8.37315	8.38209	8.66726	8.64304	8.7156	8.22493	8.94158	9.19427	8.57863	8.90218	8.98489	8.41637	9.09187	8.35966	8.53838	8.73867	8.36808	9.02617	9.16549	8.86388	8.94929	8.74931	8.7739	8.41606
CG18135-RD	CG18135	FBgn0036837	ID100004345000051412	FALSE	TRUE	FALSE	FALSE	5	NA	FALSE	TRUE	NA	0.646042	11.4384	11.4245	11.2697	10.8845	11.8219	11.7349	11.9102	12.0244	11.7833	11.215	11.3437	12.3413	12.005	11.2342	11.5231	11.6503	12.2505	11.3901	11.342	11.2663	11.2756	11.0518	11.5322	11.3908	11.7416	11.8154	12.025	12.0708	11.8492	11.2023	11.3831	10.7994	11.0414	10.5544	11.4571	10.7775
CG1819-RA	CG34120	FBgn0083956	ID100004345702030719	FALSE	FALSE	FALSE	TRUE	NA	5	FALSE	FALSE	NA	NA	11.1056	11.1926	11.0163	11.1449	11.0671	11.2234	10.7025	11.1517	11.394	10.8851	11.1001	11.1452	10.9676	11.0358	10.9251	10.7364	10.6535	10.7843	11.2322	11.195	11.4613	11.4771	10.744	10.9415	11.2893	11.4431	11.032	11.1374	11.2588	10.9217	10.6614	10.8029	10.9794	10.9247	10.6406	10.9639
CG18211-RA	betaTry	FBgn0010357	ID100003754401080608	FALSE	FALSE	TRUE	FALSE	NA	1	FALSE	FALSE	NA	NA	10.4399	10.0057	10.2769	10.2772	10.6408	10.4076	10.2526	10.359	10.6463	10.3624	10.4549	10.5226	10.582	10.5149	10.1587	10.7034	10.5306	10.452	10.1192	9.93024	10.0939	9.9979	10.1919	10.3087	10.1237	10.6111	10.2916	10.0287	10.0169	9.92915	9.69957	10.1511	9.94253	10.451	10.1088	10.184
CG18214-RB	trio	FBgn0024277	ID100003754701020608	FALSE	FALSE	FALSE	TRUE	NA	5	FALSE	FALSE	NA	NA	11.2668	11.5267	11.4535	11.5758	11.0467	11.0287	11.0982	11.2979	10.9303	10.8938	11.1641	10.605	10.8863	11.2013	11.1362	10.9179	11.1954	11.1161	11.2978	11.3837	10.9344	11.1226	10.9626	11.2192	11.0647	11.1075	10.9795	10.5777	10.8438	10.7611	11.0039	10.6098	10.6801	10.9261	10.4197	10.5927
CG18214-RF	trio	FBgn0024277	ID100003754801000608	FALSE	FALSE	FALSE	FALSE	NA	NA	TRUE	FALSE	0.490559	NA	9.92641	9.85438	9.73781	9.79384	9.3547	9.58323	9.69463	9.27325	9.18646	9.18486	9.47182	9.42799	9.21898	9.21023	9.1031	9.61455	9.21511	9.47157	10.0587	9.78252	9.73255	9.65845	9.38094	9.57969	9.7245	9.18606	9.00449	9.17995	9.50065	9.59389	9.53622	9.16156	9.10114	9.63495	8.96876	9.31285
CG18228-RA	CR18228	FBgn0037560	ID100003755103060914	FALSE	FALSE	FALSE	TRUE	NA	3	FALSE	TRUE	NA	-0.632085	10.437	10.0273	10.5605	10.4582	10.4243	10.726	10.4855	10.6281	10.544	10.7697	10.7191	10.2523	10.1336	10.634	10.4741	10.6592	10.7949	10.4283	10.4932	10.1209	10.3988	10.3836	10.4861	10.7757	10.4507	10.4144	10.7793	10.6843	10.795	10.8484	10.9605	10.9852	10.6959	10.8433	10.7844	10.7081
CG18285-RA	igl	FBgn0013467	ID100003757703021017	FALSE	FALSE	TRUE	TRUE	NA	5	FALSE	TRUE	NA	0.591763	11.6339	10.6752	11.8993	11.8702	10.4822	10.9547	11.3564	11.5107	11.135	10.9911	11.6059	10.8889	10.8694	11.3565	11.6224	10.6331	10.9091	11.2535	11.3093	10.5029	11.0998	10.8929	10.0128	10.6507	10.6426	10.4295	10.7669	10.5868	10.6837	10.734	10.6212	10.2789	10.6665	9.74945	9.85242	10.0654
CG18314-RA	DopEcR	FBgn0035538	ID100003355600040715	FALSE	FALSE	TRUE	TRUE	NA	5	FALSE	TRUE	NA	0.74129	10.9205	10.7545	10.8828	11.1314	10.4552	10.3283	10.874	10.9879	10.3448	10.6251	10.6504	10.744	10.6811	10.4462	10.9432	10.4812	10.5452	10.3344	10.9768	10.9809	10.7774	10.9709	10.9187	10.4607	10.9381	10.5463	10.4731	10.7189	9.93639	10.2362	10.2759	10.0986	10.4937	9.9672	10.083	9.9464
CG18343-RA	CG18343	FBgn0033683	ID100003356602080715	FALSE	FALSE	TRUE	TRUE	NA	4	FALSE	FALSE	NA	NA	9.32389	9.31711	9.30247	9.2031	9.38757	9.49933	9.39673	9.38616	9.2496	9.45441	9.0508	9.55223	9.28533	9.0812	9.18217	9.5619	9.46738	9.4596	9.79568	9.7942	9.54035	9.59728	9.87579	9.82901	9.38968	9.37031	9.9684	9.6936	9.48561	9.8067	9.76568	9.56454	9.56549	9.79864	9.74012	9.67407
CG18358-RA	CG18358	FBgn0030782	ID100003356802040715	FALSE	TRUE	TRUE	TRUE	1	4	FALSE	FALSE	NA	NA	8.83755	8.79705	8.88234	8.69528	8.42253	8.66132	8.55747	8.81682	8.50645	8.40699	8.42033	8.89909	8.5495	8.27752	8.56633	8.89373	8.48754	8.60201	9.18744	8.79774	8.8872	8.84782	8.44011	8.67569	8.57255	8.42346	8.75206	8.63604	8.76583	9.55735	9.33058	8.84407	9.02575	9.50607	9.17634	9.26506
CG18372-RA	AttB	FBgn0041581	ID100004317602000419	FALSE	FALSE	TRUE	TRUE	NA	3	TRUE	FALSE	-0.624026	NA	8.25898	8.30524	8.01255	8.16143	8.15232	8.4348	8.15564	8.13472	8.14899	8.87547	8.71406	8.5217	8.4341	8.28323	8.64108	10.1545	9.87427	9.22235	8.78677	10.8915	8.70031	8.81326	8.29423	8.62947	8.45916	8.61222	8.7885	9.21908	10.8218	9.86641	10.2948	10.2723	10.6413	11.4774	11.0653	11.0091
CG18410-RA	CG18410	FBgn0039226	ID100004317700101006	FALSE	FALSE	FALSE	FALSE	NA	NA	FALSE	TRUE	NA	-0.526309	10.2246	10.5869	10.0015	9.77473	10.5186	10.3038	10.2011	10.1259	10.3096	10.5334	10.0711	10.2238	10.2293	10.1361	9.97697	10.5913	10.1753	10.6561	10.1024	10.3484	9.85133	9.91079	10.3616	10.1525	10.3613	10.1145	10.4452	10.6251	10.4576	10.4356	10.4846	10.285	10.1253	10.683	10.5295	10.7895
CG18445-RA	oys	FBgn0033476	ID100003359402000404	TRUE	TRUE	TRUE	TRUE	2	1	FALSE	FALSE	NA	NA	12.4236	12.1141	12.5147	12.8671	11.896	12.0551	12.3774	12.3918	11.6286	12.7109	12.468	11.6945	11.7045	12.4632	12.8336	11.6539	12.1674	12.5095	11.201	10.8759	10.9502	11.0653	10.9829	11.2923	10.6322	11.1699	10.4802	10.6695	10.7682	10.7284	10.8718	10.7537	10.8179	11.0999	10.2849	10.6335
CG18466-RB	Nmdmc	FBgn0010222	ID100003359802041804	TRUE	TRUE	TRUE	TRUE	3	2	TRUE	TRUE	-0.697767	-0.910323	10.3323	9.84126	10.5297	10.0238	10.5092	10.6003	10.9656	10.538	11.5161	11.3251	11.1812	11.3739	11.1978	10.965	12.2287	11.5124	11.4127	11.4241	11.5346	11.2138	11.458	11.7532	10.7855	10.9596	11.2686	10.9068	11.5573	11.6586	11.7316	12.4058	13.1589	12.5515	12.7599	12.877	12.6937	12.8164
CG18506-RA	NaCP60E	FBgn0085434	ID100003361602040900	FALSE	FALSE	FALSE	TRUE	NA	5	TRUE	TRUE	0.403445	0.538014	10.3416	10.1342	10.2649	10.5039	9.43313	9.74108	9.72066	10.0119	9.34581	9.38373	9.61111	9.71523	9.50858	9.49919	9.69507	9.72305	9.33021	9.90018	10.4589	10.5029	10.3064	10.4786	9.51224	9.91591	9.72332	9.38468	9.5588	9.72567	9.24733	9.60891	9.58784	9.40336	9.64208	9.1871	9.24966	9.51557
CG18522-RA	CG18522	FBgn0038347	ID100003164902020113	FALSE	FALSE	TRUE	TRUE	NA	3	FALSE	TRUE	NA	-0.827724	10.1586	9.88799	10.1942	10.3024	10.0516	10.2647	10.0082	10.3577	10.4173	10.5603	10.4783	10.3484	10.5115	10.799	10.5919	10.1335	10.5721	10.3418	10.2645	10.1209	10.2982	10.5971	10.3232	10.4259	10.3694	10.6461	10.3502	10.6663	10.5994	10.521	10.7631	11.0177	11.0358	10.9469	11.385	11.0446
CG18547-RA	CG18547	FBgn0037973	ID100004356500021400	FALSE	FALSE	FALSE	TRUE	NA	2	FALSE	TRUE	NA	-0.893979	10.3291	10.2157	10.3006	10.4491	10.9555	10.6671	10.8707	11.2141	10.6901	10.8785	10.6107	11.0184	10.8238	11.1827	11.1274	11.0324	11.4993	10.4361	10.5724	10.4449	10.5355	10.7088	10.8166	10.5318	10.6235	10.9935	10.6057	10.9107	10.7272	11.2797	11.2824	11.3247	11.5364	11.4711	11.3626	11.1636
CG18549-RA	CG18549	FBgn0038053	ID100004318200001006	FALSE	FALSE	FALSE	TRUE	NA	5	FALSE	FALSE	NA	NA	10.5923	10.5331	10.1521	10.3632	10.1863	10.263	10.3518	10.1436	10.1685	10.5298	9.92207	10.2714	10.1796	10.2296	10.2508	10.0631	10.0995	10.0193	10.3953	10.2669	10.5183	10.4844	10.0713	9.97665	10.7081	10.5382	9.31528	10.5562	10.2493	9.8167	9.86161	9.94565	10.1862	9.79411	9.95434	10.1357
CG18563-RA	CG18563	FBgn0032639	ID100004349200050215	FALSE	FALSE	TRUE	TRUE	NA	3	FALSE	TRUE	NA	-0.892875	8.8253	9.41725	8.71108	8.71464	8.94646	8.81876	8.87855	8.69388	9.01563	9.03915	9.02501	9.32374	9.25644	9.11094	8.66991	9.18547	9.16697	8.73277	8.89471	8.92535	8.9259	8.661	9.17406	8.70869	9.18945	9.01416	9.11279	9.27956	9.24182	10.0118	9.66676	9.61101	9.37165	10.1385	10.5237	9.88841
CG18578-RA	Ugt86Da	FBgn0040259	ID100004356800081512	FALSE	FALSE	FALSE	TRUE	NA	3	FALSE	FALSE	NA	NA	9.5225	9.73753	9.25725	9.1093	9.78	9.81592	9.55924	9.66745	9.447	9.55377	9.25059	10.0418	9.88684	9.54819	9.66603	9.69273	9.49276	9.53664	9.75926	9.54115	9.40992	9.18743	9.9703	9.70293	9.74816	9.63058	9.52681	9.7305	9.50553	9.96118	9.91062	9.70749	9.85092	10.3964	10.0706	10.057
CG18598-RA	CG18598	FBgn0038589	ID100004349400010215	FALSE	FALSE	FALSE	TRUE	NA	5	FALSE	TRUE	NA	0.780961	11.4125	11.3367	11.3223	11.7862	11.241	10.9371	11.5133	11.5016	10.8634	11.1972	10.8155	11.0667	10.9838	11.2921	11.5084	11.2081	11.4866	11.109	11.5382	11.4365	11.3197	11.6049	11.545	11.1249	11.5346	11.7696	10.8869	11.3304	11.029	10.8867	10.7264	10.7337	10.8391	10.5094	11.1316	10.6109
CG18646-RA	CG42629	FBgn0261388	ID100003558001000116	FALSE	FALSE	FALSE	TRUE	NA	5	FALSE	TRUE	NA	0.466098	10.6093	10.3425	10.5971	10.9033	9.68061	9.94779	10.551	10.6219	9.95915	10.5452	10.5887	10.2396	10.1609	10.4809	10.5846	10.2138	10.5721	10.4884	10.7023	10.738	10.6045	10.5278	10.065	10.3764	10.5835	10.5022	9.82943	10.2157	9.98567	10.2244	10.0936	10.0256	10.195	10.1901	9.87307	10.2438
CG18778-RA	Cpr65Au	FBgn0042119	ID100003560903020615	FALSE	FALSE	FALSE	FALSE	NA	NA	FALSE	TRUE	NA	-0.0446123	12.1958	11.8339	12.4208	12.6692	11.4424	11.7069	11.8239	11.734	11.8038	11.64	12.1373	11.8487	12.1131	12.0921	12.4948	11.8319	12.015	12.3295	12.7114	11.8553	12.7173	12.858	11.7165	12.068	11.8465	11.9115	11.9225	11.7754	12.1922	12.4162	12.4467	12.6089	12.8284	11.845	11.8347	11.9181
CG1878-RA	CecB	FBgn0000278	ID100003561503021104	FALSE	FALSE	TRUE	TRUE	NA	3	TRUE	FALSE	-0.607307	NA	7.42474	7.07907	7.35267	7.34647	7.21921	6.85842	6.87863	7.40814	7.31554	7.50934	7.38439	7.08399	7.57126	7.16963	7.73635	8.24652	8.42009	8.05223	7.71078	7.95732	7.55681	7.52083	7.21551	6.85578	7.18596	7.44756	7.4094	7.32366	9.5163	8.2459	8.76896	8.63669	8.9932	9.43338	9.29851	8.70203
CG18806-RA	CG18806	FBgn0042129	ID100003561701101103	FALSE	FALSE	TRUE	TRUE	NA	1	FALSE	FALSE	NA	NA	9.75356	9.97267	9.31601	9.50651	9.56453	9.57095	9.70888	9.28554	9.97921	10.2979	9.45156	10.3903	10.5025	10.3698	10.3403	10.3704	10.3111	10.1703	9.76407	9.2618	8.92953	9.54984	9.81389	9.79398	9.19647	9.51493	10.227	9.67345	9.45585	9.79636	9.65309	9.75182	9.26964	9.3196	9.42797	9.30145
CG18812-RA	CG18812	FBgn0042135	ID100003562101021103	FALSE	FALSE	FALSE	FALSE	NA	NA	TRUE	TRUE	0.702227	0.68426	10.9117	11.2167	10.8295	11.0046	10.7649	10.8847	10.7069	10.8347	10.6624	10.5681	10.7313	10.562	10.5313	10.4325	10.6798	10.5762	10.5038	10.7145	10.8161	11.15	11.0603	11.2053	10.8565	11.0546	11.1344	11.0038	10.7158	11.0668	11.0227	10.4758	10.6319	10.5724	10.7456	10.6385	10.8021	10.9193
CG18816-RB	Tsp42Eb	FBgn0042086	ID100004352100070300	FALSE	FALSE	FALSE	TRUE	NA	3	FALSE	TRUE	NA	-0.597195	8.5683	8.83534	8.83895	8.44929	8.78723	8.73824	8.5934	8.68637	8.78991	8.94243	8.73369	9.10135	9.03694	8.86905	8.45572	9.2437	8.89938	8.74762	8.73782	8.95091	8.90203	8.5718	9.07509	8.94696	8.99365	8.85794	9.09497	9.08923	9.4812	9.3097	9.1971	9.00022	8.72395	9.69563	9.5194	9.51253
CG1882-RA	CG1882	FBgn0033226	ID100003562601040110	TRUE	TRUE	TRUE	TRUE	3	4	FALSE	FALSE	NA	NA	9.91653	10.1858	10.3313	9.82133	9.60973	9.72449	9.91927	9.61904	9.60037	9.6992	9.47988	9.9231	9.5491	9.09904	9.57845	10.1389	9.64787	9.87191	10.5889	10.5533	10.4231	10.2069	10.3665	10.3284	10.1701	9.95494	10.3331	10.3109	10.2511	10.6626	10.5734	10.1915	10.3658	11.1517	10.4752	10.5294
CG1887-RA	CG1887	FBgn0035290	ID100004352502110518	FALSE	TRUE	FALSE	FALSE	5	NA	TRUE	FALSE	-0.321474	NA	9.45841	9.68056	9.3407	9.59326	10.6544	10.6784	10.2051	10.193	10.4861	10.2474	10.1899	10.5635	10.4196	10.358	10.2046	9.80543	10.5845	10.1742	9.59724	9.98781	9.77882	9.84239	10.7618	10.8274	10.5082	10.6603	10.9283	10.5177	10.4744	10.0513	10.2013	10.449	10.2752	9.1656	10.3683	10.0743
CG1913-RA	alphaTub84B	FBgn0003884	ID100003565001040411	TRUE	FALSE	FALSE	FALSE	3	NA	FALSE	FALSE	NA	NA	12.4138	12.8575	12.6553	12.4009	12.5967	12.8059	12.609	12.2769	12.606	12.389	12.664	12.6813	12.7473	12.2432	12.5849	13.168	12.3636	12.9281	12.7438	13.5747	13.175	12.8536	13.0523	13.2844	13.161	12.9967	13.2847	12.9609	13.2208	13.0175	12.4968	12.4361	12.3582	12.7348	12.2679	12.7291
CG1919-RA	Cpr62Bc	FBgn0035281	ID100003565201000411	FALSE	TRUE	FALSE	TRUE	1	5	FALSE	TRUE	NA	0.678054	9.34764	9.32631	9.11858	9.55061	8.8256	9.03851	9.19815	8.84735	8.75988	9.28406	9.06418	8.828	8.91276	9.03092	9.09277	9.0233	9.14106	9.19427	9.74148	9.88098	9.67773	9.69947	9.29194	9.47558	9.63697	9.23456	8.72925	9.36699	9.1983	8.92165	9.01007	8.91376	8.98514	9.024	8.88347	9.04582
CG1942-RA	CG1942	FBgn0033215	ID100003566303020411	FALSE	FALSE	TRUE	TRUE	NA	3	FALSE	TRUE	NA	-0.829691	9.49899	8.98614	9.57984	9.63079	9.39645	9.52042	9.44552	9.72026	9.63933	9.60746	9.83308	9.33545	9.57074	10.0669	9.73116	9.43918	9.32193	9.63515	9.61543	8.93812	9.63466	9.58748	9.422	9.73035	9.58812	9.60666	9.29352	9.64811	9.72597	9.7982	10.1813	10.3156	10.1612	11.4264	10.2725	10.5453
CG1944-RA	Cyp4p2	FBgn0033395	ID100004357402081400	TRUE	TRUE	TRUE	TRUE	2	1	FALSE	FALSE	NA	NA	9.43212	10.3633	9.94196	9.85942	10.0516	10.1605	10.148	9.56064	10.0538	9.67752	9.62511	9.75325	10.1242	9.49919	9.70493	10.1545	9.85825	10.3229	8.42967	8.99902	9.0264	8.85165	9.23471	9.11264	9.05057	8.67324	9.20016	8.75038	8.99342	8.97867	9.1035	8.85515	8.75383	9.33821	8.89618	9.27552
CG2004-RA	CG2004	FBgn0030060	ID100004357702021400	FALSE	FALSE	FALSE	FALSE	NA	NA	TRUE	FALSE	-0.762892	NA	10.0466	10.0593	10.1477	10.134	10.0937	10.3172	10.2962	10.1912	10.5845	10.2954	10.7217	10.3914	10.8609	10.7511	10.8285	10.8425	10.5401	10.5166	9.87404	10.3145	10.1403	10.4155	9.71583	10.063	9.93337	10.1732	10.5822	10.4012	11.0148	10.1064	10.5374	10.6654	10.7604	10.4967	10.5251	10.6556
CG2056-RA	spirit	FBgn0030051	ID100004318700021316	FALSE	FALSE	FALSE	TRUE	NA	3	FALSE	FALSE	NA	NA	8.89198	9.04724	8.86749	8.96269	8.85906	8.71185	8.87375	9.14783	8.84572	9.32846	8.94271	8.89909	9.2246	9.03799	9.07174	9.14172	9.13422	8.99156	8.91614	8.92087	8.90986	8.97433	8.91884	8.6552	9.04563	9.25173	8.92937	9.25042	9.10996	8.96857	9.17913	9.11673	9.18111	9.33218	9.25836	9.20149
CG2060-RA	Cyp4e2	FBgn0014469	ID100003379801010900	FALSE	FALSE	TRUE	TRUE	NA	3	FALSE	TRUE	NA	-0.805053	11.0392	11.3906	10.8177	10.8982	11.2131	11.5962	11.2482	11.1663	11.0787	11.2409	11.0634	11.4442	11.5177	11.0507	11.3267	11.5224	11.3136	11.4864	11.481	11.6804	11.5142	11.5955	11.4804	11.7645	11.6027	11.8203	11.14	11.7807	11.9102	11.8049	12.0714	11.8594	12.0531	12.2913	12.1657	12.4676
CG2064-RA	CG2064	FBgn0033205	ID100003380001091212	FALSE	TRUE	FALSE	TRUE	4	3	FALSE	TRUE	NA	-0.852905	9.93773	10.0494	9.9315	9.72212	10.4369	10.5917	10.3666	10.382	10.1899	10.4838	10.4016	10.4597	10.3057	9.92062	9.92684	10.5245	10.3378	10.6388	9.82617	9.84532	9.43522	9.60846	10.2392	10.2172	9.73371	9.76836	9.91325	9.95783	10.174	10.8366	10.9956	10.1831	10.0825	11.3771	11.0001	11.1579
CG2081-RB	Vago	FBgn0030262	ID100003380803050900	FALSE	TRUE	FALSE	FALSE	4	NA	FALSE	TRUE	NA	-0.168869	10.9076	10.83	11.7198	10.7612	11.8276	12.0759	12.3812	11.9643	12.1687	11.8667	11.7377	11.1378	11.9337	11.4053	11.6024	11.6824	11.1857	11.8622	10.6713	10.4798	10.8963	11.0474	10.9806	11.6538	11.3086	11.5535	12.4519	11.9899	13.3708	10.8689	12.1056	11.9175	11.9507	11.943	11.4016	11.8269
CG2098-RA	ferrochelatase	FBgn0024891	ID100004144503070302	FALSE	FALSE	TRUE	TRUE	NA	3	FALSE	TRUE	NA	-0.946564	9.30128	9.279	9.04897	9.08837	9.26745	9.62234	9.41224	9.4971	9.32987	9.26224	9.23277	9.25177	9.51348	9.32221	9.24694	9.25888	9.35807	9.36468	9.36846	9.14262	9.18335	9.38099	9.09454	9.30757	9.04563	9.10947	9.3552	9.29047	9.52063	9.92208	10.3044	10.0752	9.95061	10.3076	10.2389	10.037
CG2151-RB	Trxr-1	FBgn0020653	ID100004145301031105	FALSE	FALSE	TRUE	TRUE	NA	3	FALSE	FALSE	NA	NA	11.5106	11.5438	11.2686	11.5369	11.4798	11.5469	11.4716	11.7136	11.7659	11.5764	11.6208	11.57	11.5855	11.618	11.2792	11.5603	11.557	11.3477	11.3108	11.2366	11.6504	11.6429	11.3071	11.2953	11.9986	11.9981	11.222	11.8329	11.6839	11.605	11.5706	11.7756	11.7787	12.1817	12.2634	12.3122
CG2155-RA	v	FBgn0003965	ID100003883600050412	FALSE	TRUE	FALSE	FALSE	5	NA	FALSE	TRUE	NA	-0.0528303	9.90688	10.0206	10.0942	9.39573	10.3183	10.4206	10.7196	10.3621	10.4208	10.2922	10.6155	10.572	10.3815	10.3555	10.2422	10.4898	10.8688	10.2597	10.1506	10.2933	9.89199	9.68451	10.8475	10.5549	10.5835	10.4353	11.128	10.9754	11.0738	10.5241	10.9835	10.6014	10.532	10.4353	10.5923	10.3095
CG2184-RA	Mlc2	FBgn0002773	ID100003885202090401	FALSE	FALSE	TRUE	TRUE	NA	4	TRUE	TRUE	0.683808	-0.7449	11.1071	11.2617	10.9574	10.5588	10.5416	10.8817	10.9536	10.6999	10.3617	10.164	10.3625	10.3718	10.1264	10.2429	10.165	10.4244	10.1431	10.4158	11.5725	11.4179	10.9206	10.9384	10.6937	11.1138	10.7959	10.6729	10.8254	10.5177	10.5753	11.5401	11.4069	11.3997	11.1999	11.7366	11.4904	11.772
CG2204-RA	G-oalpha47A	FBgn0001122	ID100003886200010514	FALSE	TRUE	FALSE	FALSE	1	NA	FALSE	FALSE	NA	NA	10.5332	10.318	10.062	10.1422	9.76986	10.0928	10.1703	9.92805	9.70714	9.67752	9.5522	10.3576	9.72202	9.78948	9.9015	10.5762	9.82182	9.84087	10.3547	10.5904	10.5224	10.6087	9.85566	10.0778	10.3745	10.0209	9.90099	10.2893	9.82984	10.2713	10.1152	10.0812	10.13	9.8289	10.4991	10.0897
CG2216-RA	Fer1HCH	FBgn0015222	ID100004146001011414	FALSE	FALSE	TRUE	FALSE	NA	3	FALSE	FALSE	NA	NA	13.9673	13.9671	13.6235	13.7202	13.5461	13.6483	13.5109	13.5105	13.6637	13.685	13.5947	13.5367	13.5007	13.6346	13.4026	13.4333	13.4793	13.5112	13.6635	13.3386	13.5755	13.8107	13.2364	13.3698	13.8304	13.8451	13.2783	14.1709	13.8198	13.7423	13.6836	14.1704	13.7817	14.0127	14.2937	14.0722
CG2217-RA	CG2217	FBgn0027544	ID100003886700030504	FALSE	FALSE	FALSE	TRUE	NA	5	FALSE	FALSE	NA	NA	10.082	10.1858	10.1925	10.3064	9.94322	9.7967	10.0757	10.3083	9.9558	10.2038	9.98097	9.79775	9.97926	10.1382	10.2124	9.80263	10.1304	9.98309	10.1298	10.2461	10.0505	10.0852	9.95506	9.94109	10.0691	10.5014	9.91922	10.1411	9.9266	9.68435	9.60805	9.83869	10.0229	9.68449	9.69428	9.70985
CG2227-RA	Gip	FBgn0011770	ID100003887002090514	FALSE	TRUE	FALSE	TRUE	4	1	FALSE	FALSE	NA	NA	11.781	11.7438	11.7467	11.539	12.3933	12.4063	12.1978	12.1128	11.9677	11.9343	11.7787	12.2117	12.0958	12.0059	12.0008	11.8703	12.2214	11.81	11.921	11.9319	12.0268	11.9237	12.1265	12.1359	11.9545	12.1165	11.7453	12.114	11.6694	12.2037	11.9821	12.3114	12.0815	11.1801	11.6465	11.5493
CG2233-RA	CG2233	FBgn0029990	ID100003887202050514	FALSE	FALSE	FALSE	TRUE	NA	5	FALSE	FALSE	NA	NA	15.0953	14.8505	14.9635	14.7929	15.1862	15.297	15.1856	15.4249	15.0223	14.7922	14.8506	15.0221	14.9092	14.6465	15.0221	14.9635	15.0947	14.7357	14.9632	14.8503	15.0956	15.1864	14.6918	14.7916	14.9098	15.4254	15.2969	14.9097	15.4257	15.2967	15.296	14.9628	15.6531	14.5898	14.509	14.4307
CG2239-RA	jdp	FBgn0027654	ID100004146503031105	FALSE	FALSE	FALSE	FALSE	NA	NA	FALSE	TRUE	NA	0.318237	11.8228	11.3036	11.9612	11.7299	11.3476	11.5784	11.4483	11.3528	11.6169	10.9059	11.5253	11.261	11.2503	11.504	11.8078	11.1726	11.0926	11.5434	11.9931	11.2853	11.9128	11.7321	11.2606	11.5996	11.3938	11.3155	11.13	10.8999	11.5315	11.5923	11.4981	11.5891	11.5253	10.8712	10.9985	11.187
CG2252-RB	fs(1)h	FBgn0004656	ID100003888002010504	FALSE	FALSE	FALSE	FALSE	NA	NA	FALSE	TRUE	NA	-0.153539	8.2546	8.26848	8.27553	8.4081	7.91017	8.10357	8.3351	8.22552	7.8753	7.90614	8.23983	8.03415	8.00887	8.22254	8.84554	8.14687	8.33237	8.36522	8.57569	8.4432	8.18773	8.35453	8.16624	8.3266	7.94912	7.96107	8.07089	8.0315	8.10337	8.46952	8.67403	8.33376	8.67257	8.02534	8.13495	8.01941
CG2286-RA	ND75	FBgn0017566	ID100003889000051710	FALSE	FALSE	FALSE	FALSE	NA	NA	FALSE	TRUE	NA	0.601708	11.3272	11.3792	11.4468	10.9736	11.2791	11.0966	11.0787	11.3407	11.3198	10.5939	11.0665	11.2552	10.7808	11.1853	10.9171	10.9087	10.8487	11.0358	11.2967	11.4706	11.7795	11.2028	11.3972	11.0817	11.7161	11.4975	10.9592	11.0237	10.9356	11.0009	10.5437	10.5759	10.9359	10.97	10.7748	11.2041
CG2331-RB	TER94	FBgn0261014	ID100003890002091710	FALSE	FALSE	FALSE	TRUE	NA	3	FALSE	TRUE	NA	-0.799068	10.3763	10.718	10.529	10.3192	10.6477	10.8681	10.6159	10.1897	10.3784	10.3921	10.624	10.735	10.7376	10.6977	10.5796	10.7403	10.65	10.9721	10.1562	10.6386	10.3988	10.2466	10.5417	10.6703	10.0582	9.82837	10.5718	10.1798	10.7403	11.2117	10.9548	11.0262	10.8552	11.1859	11.0244	10.8911
CG2346-RA	Fmrf	FBgn0000715	ID100003890302031710	FALSE	FALSE	FALSE	FALSE	NA	NA	FALSE	TRUE	NA	-0.448629	8.15149	8.1884	8.25451	8.10933	8.05387	8.18159	8.32935	8.39299	8.29602	8.15784	8.36317	8.48303	8.30222	8.45595	8.95282	8.46398	8.23526	8.65222	8.2361	8.30099	8.26382	8.27143	8.09923	8.0717	8.10025	8.24599	8.17104	8.11488	8.25917	8.61616	8.51963	8.43106	8.66419	8.1559	8.14752	8.26259
CG2380-RA	NfI	FBgn0042696	ID100003890900031613	FALSE	TRUE	FALSE	TRUE	1	5	FALSE	TRUE	NA	0.598229	10.5963	10.6272	10.6101	10.6379	10.1265	10.1036	10.3083	10.1259	9.90834	9.6887	9.92495	10.243	10.1997	10.085	10.62	10.3597	9.97179	9.88795	10.6027	10.6811	10.3911	10.4199	10.2123	10.3243	10.1213	10.1811	10.2229	10.0287	10.0188	10.288	10.3278	9.92455	10.3002	9.86677	9.66298	9.75942
CG2397-RA	Cyp6a13	FBgn0033304	ID100003891100110907	FALSE	FALSE	FALSE	TRUE	NA	3	FALSE	TRUE	NA	-0.694202	9.37227	9.68293	9.04897	9.06861	10.0476	9.78054	9.70591	9.65713	9.85451	10.0511	8.67402	9.9231	9.91186	9.84755	9.26688	9.65099	9.91897	9.34156	9.10176	9.21091	9.05651	9.22393	9.68164	9.1855	9.50783	9.73699	9.79092	10.1967	9.59353	9.94295	9.86506	10.443	9.97132	9.78288	10.5496	10.0984
CG2457-RA	inaF-D	FBgn0260812	ID100003891600010907	FALSE	FALSE	FALSE	TRUE	NA	5	FALSE	TRUE	NA	0.724615	13.421	13.4208	13.3396	13.6137	12.888	12.7695	13.072	13.079	12.6594	13.1605	12.7393	12.898	12.774	13.1664	12.9968	12.8345	13.3626	12.9606	13.3879	13.1819	13.0407	13.2718	12.8161	12.794	13.0472	13.124	12.6854	13.1609	12.7799	12.6404	12.8461	12.5352	12.627	12.646	12.6625	12.5378
CG2543-RA	CG2543	FBgn0030407	ID100004148101071800	FALSE	FALSE	FALSE	FALSE	NA	NA	FALSE	TRUE	NA	-0.310209	7.89121	7.89376	7.6348	7.57431	7.69321	7.84987	7.58969	7.60006	7.64773	7.35774	7.44365	7.6753	7.55427	7.45365	7.63175	7.94238	7.57297	7.5981	7.89155	7.79026	7.83088	7.74393	7.67177	7.64964	7.71307	7.55762	7.59822	7.47136	7.61443	7.70235	7.50461	7.65402	7.82047	7.89293	7.76537	7.89367
CG2555-RA	Cpr11B	FBgn0030398	ID100003768400051517	FALSE	FALSE	TRUE	TRUE	NA	5	FALSE	TRUE	NA	0.827556	10.3538	10.8917	10.6212	10.4631	10.3073	9.97662	10.2451	10.4476	10.1304	10.2808	10.0544	10.1171	10.3643	9.94862	10.0801	10.1221	10.5721	9.99097	10.247	10.3641	10.3769	10.3277	10.3105	9.86331	10.6341	10.7959	10.3961	10.9682	10.3621	9.73834	9.61208	9.65555	9.60894	9.88998	9.65272	9.50922
CG2559-RA	Lsp1alpha	FBgn0002562	ID100003768600011517	FALSE	FALSE	TRUE	TRUE	NA	2	FALSE	TRUE	NA	-0.825132	8.65131	8.8538	8.6194	8.96269	8.73408	8.56654	8.87375	8.86322	8.71563	9.01156	8.70594	9.03265	8.92218	8.86411	9.2561	9.00676	8.92685	8.7872	8.8181	8.77808	8.68665	8.71932	8.86133	8.69888	8.85487	8.94062	8.71044	8.87056	8.60963	10.6664	11.8759	10.4851	11.2345	9.87279	10.3498	9.8402
CG2647-RA	per	FBgn0003068	ID100003769702031517	FALSE	TRUE	FALSE	TRUE	1	5	TRUE	FALSE	-0.0110423	NA	9.4702	9.54899	9.48544	9.35234	8.70801	8.94826	8.75859	8.8001	9.01767	8.93516	9.32187	8.92966	8.96617	8.70768	9.13068	9.44162	9.17649	9.5832	9.67291	9.39852	9.66605	9.74902	8.38759	8.69353	8.67246	8.69299	9.13665	9.17671	9.63069	9.2502	9.51108	9.32567	9.46169	9.07956	9.12445	9.19923
CG2658-RB	CG2658	FBgn0024992	ID100003770202051109	FALSE	FALSE	FALSE	FALSE	NA	NA	FALSE	TRUE	NA	-0.814921	8.71016	9.04029	8.98154	8.96843	8.88598	8.97171	9.19527	8.96174	8.98591	8.75989	8.89345	8.70031	9.02988	8.96281	9.21566	8.87641	8.9552	8.97339	8.76676	8.99902	8.92799	9.0271	8.76815	8.93809	8.80383	8.71023	9.062	8.708	8.9069	9.01276	9.27264	9.15279	9.30205	9.36591	9.31537	9.10124
CG2679-RB	gol	FBgn0004919	ID100003771500031409	FALSE	TRUE	FALSE	TRUE	1	5	TRUE	FALSE	0.176234	NA	10.1444	10.453	10.3836	10.5104	9.04124	8.87111	9.39306	9.29907	9.16926	9.48946	9.55985	9.35028	9.06119	9.17836	9.66516	9.63714	9.84912	9.90018	10.4006	10.5515	10.024	10.5087	9.26373	9.09134	9.40568	9.19997	9.88776	9.71199	9.55742	9.83955	9.60586	9.35035	9.76701	9.05769	9.25545	9.11088
CG2706-RA	fs(1)Yb	FBgn0000928	ID100003772302111409	FALSE	FALSE	FALSE	FALSE	NA	NA	FALSE	TRUE	NA	0.0515076	8.51003	8.79705	8.79823	8.73702	9.15841	9.39572	9.15232	8.54868	9.22469	9.06454	9.16966	8.7319	8.71429	9.19286	8.40155	8.8498	9.03269	9.24897	8.21385	8.57641	8.62585	8.55777	8.98489	9.35274	9.02387	8.66181	9.18005	9.01683	9.22522	8.47967	8.63299	8.8358	8.42648	8.70009	9.03572	9.25923
CG2709-RA	CG2709	FBgn0024977	ID100003772502071409	FALSE	FALSE	FALSE	FALSE	NA	NA	FALSE	TRUE	NA	-0.116898	8.88979	8.72351	8.96036	8.62387	9.07005	9.2743	8.89221	9.0382	9.31134	8.85323	9.10526	8.94559	8.92218	8.78187	8.52976	9.28444	9.10796	9.0308	8.92642	8.43707	8.80383	8.69794	8.91884	9.23005	8.919	9.09932	9.18353	8.9268	9.1819	8.91679	8.85227	8.60216	8.57012	9.33821	9.10903	9.17196
CG2720-RA	Hop	FBgn0024352	ID100003773100071510	FALSE	FALSE	FALSE	FALSE	NA	NA	FALSE	TRUE	NA	-0.571318	10.1826	10.5455	10.2044	9.79384	10.5416	10.2178	10.3322	10.3347	10.3059	10.4809	10.2342	10.4945	10.5377	10.4713	10.4108	10.7285	10.497	10.203	10.1571	10.2014	9.87605	9.61867	10.7036	10.3041	10.233	10.4992	10.5747	10.505	10.5036	10.6574	10.7003	10.662	10.5776	10.7414	10.5553	10.5943
CG2759-RA	w	FBgn0003996	ID100004149003010617	TRUE	FALSE	TRUE	TRUE	2	1	FALSE	FALSE	NA	NA	10.7608	10.4941	10.9183	11.2605	10.6938	10.0972	10.6884	10.765	11.0754	10.5322	11.2414	10.6891	11.1504	10.4142	11.1889	10.5925	10.3355	11.0341	9.85844	9.55767	10.2862	10.3885	9.57377	9.32519	10.095	10.2358	9.60913	9.80838	10.3543	9.84845	10.2574	9.70749	10.4723	9.8483	9.65633	10.2528
CG2789-RA	CG2789	FBgn0031263	ID100003773900030211	FALSE	FALSE	FALSE	TRUE	NA	3	FALSE	TRUE	NA	-0.842077	11.9448	12.0905	11.5289	12.3489	12.0924	11.6641	12.4518	12.3571	12.0608	12.7412	12.562	11.9866	11.9223	12.5511	13.2367	12.0716	12.6676	12.353	12.1344	11.925	10.8798	11.9526	12.5213	12.0162	12.1986	12.2315	12.3673	12.2616	12.2619	13.025	12.787	12.8423	13.0528	13.6139	13.2778	13.1241
CG2827-RA	Tal	FBgn0023477	ID100003774902070211	FALSE	FALSE	TRUE	TRUE	NA	2	TRUE	TRUE	-0.544255	-0.742276	8.9134	8.84722	9.08146	8.37309	9.1565	9.40507	9.71829	9.33164	9.15207	9.30789	9.35235	9.57964	9.33475	9.00066	9.18768	10.1425	10.1191	9.90018	9.52627	9.57786	9.04908	8.7537	9.29387	9.40109	8.99365	8.77399	9.66198	8.9596	9.2697	10.5843	9.92166	10.261	9.88211	10.0624	9.56794	9.85825
CG2862-RB	CG2862	FBgn0031459	ID100003776100070802	FALSE	FALSE	FALSE	FALSE	NA	NA	TRUE	FALSE	-0.747164	NA	10.7808	10.9007	11.0837	10.8759	11.3568	11.0225	11.3404	11.296	11.3584	11.4146	11.194	11.69	11.7451	11.4529	11.292	11.6243	11.8902	11.3934	10.9981	11.1889	10.7627	10.7576	11.5804	11.0911	10.9895	11.19	11.4579	11.2019	11.1564	11.5636	11.639	11.3372	11.1874	11.3965	11.6697	11.1832
CG2887-RA	CG2887	FBgn0030207	ID100003776702070516	FALSE	FALSE	FALSE	FALSE	NA	NA	FALSE	TRUE	NA	0.0790412	8.91936	9.02952	9.13286	8.88216	9.31069	9.37738	9.04125	9.17638	9.48624	9.26945	9.39198	9.04271	9.11432	8.70256	8.90539	9.28335	9.33021	9.19427	8.98544	9.05319	9.02975	8.91241	9.24604	9.29874	9.14675	9.26647	9.38075	9.21099	9.36582	9.03882	8.93545	8.78869	8.84826	9.44796	9.23355	9.30995
CG2993-RA	CG2993	FBgn0037521	ID100003128502100104	FALSE	FALSE	FALSE	TRUE	NA	5	FALSE	FALSE	NA	NA	10.6774	10.3112	10.65	10.8514	10.2464	10.4445	10.3162	10.6725	9.74918	10.3975	10.4723	10.4061	10.0876	10.4518	10.1773	9.73591	10.1693	9.99552	10.547	10.6319	10.138	10.1895	10.6118	10.6055	9.85151	9.71898	9.99383	10.3087	9.58498	10.1807	9.99273	9.95874	9.87614	9.2551	9.67224	9.48335
CG2999-RA	unc-13	FBgn0025726	ID100003128802040104	FALSE	FALSE	FALSE	TRUE	NA	5	FALSE	TRUE	NA	0.761306	11.2143	11.1402	11.5732	11.4128	10.7671	10.8355	11.1131	11.7448	10.8028	11.2345	11.4167	10.6728	10.7416	10.9886	11.0268	10.455	11.095	10.9056	11.4971	11.4549	11.1484	11.0044	10.9829	11.1491	10.7694	11.255	11.2742	11.0027	10.8438	10.9654	10.9513	10.726	10.803	10.5338	10.4472	10.4302
CG30000-RA	CG30000	FBgn0050000	ID100003128902020104	FALSE	FALSE	FALSE	TRUE	NA	3	FALSE	TRUE	NA	-0.825038	10.5123	10.2708	10.3754	10.4978	10.3679	10.5852	10.7226	10.7574	10.5103	10.6519	10.6047	10.4875	10.5444	10.868	10.9251	10.5897	10.8605	10.6788	10.5164	10.4785	10.3087	10.6206	10.3038	10.6464	10.2986	10.6663	10.6403	10.6621	10.6787	10.6592	11.0614	11.135	10.9882	11.0605	11.1238	10.8724
CG30004-RA	CG42347	FBgn0259678	ID100003129202080015	TRUE	TRUE	TRUE	TRUE	2	1	FALSE	FALSE	NA	NA	9.40315	9.91679	9.31029	9.52549	9.22388	9.3821	9.09713	9.01999	9.06699	9.05036	8.85068	9.2577	9.34936	8.93951	9.10975	9.52381	8.90407	9.4596	8.82647	9.17257	8.76903	8.92993	8.61306	8.59936	8.4269	8.38917	8.52454	8.48725	8.33625	8.62912	8.44937	8.40044	8.543	8.87326	8.46409	8.7621
CG30005-RA	CG30005	FBgn0050005	ID100004359802080215	FALSE	FALSE	FALSE	TRUE	NA	2	FALSE	FALSE	NA	NA	9.27765	9.57249	9.41367	9.40996	9.63685	9.52958	9.39673	9.56064	9.46712	9.33493	9.34979	9.47887	9.46315	9.573	9.36456	9.55069	9.41934	9.47157	9.32452	9.61721	9.37232	9.54143	9.6779	9.54099	9.28826	9.43108	9.83899	9.51931	9.5332	9.77565	9.86161	9.70749	9.63448	9.62759	9.66108	9.63534
CG30019-RC	CG18003	FBgn0061356	ID100003130300100213	TRUE	TRUE	FALSE	FALSE	3	NA	FALSE	FALSE	NA	NA	11.301	11.1892	11.3612	11.3399	12.1552	11.8423	11.7525	11.5973	11.8374	12.3229	11.5219	12.3644	12.0668	12.047	11.8757	12.2454	12.8054	11.5056	12.4051	12.4864	11.9912	12.077	12.6186	12.1301	12.1344	12.081	12.1479	12.568	11.9161	12.2667	11.8284	12.2982	12.0375	11.8047	12.3685	11.9033
CG30022-RA	CG30022	FBgn0050022	ID100004360002040215	FALSE	FALSE	TRUE	TRUE	NA	3	FALSE	TRUE	NA	-0.877566	10.7272	10.3984	10.5033	10.7157	10.6968	10.533	10.5794	10.9922	10.6394	10.726	10.8869	10.5523	10.3506	10.7097	11.0717	10.5331	10.8776	10.6004	10.8262	10.4228	10.586	10.8431	10.5282	10.3411	10.6212	10.9676	10.7158	10.632	10.9113	11.0574	11.0135	11.2341	11.4422	11.9615	11.6555	11.4609
CG30028-RA	gammaTry	FBgn0010359	ID100003758601091618	TRUE	TRUE	FALSE	FALSE	2	NA	FALSE	FALSE	NA	NA	9.46211	9.38858	9.21843	9.21612	9.61195	9.55733	9.25771	9.06229	9.13844	9.24885	9.40503	9.62844	9.63578	9.36818	9.34478	9.77668	9.14406	9.69284	9.07182	9.03589	8.98218	8.89816	9.00978	9.11671	9.01029	8.91384	8.88298	8.80101	8.93672	9.36454	8.94369	9.01017	8.925	9.29951	8.89917	9.3303
CG30070-RA	CG34443	FBgn0085472	ID100003133100021502	TRUE	TRUE	TRUE	TRUE	2	1	FALSE	FALSE	NA	NA	8.94441	8.70316	8.47884	8.87946	8.67398	8.60252	8.67046	8.89179	8.57893	8.72247	8.66582	8.828	8.59765	8.96281	8.91042	9.03643	8.91213	8.53367	7.86783	7.54142	7.49877	7.68817	7.67665	7.58929	7.55273	7.94476	7.47473	7.63109	7.56519	7.82971	7.29876	7.83019	7.6564	7.83587	7.60454	7.52635
CG30075-RA	CG30075	FBgn0050075	ID100003133502060502	FALSE	FALSE	TRUE	TRUE	NA	4	FALSE	FALSE	NA	NA	7.92901	8.03647	7.95494	8.38757	8.1016	8.02844	7.97167	8.27193	8.18275	8.18263	8.06737	8.1001	8.21535	8.16676	8.41889	7.9476	8.11283	7.99034	8.35569	8.40084	8.41245	8.62873	8.39413	8.34859	8.36206	8.64464	8.61122	8.40996	8.34397	8.49426	8.45824	8.55442	8.5806	8.40855	8.35292	8.35885
CG30079-RA	CG34123	FBgn0083959	ID100003133802000502	FALSE	FALSE	TRUE	TRUE	NA	1	FALSE	FALSE	NA	NA	9.48075	9.37826	9.42446	9.69835	9.34391	9.44523	9.18475	9.2115	9.10447	9.48151	9.33841	9.17492	9.28533	9.37386	9.49312	8.9561	9.00401	9.24897	8.89767	8.84212	9.0699	9.30862	8.78359	8.94696	8.79501	9.10947	8.10029	9.03905	8.97289	8.62179	8.82333	8.9529	9.17537	8.28584	8.62934	8.7621
CG30083-RA	CG30083	FBgn0050083	ID100003134102061502	TRUE	TRUE	TRUE	TRUE	3	2	TRUE	TRUE	-0.668592	-0.678782	9.08814	8.6059	9.18513	8.89172	9.44851	9.41897	9.41438	9.60554	9.72457	9.4658	9.66274	9.89041	9.80356	9.5151	9.73284	10.1033	10.0513	9.47924	10.4108	10.1883	9.94661	9.95992	10.3933	10.2378	9.89286	9.96149	11.0383	10.4406	10.9356	10.9366	11.5783	10.9873	10.7823	11.249	10.7844	10.7114
CG30084-RB	Zasp52	FBgn0083919	ID100003134202041502	FALSE	FALSE	FALSE	FALSE	NA	NA	FALSE	TRUE	NA	0.732481	11.709	11.5149	11.8789	11.8724	10.8676	11.0084	11.1996	11.2114	11.0092	10.9358	11.4053	10.9616	10.8295	11.2638	11.8224	10.9835	10.8942	11.1922	12.0435	11.6253	11.5923	11.8378	11.1886	11.3779	11.1898	11.1552	11.4143	11.1206	11.217	11.0498	11.2852	10.4649	10.8848	11.0348	10.4428	10.6072
CG30085-RA	CG30085	FBgn0050085	ID100003759703111618	FALSE	FALSE	TRUE	TRUE	NA	1	FALSE	FALSE	NA	NA	8.21501	8.47562	8.50651	8.19744	8.40402	8.88683	8.58819	7.89669	8.57188	8.29815	8.57339	7.86297	8.13552	8.44552	8.25355	8.12988	8.19247	8.22493	7.4544	7.7715	7.9328	7.70031	7.87905	8.40353	8.13423	7.50658	8.12963	7.8033	8.01303	7.59042	7.84531	7.93013	7.98503	7.7491	7.88667	7.60604
CG30090-RA	CG30090	FBgn0050090	ID100003441801081319	FALSE	FALSE	TRUE	TRUE	NA	2	FALSE	TRUE	NA	-0.601014	9.02429	8.83534	8.97446	8.73311	9.39916	9.09715	8.90046	8.7649	9.21629	8.87852	8.94937	9.38824	9.11917	9.01687	8.92168	9.11667	9.17318	8.95412	9.134	9.06528	9.17187	9.12511	9.53626	9.21032	9.20219	9.21704	9.46169	9.44622	9.37766	9.67796	9.53483	9.84862	9.6842	9.23067	9.61496	9.44177
CG30092-RD	jbug	FBgn0028371	ID100004321100020007	FALSE	FALSE	FALSE	TRUE	NA	3	FALSE	FALSE	NA	NA	10.5844	10.4895	10.4152	10.629	10.7447	10.4567	10.5265	10.6082	10.8303	10.4577	10.5418	10.67	10.7742	10.6606	10.3911	10.6692	10.7277	10.6208	10.3369	10.428	10.506	10.6226	10.8488	10.32	11.0405	10.9985	10.3719	10.4611	10.6695	10.4092	10.2919	10.4047	10.3293	10.6692	10.965	10.8101
CG30098-RA	CG30098	FBgn0050098	ID100003759903071618	FALSE	FALSE	FALSE	TRUE	NA	2	FALSE	TRUE	NA	-0.632022	9.0138	8.5676	9.14323	8.87749	9.13852	9.52355	9.36752	9.38883	9.55304	9.07835	9.49745	9.32714	9.49755	9.47879	9.4908	9.28133	9.45643	8.92681	9.28213	8.5159	9.09114	9.0271	9.13109	9.51698	9.04274	9.14148	9.41271	9.02388	9.64967	9.84845	10.1124	9.88266	9.89511	9.65092	9.56116	9.23073
CG3011-RA	CG3011	FBgn0029823	ID100003443603081302	FALSE	FALSE	FALSE	TRUE	NA	2	FALSE	FALSE	NA	NA	11.2681	10.4795	11.6233	11.2155	8.24829	12.3676	12.2371	12.1645	12.3417	11.9766	12.3166	12.1443	12.6404	12.6442	12.5398	12.2593	12.6403	12.3712	11.7439	11.6334	12.2092	12.2421	8.0882	12.176	11.567	11.9217	11.6507	11.5712	11.9607	11.6747	12.2566	12.5593	12.4235	11.9457	12.075	12.1681
CG30141-RA	Obp57a	FBgn0043535	ID100003444301061313	TRUE	TRUE	TRUE	TRUE	2	1	FALSE	FALSE	NA	NA	10.3481	10.418	9.98663	9.95381	10.0911	10.6153	11.3386	11.0039	10.0914	10.493	10.0243	9.69958	9.66514	10.9572	10.8646	10.6649	10.7372	10.2878	7.39197	8.4502	6.7862	6.87997	8.16596	8.61542	6.65067	7.75132	6.92855	8.18398	8.42728	8.14105	8.26158	8.20397	8.81667	6.42512	7.70572	8.64573
CG30151-RA	CG30151	FBgn0050151	ID100003445001041805	FALSE	FALSE	FALSE	TRUE	NA	3	FALSE	FALSE	NA	NA	10.5559	10.454	10.2949	10.5279	10.7909	10.6671	10.6836	11.1342	10.98	10.9637	10.7304	11.0098	10.6395	10.7666	10.7518	10.8705	11.1601	10.5215	10.6708	10.5756	10.5478	10.7421	10.5862	10.5067	10.7995	11.2006	11.2014	11.2307	11.3423	11.1813	11.0148	11.1652	11.0656	11.1753	11.3785	11.0125
CG30154-RA	CG30154	FBgn0050154	ID100003445303101313	FALSE	FALSE	TRUE	TRUE	NA	3	FALSE	TRUE	NA	-0.882659	7.73399	8.08832	8.13172	7.69579	8.02522	8.37563	7.79322	7.75588	8.23206	8.15148	8.04596	8.26902	8.08352	8.14047	7.87782	8.08678	8.11283	8.50791	7.6878	8.52953	8.24478	7.96798	8.25285	8.59014	7.98001	7.78941	8.67273	8.14676	8.18752	9.08137	9.07436	8.7775	8.80705	9.33218	9.35616	9.35472
CG30160-RA	CG30160	FBgn0050160	ID100003761001090506	FALSE	FALSE	TRUE	TRUE	NA	3	FALSE	TRUE	NA	-0.720389	8.72197	8.84722	8.77002	8.69528	9.17242	8.8753	8.81239	8.96438	8.70684	8.95453	8.79463	8.86416	9.10571	9.1513	8.90337	9.26974	9.02163	8.91686	9.02867	8.82523	8.75755	8.66358	9.11807	8.96648	8.78302	9.08733	8.94653	8.87533	9.62342	9.28111	9.10552	9.23763	9.13132	9.56187	9.85005	9.66956
CG30197-RA	CG30197	FBgn0050197	ID100004321702020106	FALSE	FALSE	TRUE	TRUE	NA	3	FALSE	TRUE	NA	-0.798455	12.2121	12.1457	12.4457	12.2562	12.4681	12.7535	12.2702	13.0317	12.5812	12.5284	12.4471	12.4049	12.4981	12.5952	12.8759	12.4208	12.5592	12.506	12.6639	12.5502	12.839	12.7172	12.6633	12.7831	12.7392	13.3008	12.4561	13.0029	13.0262	13.1735	13.2271	13.4316	13.5557	13.2214	13.5182	13.3547
CG30289-RA	CG30289	FBgn0050289	ID100003450001000603	FALSE	FALSE	FALSE	FALSE	NA	NA	FALSE	TRUE	NA	-0.826437	9.44706	9.17096	9.5446	10.134	9.17676	9.42399	9.89075	9.75841	9.66836	10.4455	10.146	9.62604	9.63286	10.3987	10.1248	9.47241	10.1526	10.04	9.68582	9.3435	9.39648	9.63267	9.55213	9.8055	9.97894	9.65828	9.49361	10.2098	9.90337	10.4239	10.7694	10.3814	10.4125	10.5585	10.3737	10.1822
CG30295-RA	Ipk1	FBgn0050295	ID100003450403040012	FALSE	FALSE	FALSE	TRUE	NA	2	FALSE	TRUE	NA	-0.779776	8.91936	8.45695	8.98473	9.02264	8.6817	8.83447	8.90427	9.00592	8.99045	9.25884	9.35729	8.88738	9.02988	9.22083	9.37163	8.98263	9.30062	9.26254	9.26495	8.678	8.78808	8.87416	8.83265	9.04069	8.57678	8.78468	9.1708	9.07008	9.15018	9.73201	9.79103	9.55538	9.65219	9.51782	9.34462	9.29499
CG30345-RA	CG30345	FBgn0050345	ID100004056801080014	FALSE	TRUE	FALSE	FALSE	2	NA	FALSE	FALSE	NA	NA	10.0312	10.2135	9.84688	9.67438	9.95688	10.0479	9.75139	9.8383	9.79512	9.59673	9.64176	10.0752	9.96533	9.38375	9.68632	10.2951	9.79137	9.85218	9.57414	9.49961	9.42213	9.55119	9.60849	9.54471	9.53459	9.55192	9.73136	9.48453	9.54709	9.80007	9.55753	9.21478	9.54902	10.1446	9.72835	9.82735
CG30349-RA	CG30349	FBgn0050349	ID100003763301110914	TRUE	FALSE	TRUE	TRUE	3	4	FALSE	FALSE	NA	NA	8.64586	9.04417	8.71554	8.57228	9.02265	8.7567	8.6262	8.46335	8.78991	8.75989	8.40987	8.92966	8.79829	8.84608	8.6284	8.66532	8.70411	8.61934	8.683	9.19786	9.02037	9.09192	9.51224	9.03801	9.12318	9.03463	9.44702	9.33432	9.27312	9.20422	9.25789	9.42125	9.18547	8.78181	9.28316	9.30995
CG3036-RA	CG3036	FBgn0031645	ID100004361600080300	TRUE	TRUE	FALSE	FALSE	4	NA	FALSE	TRUE	NA	-0.491313	12.0508	12.0968	11.9095	11.9475	12.4005	11.8076	12.1906	12.1507	11.9448	11.8267	11.9719	12.1683	12.237	11.9156	11.4517	11.9696	11.4585	11.9344	11.3553	11.5871	11.4521	11.4205	12.0329	11.5625	11.6922	11.6297	12.2739	12.2289	11.9223	11.8751	11.9961	11.769	11.7766	12.0302	12.3089	12.2478
CG30380-RA	CG30380	FBgn0050380	ID100003764001090608	FALSE	TRUE	FALSE	FALSE	5	NA	FALSE	FALSE	NA	NA	9.67932	9.65147	9.72324	9.41498	10.0712	9.87562	9.66305	9.98274	9.77113	9.72496	9.7765	9.83379	9.72049	9.6005	9.50827	9.8467	9.76608	9.96658	9.90168	9.95175	9.7355	9.48922	10.4243	10.3264	10.072	10.3408	10.139	10.0204	10.1074	10.1974	9.97357	9.9385	9.82736	9.92034	9.94277	10.2305
CG30382-RA	CG30382	FBgn0050382	ID100003764201050608	FALSE	FALSE	TRUE	TRUE	NA	3	FALSE	FALSE	NA	NA	11.3567	11.5381	11.477	11.2651	11.615	11.2175	11.5725	11.6047	11.6339	11.4798	11.2534	11.4769	11.3302	11.4782	11.5914	11.6025	11.751	11.4621	11.4954	11.4977	11.4469	11.7148	11.8484	11.3701	11.8661	12.0867	11.9581	11.8671	11.9748	12.0668	11.7096	12.1764	12.1257	12.3138	12.4781	12.0675
CG30388-RA	Magi	FBgn0034590	ID100004361700060300	FALSE	FALSE	FALSE	FALSE	NA	NA	FALSE	TRUE	NA	0.193318	9.72397	9.9596	9.77208	9.84323	9.98919	9.8405	9.70064	9.60132	10.0424	9.92469	9.94444	9.89041	9.89788	9.63471	9.41587	10.0273	9.60816	9.73338	9.35275	9.67266	9.55444	9.76549	10.0028	9.73035	9.98712	9.94305	10.007	9.98943	9.93998	9.74923	9.54251	9.50454	9.28448	9.85157	9.74991	10.037
CG30475-RA	aPKC	FBgn0261854	ID100003766101031017	TRUE	TRUE	TRUE	TRUE	2	1	FALSE	FALSE	NA	NA	10.2324	9.67577	9.90922	10.0125	9.59888	9.71511	9.61984	10.0106	9.92854	9.84245	9.93498	10.0997	9.67736	10.0939	9.85609	10.2862	9.81589	9.66046	9.59543	9.23569	9.43282	9.26475	8.98855	9.0686	9.19647	9.38267	9.19607	9.21908	8.99975	9.50266	8.83749	9.09182	9.18934	9.53783	9.0543	8.96401
CG30485-RA	CG30485	FBgn0050485	ID100004063601041010	FALSE	FALSE	TRUE	TRUE	NA	1	FALSE	FALSE	NA	NA	8.62326	8.53112	8.78024	8.82836	8.65718	8.54721	8.67534	8.9696	8.60771	8.5302	8.89019	8.68094	8.55881	8.6441	8.83981	8.59638	8.8142	8.61934	8.29086	8.45489	8.1973	8.44172	8.35168	8.31039	8.25604	8.54087	8.27277	8.22273	8.39957	8.20487	8.35329	8.27571	8.25546	8.21299	8.41334	8.26259
CG30492-RC	CG30492	FBgn0050492	ID100004064201041413	FALSE	FALSE	FALSE	FALSE	NA	NA	FALSE	TRUE	NA	0.856413	10.4007	10.683	10.1726	9.83136	10.4449	10.4367	10.1401	10.3988	10.3269	9.94648	10.3387	10.4011	10.3089	10.0743	10.0161	10.1938	10.0881	10.1515	10.0823	10.2669	10.1697	9.86183	10.106	10.2099	10.3032	10.3865	9.98207	10.1617	10.2791	9.87476	9.84768	9.81183	9.86554	9.65568	9.66532	9.75083
CG30492-RD	CG30492	FBgn0050492	ID100004064301021413	TRUE	FALSE	FALSE	FALSE	3	NA	FALSE	FALSE	NA	NA	10.3002	10.1493	10.1327	10.434	10.0679	10.1205	10.2884	10.2694	9.97413	10.3958	10.1323	10.0418	10.284	10.4447	10.4051	10.1576	10.4297	10.192	10.6177	10.5069	10.3644	10.6794	10.4885	10.6143	10.6288	11.0085	10.3886	10.7923	10.6837	10.256	10.6504	10.6898	10.7569	10.588	10.5871	10.5358
CG3050-RA	Cyp6d5	FBgn0038194	ID100004065203081413	FALSE	FALSE	TRUE	FALSE	NA	4	FALSE	FALSE	NA	NA	12.2921	12.4335	12.135	12.2199	12.4994	12.8477	11.9707	12.2367	12.4236	11.7718	11.9632	12.2675	12.2944	11.8873	11.7674	11.7363	11.7583	12.3021	12.2555	11.8831	12.9106	13.1165	12.4095	12.5127	12.6951	12.6857	12.2439	12.536	12.7843	12.3305	12.4151	12.7247	12.6816	12.9915	12.9597	12.8009
CG30503-RA	CG30503	FBgn0050503	ID100003766701030112	FALSE	TRUE	FALSE	FALSE	5	NA	FALSE	FALSE	NA	NA	11.1038	11.4668	11.2673	11.1697	11.6463	11.7207	11.9763	12.0047	11.8534	11.7269	11.7397	11.8005	12.0221	11.5237	12.1167	11.6485	12.1098	11.4806	11.5725	11.4741	11.4223	11.2937	11.8221	11.6918	11.9592	12.2187	11.8665	12.1841	11.8316	10.9552	11.4415	11.2306	11.481	10.9548	11.8312	11.3846
CG3066-RB	Sp7	FBgn0037515	ID100004104201090919	FALSE	FALSE	FALSE	TRUE	NA	2	FALSE	TRUE	NA	-0.77673	10.2572	10.3615	10.1677	10.0538	10.6544	10.4146	10.2451	10.2664	10.2676	10.4893	9.9603	10.7078	10.4815	10.755	10.2563	10.391	10.4028	10.445	10.239	10.1622	10.1509	10.1538	10.5231	10.1408	10.1511	10.3104	10.345	10.5232	10.406	10.8311	10.5118	10.8872	10.5572	10.5001	10.9577	10.616
CG3074-RB	CG3074	FBgn0034709	ID100003767103071017	FALSE	FALSE	FALSE	TRUE	NA	5	TRUE	FALSE	0.516397	NA	10.7139	10.54	10.7806	10.4092	9.7287	10.107	9.85892	9.66745	9.78883	9.23402	9.75466	9.55223	9.70723	9.71572	9.73965	9.50505	9.74287	9.67352	10.8691	10.5161	10.9246	10.7694	9.59668	10.1013	9.8282	9.61274	9.95684	9.23279	10.3292	10.0418	9.85513	10.0203	9.96684	9.73473	10.0034	9.98078
CG3082-RC	l(2)k09913	FBgn0021979	ID100004104901071407	FALSE	FALSE	FALSE	TRUE	NA	5	FALSE	TRUE	NA	0.579077	12.3968	12.3056	12.1556	12.3062	12.4138	12.2113	11.8947	12.1672	12.0233	11.6753	11.8297	12.1875	11.7294	12.1472	11.723	12.0976	11.91	11.8802	12.0557	11.9297	12.0239	12.2624	12.0396	11.9144	12.0679	12.0705	11.6799	11.8542	11.7236	11.8331	11.3398	11.5769	11.8132	11.7647	11.7382	11.8312
CG3088-RA	CG3088	FBgn0036015	ID100004322800040001	FALSE	FALSE	TRUE	TRUE	NA	1	FALSE	TRUE	NA	0.84485	14.3857	15.2972	13.1476	13.9676	14.2722	13.9828	13.9029	13.3949	13.7084	13.8098	13.9199	14.1901	14.0718	14.3203	13.9369	13.8767	14.2525	14.2529	13.6231	13.1014	12.6276	13.82	13.8759	13.6786	14.4309	13.7691	13.6225	14.1521	13.5288	12.769	12.2325	12.7834	11.8913	11.8941	12.0694	12.4864
CG31030-RA	CG31030	FBgn0051030	ID100004108003051004	FALSE	FALSE	FALSE	FALSE	NA	NA	FALSE	TRUE	NA	0.77887	10.7386	10.3952	10.7879	10.2671	10.2396	10.7229	10.3699	10.6832	10.7887	9.8829	10.3517	9.91038	10.3372	10.2095	10.1297	10.2072	9.76608	10.0106	10.6459	10.2086	10.871	10.5718	9.91131	10.4633	10.5005	10.5641	10.2885	10.2231	10.3902	9.75796	10.0008	10.0627	10.253	9.83852	9.69792	9.72896
CG31045-RC	Mhcl	FBgn0026059	ID100003586100021019	FALSE	FALSE	FALSE	FALSE	NA	NA	FALSE	TRUE	NA	0.758959	9.04124	9.63007	9.16926	8.49338	8.71563	9.07209	9.01898	8.83425	8.68496	8.50887	8.83558	8.4416	8.72616	8.24542	8.66541	8.82944	8.52261	8.89071	9.44507	9.59863	9.29897	8.71932	9.13868	9.21906	9.25179	8.7658	8.94653	8.88671	8.95958	8.41125	8.8301	8.22291	8.49074	8.51918	8.36953	8.70203
CG31092-RA	LpR2	FBgn0051092	ID100003587202041019	FALSE	FALSE	FALSE	FALSE	NA	NA	FALSE	TRUE	NA	-0.394471	10.5224	10.4488	10.6924	10.7294	10.1131	10.4332	10.4934	10.7215	10.3528	10.1619	10.7172	10.1777	10.5328	10.388	10.8334	10.3704	10.339	10.376	10.6977	10.6472	10.8559	10.9062	10.2631	10.4448	10.6595	10.4227	10.3609	10.2788	10.4153	10.4077	10.5957	10.5158	10.8263	10.8465	10.685	10.9756
CG31136-RA	Syx1A	FBgn0013343	ID100003317100060804	FALSE	FALSE	FALSE	TRUE	NA	5	FALSE	FALSE	NA	NA	13.3012	13.1537	13.2374	13.2052	12.947	12.4946	13.0585	12.9088	12.7484	13.1739	12.7482	13.0183	12.8613	12.8324	13.059	12.8987	13.0792	12.7838	12.9671	12.9968	12.8627	12.9351	13.0466	12.6132	12.9547	12.8617	12.978	13.0802	12.4037	13.0864	12.7235	12.3707	12.6318	12.6911	12.6715	12.5483
CG31150-RA	CG31150	FBgn0051150	ID100004268802051203	FALSE	FALSE	FALSE	TRUE	NA	2	FALSE	TRUE	NA	-0.576422	9.01616	9.36328	9.3677	9.0406	9.24388	9.45628	9.54688	9.66484	9.14404	8.9505	9.39198	9.42566	9.50736	9.53136	9.55557	9.43021	9.39379	9.25928	9.25438	9.44397	9.19247	9.25158	9.26092	9.33164	9.11151	9.2901	9.37505	9.18857	9.56944	9.85353	9.9456	9.79895	9.81006	9.63191	9.55321	9.07811
CG31193-RA	TotX	FBgn0044810	ID100004271302030003	FALSE	FALSE	TRUE	TRUE	NA	2	FALSE	FALSE	NA	NA	8.71618	9.09376	9.12759	8.93004	9.60321	9.58323	9.29016	9.04332	9.36509	8.97495	9.60024	9.51769	9.36998	9.55606	9.29209	9.92765	9.36529	9.93703	9.74952	10.3857	9.11514	9.33763	9.3841	9.98168	9.05905	9.147	9.56344	9.36383	9.89326	10.4174	10.4813	10.4194	10.1376	9.33821	9.78864	9.86566
CG31205-RA	CG31205	FBgn0051205	ID100004272200090105	FALSE	FALSE	FALSE	TRUE	NA	2	FALSE	FALSE	NA	NA	9.76197	10.2093	9.71506	9.50776	11.3687	10.2017	11.2454	9.89092	10.7855	11.1578	9.89523	11.156	11.2371	11.6687	10.6832	10.4656	10.6013	10.1797	9.5559	9.49506	9.35238	9.25591	11.164	9.66314	11.1867	9.11743	10.3979	11.1838	10.7386	11.3538	11.1054	11.0516	10.3581	10.2958	11.3298	10.7501
CG31243-RA	cpo	FBgn0000363	ID100004274302031002	FALSE	FALSE	FALSE	FALSE	NA	NA	FALSE	TRUE	NA	0.432325	11.23	10.9469	11.011	11.2471	10.5335	10.9135	10.488	10.8844	10.6928	10.6287	10.758	10.8341	10.8909	10.7788	11.1057	10.4272	10.1712	10.6609	11.2075	10.8552	11.1978	11.3898	10.4439	10.725	10.673	11.1066	10.4097	10.8825	10.8582	10.9264	10.7136	10.8847	11.1293	10.2127	10.3539	10.4542
CG3127-RA	Pgk	FBgn0250906	ID100004276102030311	FALSE	FALSE	FALSE	FALSE	NA	NA	FALSE	TRUE	NA	0.399767	11.5771	11.452	11.8517	11.6823	11.5197	11.5748	11.5508	12.1012	11.5868	11.5513	11.8372	11.4741	11.5258	11.5934	11.7025	11.3428	11.7007	11.7457	11.7746	11.791	11.7926	11.8303	11.3917	11.4695	11.4015	11.6942	11.3055	11.4135	11.53	11.5052	11.624	11.451	11.7657	11.2746	11.2284	11.3682
CG31299-RA	cu	FBgn0261808	ID100003590600081206	FALSE	FALSE	FALSE	FALSE	NA	NA	FALSE	TRUE	NA	-0.774957	9.66935	10.2611	9.75654	9.65843	10.0288	10.0243	9.66583	9.63764	9.72457	9.83139	9.72019	9.83213	10.1912	9.56016	9.74862	10.5033	10.1055	9.88565	9.60822	9.8797	9.67608	9.71604	10.0847	9.87914	9.79516	9.62725	9.73431	9.72723	9.83204	9.8259	10.1928	9.7936	9.99341	10.4136	10.4921	10.6847
CG31302-RC	CG31302	FBgn0051302	ID100003590700061206	FALSE	FALSE	FALSE	TRUE	NA	5	FALSE	FALSE	NA	NA	10.1712	9.69378	10.0845	10.2274	9.57689	9.20464	9.83982	9.98605	9.43038	9.81911	9.63533	9.94489	9.78056	9.94682	9.69347	9.70557	9.85156	9.60239	10.4089	10.0563	10.0681	10.071	10.1625	9.59361	9.98712	9.80183	9.71372	9.86609	9.04164	9.89854	9.43006	9.52802	9.71316	9.56669	9.50183	9.11373
CG31326-RA	CG31326	FBgn0051326	ID100003317700060316	FALSE	FALSE	FALSE	FALSE	NA	NA	FALSE	TRUE	NA	-0.557062	10.0406	10.2014	9.74655	9.02789	10.2207	10.4596	10.1678	9.95984	10.7314	9.77043	9.62836	10.7871	11.191	9.78093	9.7287	10.7802	9.90187	10.2825	10.0223	9.69122	9.64918	9.84953	10.1245	10.0044	10.3451	10.3485	10.3719	10.4791	9.98567	10.195	10.358	10.0812	10.3837	10.4279	10.4391	10.644
CG31345-RA	CG31345	FBgn0051345	ID100003684501031519	TRUE	TRUE	TRUE	TRUE	1	5	TRUE	TRUE	0.702226	0.839228	10.5917	10.5088	10.3371	10.1763	9.84231	10.0626	9.9163	10.1259	9.69824	9.33746	9.58412	9.49188	9.41563	9.42995	9.46626	9.75375	9.38384	9.5903	10.3519	10.0756	9.93505	10.0455	9.39219	9.38859	9.59476	9.40098	9.40177	9.45554	9.35479	8.95053	8.89217	8.80415	8.73131	8.84528	8.72376	8.72584
CG31373-RA	CG31373	FBgn0051373	ID100003591902061206	FALSE	TRUE	FALSE	FALSE	2	NA	FALSE	TRUE	NA	-0.738245	9.16163	9.04417	9.15884	9.16213	9.16446	9.35775	9.19815	9.17974	9.21853	9.01448	9.01998	9.15508	9.18916	8.9036	9.37962	9.44454	8.77224	8.9354	9.05806	8.81169	8.98218	9.16646	8.70143	8.88216	8.77998	8.83428	8.76114	8.89911	8.87348	9.27287	9.36312	9.23145	9.38056	9.49244	9.04118	9.03232
CG3139-RA	Syt1	FBgn0004242	ID100003687401051101	FALSE	FALSE	FALSE	TRUE	NA	5	FALSE	TRUE	NA	0.753351	12.0123	11.3953	12.1613	11.9071	11.1243	11.1805	11.7649	11.8805	10.7938	11.1392	11.5638	11.1511	10.5444	11.1424	11.1569	11.2709	11.5156	10.9278	12.0764	11.9156	11.6986	11.6244	11.6792	11.6015	11.7439	10.9916	11.3733	11.2056	10.7574	11.2324	10.9003	10.6925	10.821	10.7042	10.76	10.58
CG31451-RA	CG31451	FBgn0051451	ID100003689701070107	FALSE	FALSE	TRUE	TRUE	NA	5	FALSE	FALSE	NA	NA	13.5117	13.3011	13.755	13.6493	12.4453	12.9154	13.4023	13.7303	13.0331	12.9402	13.5191	13.3705	13.4601	13.0714	13.0257	13.6743	12.9275	13.5554	13.8196	13.8761	13.6236	13.1616	13.6735	13.7303	13.4419	12.4314	13.528	12.9343	11.9691	12.8973	12.6212	12.2849	12.2224	12.8291	12.032	12.69
CG31469-RA	CG31469	FBgn0051469	ID100004239200080600	FALSE	FALSE	FALSE	FALSE	NA	NA	FALSE	TRUE	NA	-0.73279	9.47624	9.68056	9.82513	9.94489	9.96711	9.42673	9.95122	10.2242	9.68555	10.4316	9.96179	10.0113	10.0824	10.4105	9.9874	10.0845	10.4768	10.0543	9.86842	9.93556	9.4648	9.62047	10.3977	9.72504	9.87363	10.078	10.1438	10.1549	9.98033	10.6101	10.4822	10.285	10.0998	10.7577	10.596	10.2201
CG31509-RA	TotA	FBgn0028396	ID100003144201091813	FALSE	FALSE	FALSE	TRUE	NA	2	FALSE	FALSE	NA	NA	11.7562	12.5809	11.8939	12.0127	13.7818	12.9606	12.7531	12.6086	13.3391	13.0588	11.7856	13.0871	12.769	13.4597	12.6144	13.1094	12.5001	12.8381	13.2935	13.6044	11.5226	12.3689	12.7948	13.402	12.1226	13.4321	12.4164	13.0527	13.2624	13.9961	13.8613	14.4862	14.7925	13.1987	15.1853	13.9504
CG31555-RA	CG31555	FBgn0051555	ID100003147001010104	FALSE	FALSE	FALSE	FALSE	NA	NA	TRUE	FALSE	0.475447	NA	9.44706	9.73912	9.03498	9.14942	8.77062	8.98366	8.92714	8.82195	8.47266	8.72247	8.54946	8.57875	8.91797	8.54281	8.79793	8.77018	8.55013	8.71813	9.32194	9.51214	9.36228	9.54633	8.60885	8.76857	9.00858	9.30146	8.20598	9.07355	8.98224	8.36261	8.71233	8.70815	8.99786	8.27796	8.71129	8.56377
CG31557-RA	Obp83ef	FBgn0046876	ID100003147201090015	FALSE	TRUE	FALSE	FALSE	5	NA	FALSE	FALSE	NA	NA	10.0437	9.92076	9.87127	9.56216	10.4005	10.4348	10.2984	10.0447	10.2229	10.2383	10.4517	10.1989	10.2053	9.41433	9.25842	10.451	10.1963	10.2254	10.1688	10.0059	9.99531	9.56515	10.504	10.4788	10.2519	10.0595	10.7504	10.521	10.7048	10.249	10.5565	9.65374	9.72638	9.97076	10.0791	10.4001
CG31628-RA	ade3	FBgn0000053	ID100003149201050908	FALSE	FALSE	TRUE	TRUE	NA	4	FALSE	FALSE	NA	NA	10.2503	9.83044	10.3754	9.71893	10.5377	10.193	10.7266	10.8508	10.4284	10.3497	10.3757	10.1989	9.84976	10.0213	10.1876	10.8816	11.2086	10.1584	11.0741	10.6946	10.7714	10.5477	10.7809	10.2401	10.6426	10.974	10.6488	10.4432	10.5196	11.0156	10.6709	10.6533	10.6981	10.8712	10.7206	10.8473
CG31673-RA	CG31673	FBgn0051673	ID100003152301031502	FALSE	FALSE	FALSE	TRUE	NA	3	FALSE	TRUE	NA	-0.847747	10.2744	9.89636	10.0652	9.98409	10.3457	10.4659	10.3387	10.7061	10.3118	10.4745	10.3625	10.6183	10.4123	10.2719	10.4502	10.6672	10.7815	10.3418	10.7131	10.0414	10.1196	10.4298	10.2244	10.0803	10.2925	10.4244	10.2028	10.6121	10.4576	10.8839	10.8756	10.7392	10.8736	11.0443	10.9664	10.813
CG31676-RA	CG31676	FBgn0051676	ID100003817502060708	FALSE	FALSE	TRUE	TRUE	NA	4	FALSE	TRUE	NA	-0.735061	10.3926	10.3966	10.1146	10.2142	10.3032	10.6485	10.4701	10.5235	10.5633	9.90529	10.2004	10.2901	10.6038	10.0828	10.5091	10.6745	10.4829	10.2626	10.6092	10.6855	10.8636	10.798	10.5558	10.6887	10.7345	10.7019	10.3988	10.3799	10.6926	10.6254	10.878	10.8491	10.8368	11.1712	11.0341	11.2711
CG31704-RA	CG31704	FBgn0051704	ID100003818202040609	FALSE	TRUE	FALSE	FALSE	2	NA	FALSE	FALSE	NA	NA	9.84745	9.97267	10.3926	10.6506	9.52498	9.65372	9.69734	9.73049	9.93153	10.4377	10.2899	10.0454	9.9217	10.0192	10.2721	10.3868	10.65	10.4839	10.2371	10.0161	10.0519	10.1633	9.36788	9.33757	9.32846	9.16453	10.1281	9.72202	10.1134	10.175	10.4119	9.91896	10.2069	10.5373	10.2758	10.416
CG31743-RA	CG31743	FBgn0032618	ID100004193300031403	FALSE	FALSE	FALSE	TRUE	NA	4	FALSE	FALSE	NA	NA	10.7727	10.8495	10.6386	10.8466	10.7564	10.9353	11.0649	11.1913	11.0882	10.8879	11.0271	10.9933	10.9869	10.9345	11.187	10.835	11.2515	10.7744	11.1513	11.158	11.0236	11.2479	11.184	11.0462	11.2349	11.4616	11.282	11.277	11.2029	11.136	11.2682	11.229	11.4521	11.1357	11.3597	11.1056
CG31764-RB	vir-1	FBgn0043841	ID100004194802090206	FALSE	FALSE	TRUE	TRUE	NA	3	FALSE	TRUE	NA	-0.925187	10.9037	10.9702	10.685	10.5021	11.1775	11.2071	10.8935	10.7743	11.2774	11.3709	11.1236	11.7508	11.3989	11.3405	10.9146	11.8919	11.4091	11.6823	10.8869	10.6667	10.6673	10.6266	10.9187	10.9208	10.96	10.6468	11.0738	11.3092	11.5754	12.319	11.9159	12.0655	11.6338	12.3034	12.3685	12.3311
CG31764-RC	vir-1	FBgn0043841	ID100004194902070206	FALSE	FALSE	TRUE	TRUE	NA	3	FALSE	TRUE	NA	-0.928155	12.4912	12.9223	12.1662	12.0912	12.7484	12.934	12.2311	12.3404	12.9226	12.1872	12.3784	12.9905	12.6445	12.101	11.8737	13.0532	12.1275	12.6094	12.238	12.2444	12.3391	12.465	12.4752	12.4597	12.5763	12.5597	12.4711	12.5808	12.9849	13.5007	12.9385	13.153	13.279	13.6052	13.5546	13.5646
CG31766-RB	Ance-3	FBgn0032536	ID100004195102030206	FALSE	FALSE	FALSE	TRUE	NA	3	FALSE	TRUE	NA	-0.80001	10.1198	10.0513	10.0108	9.93252	9.81875	10.0137	9.96639	10.3234	10.1238	10.1345	10.5033	10.1192	10.4153	10.2631	10.4916	10.4595	10.2612	10.5259	10.3967	10.0802	10.1262	9.85218	9.75826	10.063	10.1095	10.2793	10.2351	9.90017	10.3855	10.4061	10.3684	10.5759	10.5983	10.7798	10.4852	10.7376
CG31769-RA	CG31769	FBgn0051769	ID100004195202010206	FALSE	FALSE	FALSE	TRUE	NA	3	FALSE	FALSE	NA	NA	10.9769	10.9376	10.7052	10.7075	11.0425	11.2674	10.9418	11.0631	11.1263	11.0038	11.0721	11.0834	11.2144	10.7409	11.0325	11.5157	11.1635	11.1665	11.1193	10.9986	11.2295	11.2175	10.8291	11.0485	11.2058	11.3593	10.7826	11.3007	11.5549	11.2588	11.5877	11.3557	11.5135	11.3621	11.7041	11.6971
CG31775-RA	CG31775	FBgn0028537	ID100004195500071811	FALSE	FALSE	FALSE	FALSE	NA	NA	TRUE	FALSE	0.334491	NA	8.60891	8.85101	8.98798	8.81759	9.12553	9.18825	9.64067	9.37201	8.74967	8.5302	8.6059	8.81372	8.66743	8.66101	8.87732	8.90565	8.57731	8.97141	9.26351	11.002	9.1802	8.31803	8.7708	8.60158	8.31137	8.37723	8.93352	8.25323	8.33364	8.69923	8.65772	8.31918	8.40987	9.14081	8.39434	8.51195
CG31777-RA	CG31777	FBgn0051777	ID100004195700031811	FALSE	TRUE	FALSE	FALSE	5	NA	FALSE	TRUE	NA	0.177308	11.3489	11.1207	11.4944	11.465	11.7777	11.7695	12.1764	12.1345	11.9233	11.8243	12.1345	11.8103	11.7931	11.6822	11.9928	11.8745	11.8615	11.6271	11.8227	11.5074	11.365	11.2973	12.2185	12.1066	12.1431	11.9344	12.4128	12.1343	12.1845	11.7063	11.992	11.3372	11.5753	11.9098	11.854	11.9684
CG31778-RA	CG31778	FBgn0051778	ID100004195800011811	FALSE	TRUE	FALSE	FALSE	5	NA	FALSE	TRUE	NA	0.384205	10.6557	10.9156	10.5979	10.7374	10.9831	11.1208	11.3201	11.2102	10.8593	11.1455	10.8552	10.9442	11.0837	10.8256	11.0982	10.9289	11.1482	11.1251	10.8296	10.7847	10.7214	10.6395	11.2328	11.1401	11.276	11.2144	11.2146	11.7699	11.4887	10.7077	11.242	10.6496	10.8486	10.7563	10.923	10.9218
CG31781-RB	CG31781	FBgn0051781	ID100004181601090312	TRUE	TRUE	TRUE	TRUE	3	4	FALSE	TRUE	NA	-0.481618	9.97502	10.102	10.007	9.3172	10.2159	10.3898	10.0541	9.88223	10.0694	9.84925	9.86871	10.4468	10.1121	9.54317	9.66026	10.2862	9.96303	10.0505	10.7141	10.8932	10.7416	10.358	11.3044	11.2772	11.3727	11.2872	11.5638	11.3929	11.8559	11.9053	11.5842	11.297	11.3642	11.4614	11.5583	11.6314
CG31794-RD	Pax	FBgn0041789	ID100004240602040600	FALSE	FALSE	FALSE	FALSE	NA	NA	TRUE	TRUE	0.557502	0.747273	11.1545	11.2886	11.045	11.3473	10.6837	10.9089	10.602	11.0075	10.8634	10.4755	10.5948	10.8323	10.4146	10.7077	10.8783	10.4812	10.406	10.5728	11.3494	11.15	11.34	11.6244	10.6805	10.864	10.9696	11.166	10.9023	10.5988	10.7116	10.5011	10.2979	10.5634	10.6783	10.5401	10.2708	10.3887
CG31846-RA	CR31846	FBgn0051846	ID100004199702071308	FALSE	FALSE	FALSE	TRUE	NA	5	FALSE	FALSE	NA	NA	9.72178	9.38209	9.35365	9.62663	8.80781	9.29085	9.39903	9.67726	8.87063	9.00317	9.29187	9.30355	9.49443	9.37386	9.21053	9.18547	9.30945	9.32747	9.81036	9.8106	9.30746	9.70754	9.32081	9.63741	8.83135	9.02794	9.63112	9.15424	8.80384	9.42701	9.4799	9.48137	9.38178	9.02679	9.11198	8.7703
CG31847-RA	CG42784	FBgn0261855	ID100004199802051308	FALSE	FALSE	FALSE	TRUE	NA	5	FALSE	FALSE	NA	NA	9.91653	9.9518	10.3735	10.292	9.46015	9.79938	10.1354	9.86172	9.45178	9.10722	9.77905	9.79249	9.8892	9.86983	10.1525	9.99031	9.7563	9.4596	10.0751	10.2366	10.3632	10.3277	9.75064	9.85594	9.95859	8.9517	10.015	9.51686	9.34842	9.85528	10.1075	9.8792	9.86644	9.27569	9.4816	9.09773
CG31949-RA	CG31949	FBgn0051949	ID100003293501101205	FALSE	FALSE	FALSE	FALSE	NA	NA	FALSE	TRUE	NA	0.255017	8.99961	9.21247	9.2057	9.12829	9.59111	9.38593	8.99339	9.16129	9.41469	9.37082	9.47655	9.21542	9.20938	9.11462	8.68677	9.23334	9.17318	9.31481	8.87157	9.23911	9.13533	9.053	9.56758	9.39377	9.28048	9.28074	9.4168	9.29047	9.23837	9.02617	9.0151	8.94929	8.85137	9.2382	9.24557	9.41154
CG31955-RA	CG31955	FBgn0051955	ID100003293701061205	FALSE	FALSE	FALSE	TRUE	NA	3	FALSE	TRUE	NA	-0.782172	8.40224	8.72351	8.60771	8.51149	8.46726	8.37084	8.70041	8.7024	8.34692	8.63399	8.4556	8.64756	8.25998	8.49174	8.65724	8.8135	9.04184	8.60766	8.75382	8.64212	8.41772	8.39824	8.59564	8.44297	8.38737	8.43638	8.8678	8.84282	8.52424	9.18666	8.93131	8.90911	8.96632	8.9571	9.33931	8.81878
CG31991-RB	mdy	FBgn0004797	ID100003295003041205	FALSE	FALSE	FALSE	FALSE	NA	NA	TRUE	FALSE	-0.387926	NA	11.3147	10.5565	11.2304	11.1594	11.4339	11.8576	11.6636	11.8997	12.0559	11.7936	11.9675	11.7581	12.0439	12.5388	12.4333	11.4551	11.4585	11.4098	11.3394	10.7081	11.3735	11.5778	11.1714	11.6342	11.5752	11.9428	11.743	11.9687	11.8134	11.405	12.0353	12.0655	11.8958	11.3608	11.6841	11.4584
CG3200-RA	Reg-2	FBgn0016715	ID100003822802081408	FALSE	TRUE	FALSE	TRUE	4	2	FALSE	TRUE	NA	-0.584319	8.9726	9.25733	8.94002	8.79988	9.49723	9.74366	9.75306	9.41523	9.43484	9.33493	9.29693	9.44661	9.57516	9.243	9.34478	9.54145	9.52389	9.09512	9.08187	9.33765	9.41251	9.27673	9.19064	9.25146	9.16273	9.01416	9.43619	9.24794	9.5163	9.50525	9.75432	9.88675	9.88898	9.14081	9.59311	9.54323
CG32000-RG	CG32000	FBgn0052000	ID100003295601040801	FALSE	FALSE	FALSE	TRUE	NA	5	FALSE	TRUE	NA	0.553562	10.6287	10.6938	10.6447	10.7643	10.1543	10.1187	10.3225	10.5444	9.99454	10.3059	10.3045	10.3471	10.0045	10.4751	10.3844	10.1692	10.4519	10.1316	10.8682	10.6887	10.4596	10.4917	10.2943	10.242	10.0547	10.3921	10.3848	10.2857	10.2463	10.534	10.3003	10.223	10.21	10.0583	10.0456	9.76205
CG32019-RA	bt	FBgn0005666	ID100003296301021305	FALSE	FALSE	FALSE	FALSE	NA	NA	FALSE	TRUE	NA	0.622276	11.8513	12.2616	11.9753	12.4457	11.3522	11.4055	11.7245	11.8225	11.3762	11.9272	11.7314	11.3921	11.4252	11.9998	12.2013	11.031	11.7243	11.6078	12.0321	11.817	11.7991	12.3032	11.5198	11.7991	11.6713	12.0316	11.6101	11.6735	11.5136	11.5798	11.7168	11.7343	11.4625	11.3457	11.3963	11.3302
CG32031-RA	Argk	FBgn0000116	ID100003823202001408	FALSE	FALSE	FALSE	FALSE	NA	NA	TRUE	FALSE	0.583064	NA	13.4327	13.0471	13.1749	13.5842	12.9287	12.9666	12.7475	12.8971	12.888	12.6587	12.7798	12.748	12.8157	12.5452	13.2528	12.1423	12.022	12.5717	13.5016	13.1607	13.7822	14.0418	12.9666	13.0933	13.1088	13.2931	12.1692	12.9467	12.871	12.3507	12.2299	12.3849	13.0261	12.0105	12.2334	12.6143
CG32041-RC	Hsp67Bb	FBgn0001228	ID100004488401051211	TRUE	TRUE	TRUE	TRUE	4	3	TRUE	TRUE	-0.608573	-0.968396	8.95774	8.62128	8.69006	8.46744	9.08144	8.84564	9.12225	9.28554	9.53523	9.50928	9.48535	9.68276	9.18454	9.36818	9.85671	9.57247	9.78239	9.05593	8.61513	7.98458	7.87001	7.96345	8.6314	7.94625	7.98001	8.28064	8.73384	8.60998	8.87348	11.0588	10.8531	10.5588	10.961	12.2131	11.2487	11.0411
CG32042-RE	PGRP-LA	FBgn0035975	ID100004488501031211	TRUE	TRUE	TRUE	TRUE	2	1	FALSE	FALSE	NA	NA	9.49234	9.74425	9.81937	9.75279	9.32593	9.60602	9.38042	9.87625	8.86107	9.5947	9.68577	9.21794	9.58181	9.25895	9.52508	9.18234	9.48718	9.62664	9.08638	8.78722	8.86139	8.81172	8.57146	8.50554	8.64319	8.82433	8.92554	8.68044	8.79343	9.05298	9.15173	8.74123	8.86117	8.60498	8.96249	8.60497
CG32103-RA	CG32103	FBgn0052103	ID100004491903070505	FALSE	FALSE	FALSE	TRUE	NA	3	FALSE	TRUE	NA	-0.806962	11.5918	11.601	11.4101	11.0506	11.6188	11.8828	11.4596	11.4729	11.7174	11.3356	11.6807	11.3404	11.6165	11.512	11.2378	11.7732	11.5109	11.6047	11.1241	11.1167	11.1661	10.8769	11.1104	11.4324	11.1041	11.1455	11.4753	10.9995	11.5365	11.561	11.7198	11.455	11.3657	12.1752	11.7892	11.7805
CG32109-RA	CG32109	FBgn0052109	ID100004492503070716	FALSE	FALSE	FALSE	FALSE	NA	NA	FALSE	TRUE	NA	-0.4208	8.03601	8.16672	7.73802	7.73763	8.05387	8.03548	7.94321	8.02137	7.73394	7.8705	7.70798	7.9765	7.90028	8.12169	8.0706	7.95148	7.88716	7.70423	8.03629	7.8516	7.86496	7.88182	7.87905	7.76395	7.66472	7.61346	7.94849	7.96491	7.87044	8.3753	8.3651	8.25207	8.15843	7.90737	7.94852	7.65258
CG32130-RA	stv	FBgn0086708	ID100003824702060407	FALSE	FALSE	FALSE	FALSE	NA	NA	FALSE	TRUE	NA	-0.558682	9.64414	10.1072	9.57984	9.73963	9.51527	9.83115	9.64525	9.42773	9.46457	9.54499	9.42555	9.71523	9.74344	9.3711	9.66026	9.83667	9.61923	9.93496	9.90945	10.1193	9.86578	9.85815	9.60222	9.82052	9.70805	9.38267	9.58691	9.63035	9.59353	10.0118	9.88152	9.89526	10.0211	10.0788	9.78721	10.0955
CG32131-RA	CG34400	FBgn0085429	ID100004493401011607	FALSE	FALSE	FALSE	FALSE	NA	NA	FALSE	TRUE	NA	0.484797	10.0836	9.72883	9.7251	9.89105	9.28701	9.5883	9.64525	9.8383	9.17895	9.47961	9.79735	9.60666	9.62916	9.83311	9.56274	9.74094	9.38096	9.56405	10.1526	9.88437	9.99191	9.74696	9.58562	9.7492	9.75999	9.54463	9.25179	9.55276	9.3749	9.50017	9.67257	9.62685	9.57694	9.53783	9.11198	9.29872
CG32155-RA	CG32155	FBgn0052155	ID100004494903071014	FALSE	FALSE	FALSE	TRUE	NA	2	FALSE	TRUE	NA	-0.602255	9.205	9.08511	9.24656	8.80176	9.37845	9.7622	9.35781	9.35691	9.50804	9.52898	9.43524	9.23826	9.66514	9.30461	9.30356	9.27907	9.32193	9.35977	9.2801	8.99434	9.49365	9.05114	9.14749	9.51698	9.26785	9.09932	9.57721	9.37241	9.57297	9.59876	9.74637	9.80384	9.67246	9.51094	9.53043	9.4803
CG32169-RA	Rbp6	FBgn0260943	ID100004495701030810	FALSE	FALSE	FALSE	TRUE	NA	5	FALSE	FALSE	NA	NA	9.99227	9.85079	10.0166	9.96601	8.98686	9.60898	9.79736	10.0407	8.92292	9.28694	9.88356	9.7318	9.64564	9.50638	9.45492	9.5354	9.50246	9.64086	10.1217	10.1244	9.92733	9.85481	9.66554	9.86929	9.72822	9.0166	9.65864	9.56197	9.01995	9.85164	9.79437	9.31726	9.43834	9.27569	9.28612	9.20602
CG32170-RA	CG32170	FBgn0052170	ID100004459700031211	FALSE	FALSE	TRUE	TRUE	NA	4	FALSE	FALSE	NA	NA	8.05277	8.30524	7.94949	7.95006	8.118	7.89354	8.10516	8.02743	7.8753	8.07762	7.87692	7.94137	8.17077	8.10512	8.32814	8.10495	8.1633	7.74216	8.45213	8.27279	8.34167	8.51129	8.32068	7.95625	8.58966	8.52363	8.18667	8.57016	8.48762	8.49426	8.51259	8.71571	8.88694	8.34816	8.73509	8.38466
CG32185-RA	CG32185	FBgn0052185	ID100004460200050816	FALSE	FALSE	FALSE	FALSE	NA	NA	FALSE	TRUE	NA	-0.581226	8.41874	8.7718	8.78024	8.29363	8.67848	8.35682	8.30651	8.59883	8.71563	8.97909	8.55233	8.84937	8.6374	8.44552	8.20321	9.83667	8.92685	8.58143	8.08385	8.41287	8.5164	8.33444	8.57835	8.05228	8.6555	8.61557	8.96254	8.59331	9.2302	8.80158	8.63299	8.3265	8.7387	10.9526	9.23073	9.50922
CG32225-RA	CG32225	FBgn0052225	ID100004460902031211	FALSE	FALSE	FALSE	FALSE	NA	NA	FALSE	TRUE	NA	0.688327	8.91936	9.277	9.24656	8.89638	8.91556	9.20165	8.89221	9.24197	8.82588	8.51584	8.86643	8.67095	8.72616	8.67007	9.08933	8.40157	8.52785	8.73957	9.08962	9.13787	9.23623	9.02883	8.73656	8.85974	8.8357	8.7658	8.56671	8.81816	8.87914	8.60959	8.73672	8.65927	8.99786	8.04365	8.35292	8.47154
CG32245-RB	CG42540	FBgn0260657	ID100004461402050816	FALSE	FALSE	FALSE	FALSE	NA	NA	TRUE	TRUE	0.590512	0.611673	9.64297	9.60855	10.0685	9.62663	9.26319	9.40997	9.43951	9.6849	9.24553	8.96849	9.14693	9.34131	9.44911	9.17095	9.17019	9.05304	8.84275	8.90954	9.81663	9.99728	10.0484	9.62047	9.51022	9.44657	9.69779	9.26464	9.56688	9.02891	8.84685	9.32342	9.40787	9.1648	9.29529	9.11127	8.69604	8.67738
CG3226-RA	CG3226	FBgn0029882	ID100004242202081318	FALSE	FALSE	FALSE	TRUE	NA	2	FALSE	TRUE	NA	-0.714711	9.6902	9.95691	9.5446	9.40838	9.89265	9.92918	9.72253	9.49033	9.56424	9.8354	9.75466	9.94489	9.7185	9.70423	9.67749	10.0303	9.85504	9.67352	9.64477	9.69122	9.53385	9.51555	9.69769	9.77481	9.47242	9.29947	9.82396	9.89611	10.0873	10.2838	10.0303	10.2521	10.1135	9.79586	10.1636	10.1582
CG32271-RA	CG32271	FBgn0052271	ID100004462000050505	FALSE	FALSE	FALSE	FALSE	NA	NA	FALSE	TRUE	NA	0.27765	9.21084	9.4524	9.25215	8.96026	9.3547	9.19444	9.40675	9.28288	9.51564	9.19364	9.34314	9.45252	9.38061	9.19699	9.47888	9.62389	9.38096	9.29285	9.08962	9.1786	9.05651	9.25963	9.41561	9.12057	9.6244	9.47402	9.48591	9.55073	9.55742	9.30553	9.11693	9.11673	9.2759	9.28726	9.26596	9.27254
CG32282-RA	dro4	FBgn0052282	ID100004462200010505	FALSE	FALSE	FALSE	TRUE	NA	2	FALSE	FALSE	NA	NA	11.1467	10.9855	10.5913	10.8779	10.9271	10.8253	11.1943	11.3514	11.2889	11.918	10.9339	12.0319	11.877	12.1644	11.8982	11.6721	11.9052	11.7197	11.1403	11.5688	11.2647	10.9998	11.6312	11.3094	11.9299	12.1603	11.4928	11.6668	11.7153	11.8227	11.4157	11.2131	11.3407	11.8531	11.5479	11.3282
CG32334-RA	CG32334	FBgn0052334	ID100004462600050716	FALSE	FALSE	FALSE	FALSE	NA	NA	FALSE	TRUE	NA	0.249553	6.94015	7.21813	6.96099	6.95301	7.06626	6.93577	6.98299	6.96404	7.10646	7.0767	7.04655	6.96499	7.06771	6.94273	6.78009	7.07641	7.03703	6.9233	6.97129	6.86346	6.88204	6.98565	7.14871	6.98474	7.15994	7.1266	7.15941	7.10517	7.05834	6.92202	6.90181	6.71453	6.67346	7.15976	7.08317	7.04235
CG3234-RB	tim	FBgn0014396	ID100003094000040718	FALSE	FALSE	FALSE	TRUE	NA	5	FALSE	FALSE	NA	NA	10.4595	10.8351	10.6001	10.6241	10.0466	9.68695	10.202	9.99514	9.94626	10.5046	10.5595	10.0676	10.1226	9.64322	10.049	10.4667	10.876	10.7298	10.6647	10.9946	10.5457	10.8839	9.98422	9.57324	10.0973	9.90258	10.6816	10.258	10.6119	9.91158	10.4346	9.73421	9.93592	10.2309	9.87307	9.92773
CG32355-RA	CG32355	FBgn0052355	ID100003094600041215	FALSE	FALSE	FALSE	TRUE	NA	5	FALSE	FALSE	NA	NA	11.279	11.6226	11.6049	11.5964	11.1106	10.6428	11.2252	11.3382	10.9451	11.2163	10.9834	11.0365	11.0349	11.1322	11.3379	10.7545	11.1966	10.7915	11.2299	11.3645	11.2329	11.6495	11.2344	10.7924	11.2863	11.6006	11.2427	11.2074	10.8987	10.9613	10.7474	10.8753	11.023	10.6318	10.9017	10.6699
CG3239-RA	CG3239	FBgn0029769	ID100004463302030505	FALSE	FALSE	TRUE	FALSE	NA	4	FALSE	FALSE	NA	NA	10.0224	10.0513	10.1642	9.8616	10.1686	10.4872	10.324	10.6294	10.3269	10.1049	10.4783	10.0319	10.3448	10.2163	10.0311	9.95023	10.1612	10.1458	10.8033	10.5841	10.521	10.192	10.3182	10.5647	10.2986	10.5106	10.6084	10.4064	10.7772	10.1676	10.7832	10.5625	10.5876	10.4922	10.2598	10.3819
CG32405-RA	Cpr65Av	FBgn0052405	ID100003654000011705	FALSE	TRUE	FALSE	TRUE	3	4	FALSE	FALSE	NA	NA	8.16219	8.43475	8.04223	8.24209	8.0351	8.14695	8.1303	8.02743	7.98773	8.05444	8.12991	8.25663	8.10463	8.08412	7.92161	8.46841	8.14233	8.21051	8.43876	8.57099	8.48306	8.43369	8.28617	8.45925	8.5482	8.61557	8.16238	8.2266	8.3576	8.36261	8.37932	8.26048	8.26893	8.71009	8.42272	8.49568
CG32423-RA	shep	FBgn0052423	ID100004242502021318	FALSE	FALSE	FALSE	FALSE	NA	NA	FALSE	TRUE	NA	0.209925	12.0652	11.3726	11.561	11.8399	11.0598	11.4105	11.4443	11.9459	11.3811	11.4583	11.9012	11.5846	11.7994	11.8816	11.8293	11.2929	11.2823	11.5309	12.0969	11.6113	11.8726	11.8897	11.2828	11.6401	11.5734	11.4584	11.5013	11.5421	11.2311	11.6577	11.8205	11.9313	11.761	11.1575	11.2546	11.3594
CG32444-RA	CG32444	FBgn0043783	ID100003321402041708	TRUE	TRUE	TRUE	TRUE	3	2	FALSE	TRUE	NA	-0.383633	11.4904	10.7641	11.6889	11.693	12.1287	12.2511	12.0367	12.4477	11.9351	11.8745	11.982	11.9251	12.5392	12.2483	12.4989	12.339	12.8567	12.0398	12.7674	12.2013	12.5529	13.0479	12.4639	12.6086	12.7063	12.8334	12.7248	12.4233	12.8433	13.6224	13.3533	13.9664	13.9507	12.0772	12.8518	12.6761
CG32495-RA	CG32495	FBgn0052495	ID100004465502071607	FALSE	FALSE	FALSE	TRUE	NA	3	FALSE	TRUE	NA	-0.765711	10.7104	10.663	10.5849	10.7841	10.8442	10.9169	10.8055	10.9537	10.8506	11.1819	10.8675	10.8946	10.8855	10.9067	10.8866	10.8205	10.9613	10.925	10.9	10.669	10.5129	10.7603	10.8238	10.8482	10.558	10.761	10.9827	10.958	10.9505	11.0913	10.9773	11.1274	11.0814	11.404	11.1859	10.9862
CG3250-RA	Os-C	FBgn0010401	ID100003660600010512	FALSE	FALSE	TRUE	TRUE	NA	1	FALSE	FALSE	NA	NA	10.2823	10.2772	9.38497	10.1861	9.3737	9.36251	10.1009	9.72288	10.133	10.1493	9.70425	10.2001	11.1273	10.3673	10.8998	11.2893	10.937	10.6633	10.0029	9.20165	9.15371	9.77913	9.22353	9.44657	9.64467	10.2056	9.8354	9.64077	9.46822	9.46474	9.74828	9.38544	9.66938	10.0587	10.1796	9.52599
CG3252-RA	NAAT1	FBgn0029762	ID100003661502070512	FALSE	FALSE	FALSE	TRUE	NA	3	FALSE	TRUE	NA	-0.810815	10.4953	10.4754	10.0032	9.95079	10.7927	10.7782	10.2995	10.5291	10.9635	10.6287	10.4814	11.198	11.0189	10.6162	10.457	11.0689	10.6535	10.7595	10.4006	10.1418	10.4339	10.3798	10.4685	10.4395	10.8837	10.9623	10.7984	10.9058	11.025	11.514	10.9305	11.3234	11.3168	11.2803	11.519	11.3233
CG32523-RA	CG32523	FBgn0052523	ID100003661100030107	FALSE	FALSE	TRUE	TRUE	NA	5	FALSE	TRUE	NA	0.928177	12.1171	12.1255	11.5352	12.2296	12.0064	11.7672	12.2668	12.2605	11.4632	12.2011	12.2291	11.7322	11.3895	12.1564	12.0554	11.3374	12.154	11.7615	12.1373	11.5944	11.1162	11.7949	12.3815	12.173	12.345	12.3642	12.1513	12.368	11.6716	10.6278	10.1716	10.3839	10.3635	9.85332	10.4376	9.87262
CG32536-RA	CG32536	FBgn0052536	ID100004466600090810	FALSE	FALSE	FALSE	FALSE	NA	NA	FALSE	TRUE	NA	-0.555862	8.3273	8.22419	8.09989	8.06987	8.46431	8.40192	8.18381	8.47548	8.45583	8.33449	8.0964	8.6078	8.83653	8.01884	8.08353	9.11164	8.4576	8.35394	8.05881	7.99275	8.0433	8.11315	8.31857	8.14078	8.24856	8.68639	8.23849	8.62483	8.54907	8.39537	8.54351	8.21156	8.30682	8.73559	8.80402	8.64252
CG32538-RA	gfA	FBgn0086778	ID100004466800050810	FALSE	FALSE	FALSE	TRUE	NA	5	FALSE	FALSE	NA	NA	10.4007	10.6236	10.4585	10.1949	10.3984	9.97357	10.1998	10.3306	10.2868	9.95623	9.98097	10.274	10.2344	9.9651	10.0303	10.1106	10.2007	9.90507	10.2455	10.0772	10.2862	10.1687	9.94811	9.56996	10.3598	10.3392	10.1052	10.0023	9.89798	10.2411	9.97159	9.83322	9.9248	9.57973	9.86893	9.77996
CG32553-RA	CG32553	FBgn0052553	ID100003662302030107	FALSE	FALSE	FALSE	TRUE	NA	2	FALSE	TRUE	NA	-0.752018	9.13486	9.26018	9.25725	9.50251	9.35267	9.56049	9.62935	9.96312	9.72879	9.62327	10.0123	9.64807	9.69311	9.8789	10.1697	9.58102	9.62395	9.6803	9.6348	9.30833	9.36081	9.32384	9.60222	9.66628	9.39268	9.61982	9.82609	9.81048	10.0888	9.98091	10.4885	9.97698	10.0319	9.95869	10.1856	10.1859
CG3257-RA	CG3257	FBgn0034978	ID100004441101020519	FALSE	FALSE	FALSE	TRUE	NA	5	FALSE	FALSE	NA	NA	10.8404	10.83	10.5878	10.823	10.5233	10.44	10.4551	10.4907	10.5492	10.6681	10.602	10.2663	10.4608	10.5598	10.5619	10.4199	10.648	10.3284	10.8723	10.4941	10.4871	10.6517	10.3733	10.3793	10.5464	10.6408	10.4175	10.6615	10.5737	10.1988	10.2496	10.379	10.3628	10.2054	10.3254	10.1909
CG32640-RA	CG32640	FBgn0052640	ID100004444203000018	TRUE	FALSE	TRUE	TRUE	3	4	FALSE	TRUE	NA	-0.808197	10.0676	9.92235	9.91318	10.0051	10.1666	9.82887	9.95358	10.0518	10.107	10.2056	10.2936	10.4624	10.0031	9.69232	10.4801	10.1576	9.75087	10.2218	10.6255	10.449	10.7035	10.6076	10.5023	9.81106	10.4627	10.3375	10.2762	10.8545	11.2947	11.0516	11.2335	10.9544	11.385	11.5181	11.4338	11.7373
CG32647-RA	CG32647	FBgn0052647	ID100004243600041110	FALSE	FALSE	FALSE	FALSE	NA	NA	FALSE	TRUE	NA	0.50567	11.0575	11.0515	11.2923	11.245	11.4047	11.2901	11.4559	11.6876	11.2251	11.7614	11.5917	11.4211	11.3602	11.1766	11.4794	11.3127	11.5473	11.1863	11.4726	11.3471	11.1612	11.1393	11.7492	11.4974	11.7746	11.705	11.8824	11.8236	11.5821	11.5028	11.5014	11.0139	11.194	11.313	11.3107	11.1814
CG32662-RA	CG32662	FBgn0052662	ID100004243700021110	FALSE	FALSE	FALSE	TRUE	NA	5	FALSE	FALSE	NA	NA	11.2345	11.1271	11.0947	11.3399	10.6674	10.6068	10.8649	10.9753	10.6335	11.2528	10.8807	10.8655	11.0287	10.9755	10.9809	10.8568	10.9658	10.8837	11.2385	11.1394	11.2245	11.1941	10.9225	10.819	11.1124	10.7911	10.7055	11.0514	10.4056	10.8054	10.7981	10.6961	10.8708	10.9873	10.8238	10.874
CG32688-RA	Hk	FBgn0001203	ID100004446903060005	FALSE	FALSE	FALSE	FALSE	NA	NA	FALSE	TRUE	NA	0.622877	10.6169	10.171	10.7789	10.3458	9.82946	10.065	10.2665	10.3043	9.75119	9.54177	10.0768	10.1914	10.0104	9.79593	9.80948	9.66658	9.74025	9.76852	10.7904	10.6416	10.7797	10.2357	10.256	10.3679	10.2143	9.81766	9.99698	9.5851	9.72047	10.281	10.017	9.63034	9.81006	9.61713	9.44667	9.08848
CG32692-RA	CG32692	FBgn0052692	ID100004447103020005	FALSE	FALSE	FALSE	TRUE	NA	3	FALSE	TRUE	NA	-0.815691	9.92103	9.67757	9.61672	9.24196	9.58455	10.0226	9.86264	9.80302	9.73621	9.68612	9.94114	9.69129	9.81617	9.69545	10.1009	10.0445	9.57663	10.0248	10.2051	9.60865	9.76303	9.42186	9.60402	10.1178	9.72612	9.83435	9.80232	9.52192	9.87986	10.459	10.366	10.1915	10.3268	10.9093	10.1688	10.421
CG32694-RD	CG32694	FBgn0052694	ID100003625402080019	FALSE	FALSE	TRUE	TRUE	NA	3	FALSE	TRUE	NA	-0.855889	8.66235	8.88731	8.71554	8.61655	8.71563	8.94826	8.93961	8.96746	8.44407	8.82145	8.6059	9.12089	8.99757	8.70256	8.73783	9.08968	8.86452	9.11367	8.98544	9.00497	8.88434	8.6135	9.27526	9.03446	8.99951	8.67051	8.90331	8.98956	8.52424	9.41388	9.53944	9.15517	9.30914	9.59721	9.6761	9.73881
CG32804-RA	CG32804	FBgn0052804	ID100003626600081808	FALSE	FALSE	FALSE	FALSE	NA	NA	FALSE	TRUE	NA	-0.34475	9.06692	9.24793	9.14609	9.18472	9.54177	9.17177	9.33676	9.32047	9.45178	9.41742	9.17676	9.47128	9.33769	9.22759	8.95949	9.57874	9.4649	9.31481	8.90673	9.09565	8.91694	9.16224	9.452	9.08022	9.4031	9.51714	9.40891	9.56643	9.2697	9.35843	9.08062	9.19739	9.16912	9.6636	9.55905	9.52078
CG32937-RA	CG32937	FBgn0052937	ID100003603201081715	FALSE	FALSE	FALSE	FALSE	NA	NA	TRUE	FALSE	0.660108	NA	10.0931	10.1428	10.3572	10.1722	9.87902	9.81833	9.97935	9.85405	9.53871	9.74179	9.80215	9.70635	9.45839	9.71216	9.32986	9.66658	9.80546	9.71707	10.2156	10.0802	9.89866	9.93795	9.97253	9.97248	9.70106	9.62725	9.95435	9.54525	9.46355	9.86121	9.63667	9.46843	9.27906	9.65568	9.36462	9.34488
CG32954-RG	Adhr	FBgn0000056	ID100003604403081715	FALSE	FALSE	TRUE	TRUE	NA	2	FALSE	FALSE	NA	NA	11.6671	11.2532	11.9696	11.8631	12.0608	12.3926	12.1478	11.9617	12.0712	12.3578	12.33	11.7293	12.2245	12.224	12.2744	12.3938	12.5279	12.4096	12.0842	12.1194	12.3364	12.4415	12.2706	12.618	11.9771	11.8777	12.2312	11.8832	12.2558	12.3047	12.398	12.6223	12.6454	11.8215	11.8941	11.8981
CG33005-RB	CG33786	FBgn0061361	ID100003193302110301	TRUE	FALSE	FALSE	FALSE	2	NA	FALSE	FALSE	NA	NA	7.21709	7.69305	7.45583	7.4833	7.53178	7.63908	7.64724	7.38997	7.29353	7.68727	7.55781	7.08399	7.36989	7.76788	7.82404	7.19465	8.01887	7.57056	6.71768	7.36421	6.86069	7.14822	7.31494	7.11839	6.91262	6.91816	7.11643	7.08397	7.15141	7.01942	7.27509	7.29309	7.35665	6.8768	7.58527	7.19769
CG3302-RA	Crz	FBgn0013767	ID100003629000080812	FALSE	FALSE	FALSE	FALSE	NA	NA	FALSE	TRUE	NA	-0.89213	9.36781	10.0097	9.54935	9.40996	10.2083	9.90511	9.99076	9.97954	9.96615	10.02	9.84702	10.3449	10.6604	9.98032	10.0929	10.5515	10.2702	10.3515	9.25898	9.59863	9.26214	9.22975	9.63423	9.24168	9.79516	9.37987	9.61698	9.79292	9.5822	10.4271	10.6462	10.3574	10.3207	10.0403	10.4717	10.689
CG33045-RG	Kaz1-ORFA	FBgn0063924	ID100003194302030004	FALSE	FALSE	TRUE	TRUE	NA	4	FALSE	FALSE	NA	NA	10.2204	9.82186	10.3215	10.3711	9.85631	10.0243	10.0883	10.1748	10.1857	10.0634	10.4288	10.1117	9.74435	10.2369	10.0903	10.0916	10.2842	10.3714	10.5181	10.4048	10.2261	10.4917	10.168	10.5424	10.2289	10.4597	10.6678	10.4311	10.8256	10.6865	10.5102	10.7906	10.6676	10.7095	10.4176	10.6919
CG33085-RA	CG9515	FBgn0032077	ID100003629600080814	FALSE	FALSE	TRUE	TRUE	NA	2	FALSE	TRUE	NA	-0.342501	10.3747	10.1197	10.3657	9.7707	11.0227	10.7951	11.2242	11.1866	10.396	10.7796	10.408	10.7942	11.0554	10.5797	10.5677	11.2827	11.6155	10.6951	10.85	11.0933	10.4741	10.5666	10.9308	10.5208	10.6333	10.732	10.7289	10.6051	10.6119	11.3928	11.4653	11.2207	11.0511	10.5775	10.7161	10.5644
CG33091-RA	CG11889	FBgn0039308	ID100003196602051218	FALSE	TRUE	FALSE	FALSE	4	NA	FALSE	FALSE	NA	NA	10.0361	9.9875	10.1925	9.76283	10.3206	10.3882	10.3893	10.2882	9.90516	9.98257	9.9369	10.1375	9.78951	10.0299	10.1616	9.97968	9.44132	9.30251	9.78857	9.5922	9.62401	9.66309	10.0302	10.0566	10.2051	10.2031	9.92593	10.0139	10.1796	10.1064	9.51944	9.82968	9.89805	9.95761	9.57307	9.69148
CG33103-RA	Ppn	FBgn0003137	ID100003197700071200	FALSE	TRUE	FALSE	FALSE	4	NA	FALSE	TRUE	NA	-0.132287	11.94	12.2783	11.8139	11.6016	12.487	12.1836	12.1734	12.0828	11.8559	11.7906	11.7597	12.3232	11.9461	12.2001	11.9274	11.9726	11.8501	11.7423	11.2155	11.6007	11.1894	11.5817	12.0478	11.897	12.2048	12.2819	12.0621	12.2081	12.188	12.3868	11.837	11.9472	11.744	11.9781	11.9117	11.8577
CG33119-RA	nimB1	FBgn0027929	ID100003198902071200	FALSE	FALSE	FALSE	TRUE	NA	4	FALSE	FALSE	NA	NA	8.97918	9.03549	9.05281	8.84825	9.21062	9.46398	9.43058	9.35441	9.05694	8.99873	9.1132	8.90313	8.99964	8.75215	8.7941	9.30185	8.89938	9.16576	9.13906	9.21091	9.11792	9.22821	9.23471	9.45203	9.187	9.24382	9.16742	9.19763	9.53895	9.31957	9.39485	9.1501	9.29639	9.47332	9.10903	9.37505
CG33199-RA	CG33199	FBgn0053199	ID100003631600040800	FALSE	FALSE	FALSE	TRUE	NA	5	FALSE	TRUE	NA	0.854526	12.5142	12.8878	12.5891	12.4273	12.5222	12.1738	12.4362	12.424	12.4529	12.3512	12.3552	12.1618	12.2214	12.1506	12.4232	12.3093	12.5433	12.2854	12.5321	12.69	12.3754	12.5971	12.6408	12.2877	12.8233	12.6499	12.6585	12.5637	12.3933	12.1069	12.2654	12.0547	12.2588	12.0539	12.1458	12.076
CG33203-RC	CG33203	FBgn0053203	ID100003915601010504	FALSE	FALSE	FALSE	TRUE	NA	5	FALSE	TRUE	NA	0.702245	10.2874	10.2227	10.0923	9.90613	9.88799	10.0098	10.0587	9.96312	9.43038	9.84763	9.71007	9.87707	9.49576	10.0418	9.87162	9.85887	9.94685	9.90507	10.3292	10.2319	10.0073	10.01	9.84421	10.1239	9.96691	10.0505	9.43109	9.97176	9.91844	9.93264	9.773	9.68932	9.61404	9.47511	9.5194	9.4895
CG33208-RF	Mical	FBgn0053208	ID100003916103030514	FALSE	FALSE	FALSE	TRUE	NA	5	FALSE	FALSE	NA	NA	9.08233	8.99441	9.05617	8.93423	8.76826	9.06303	9.11666	9.30141	9.30448	8.83216	9.02779	8.93733	9.07971	9.06219	9.09277	8.69805	8.92685	8.93934	9.20553	8.91233	9.27564	9.0305	8.74332	9.05064	8.95265	9.08315	9.38387	8.88671	9.01612	9.14244	9.34283	9.11673	9.21084	8.75147	8.84111	8.83766
CG33254-RA	CG33254	FBgn0040887	ID100003632502100800	FALSE	FALSE	FALSE	FALSE	NA	NA	FALSE	TRUE	NA	-0.60316	10.0445	10.3803	10.0341	9.59618	10.3166	10.3302	9.8987	9.89677	10.4369	10.133	10.2229	10.5275	10.5155	10.3792	9.99259	10.4055	10.5362	10.5059	10.0223	9.90604	10.2406	10.004	10.4048	10.4002	10.5213	10.4424	10.5038	10.3858	10.5587	10.7512	10.4511	10.8402	10.6033	10.269	10.9073	10.7296
CG33273-RA	Ilp5	FBgn0044048	ID100003633202081704	FALSE	FALSE	TRUE	TRUE	NA	5	FALSE	TRUE	NA	0.718497	9.65338	9.83578	9.94044	9.68071	10.3232	10.8418	10.6707	10.2001	10.1997	9.61773	9.94944	9.80893	9.87907	9.48312	9.89745	9.94111	9.34163	9.94625	10.3563	10.1867	10.699	10.2616	10.3684	10.6845	10.6977	9.89556	10.6178	10.4734	10.6332	10.2228	10.1693	10.0033	10.5545	9.38047	9.14756	9.66188
CG33296-RA	CG33296	FBgn0053296	ID100003920201050907	FALSE	FALSE	FALSE	TRUE	NA	5	FALSE	FALSE	NA	NA	9.61441	9.57996	9.96157	9.48186	9.38061	8.94263	9.47888	9.66745	8.76931	9.1265	9.70425	8.86839	8.66743	9.00066	8.91528	8.71944	9.30738	9.34762	9.44247	9.01432	8.98491	8.70191	8.88069	8.61195	8.72629	8.83428	9.08797	8.66401	8.58391	9.07674	8.77189	8.73213	8.70699	8.77594	8.6761	8.37579
CG33331-RA	CG33331	FBgn0067628	ID100003873901071604	FALSE	FALSE	FALSE	TRUE	NA	1	FALSE	FALSE	NA	NA	8.94899	8.99441	9.14781	9.10152	9.17488	9.12267	9.22336	9.28797	9.05694	9.0988	9.01458	8.86839	8.83964	9.0812	8.82712	9.25334	9.39379	9.17657	9.06596	9.03589	8.63054	8.98763	9.19939	9.16387	8.88748	8.92959	9.11779	8.91781	8.67215	8.72174	8.80402	8.70008	8.70887	9.35863	9.00234	9.03232
CG33472-RA	qvr	FBgn0260499	ID100003876701110510	FALSE	FALSE	FALSE	FALSE	NA	NA	FALSE	TRUE	NA	0.829375	11.6188	12.2223	11.731	11.6298	12.0532	11.6602	11.576	11.6426	11.5385	11.9248	11.559	10.8838	11.6893	11.0358	11.4951	11.3633	10.9525	11.7156	11.4544	12.2253	11.5989	11.4129	11.9652	11.8205	11.4396	11.7518	11.7266	11.5446	11.5055	10.6981	11.2273	10.816	11.1635	10.8031	10.6432	11.2246
CG33475-RA	CG33475	FBgn0053475	ID100003876901070510	TRUE	FALSE	TRUE	TRUE	2	1	FALSE	FALSE	NA	NA	8.88254	8.93775	8.66066	8.44315	9.05271	8.86786	8.63873	8.75414	8.91556	8.53479	8.79463	8.99006	8.78497	8.63524	8.62133	9.17038	8.97684	8.75218	8.57184	8.10748	8.05611	7.59788	8.26762	8.16961	8.13423	8.05789	8.54321	7.91286	7.8137	8.16067	8.11416	7.90526	7.80322	8.54741	7.93583	8.06906
CG33486-RA	asparagine-synthetase	FBgn0041607	ID100004509700101419	FALSE	FALSE	FALSE	TRUE	NA	2	FALSE	FALSE	NA	NA	9.68276	9.80249	9.56025	9.48918	10.2083	9.90511	9.7244	9.81517	10.1391	10.4407	9.76911	10.1046	10.2116	10.5149	9.90885	9.91091	9.81231	10.0568	9.72894	9.9994	9.55112	9.76902	10.3444	9.91591	9.72994	9.84171	10.0093	10.2978	10.0392	9.9913	10.4598	10.6961	10.2943	10.1334	10.2916	10.3232
CG33494-RA	CG33494	FBgn0053494	ID100003878801050409	FALSE	TRUE	TRUE	TRUE	4	3	FALSE	TRUE	NA	-0.590229	10.7008	11.1339	10.9753	10.9232	11.3893	10.9618	11.3889	11.2573	11.4279	11.3251	11.1798	11.2874	11.1046	11.3565	11.5102	10.9216	11.3609	11.1146	10.619	10.7478	10.4993	10.5219	11.3591	11.0144	10.8129	11.1105	11.6937	11.5554	11.1905	11.2335	11.1646	11.1382	11.3541	11.8427	12.0361	11.4673
CG3350-RA	bigmax	FBgn0039509	ID100003879301070918	FALSE	FALSE	FALSE	FALSE	NA	NA	FALSE	TRUE	NA	0.608189	9.782	10.4895	10.0186	9.80916	10.1311	10.2607	10.2209	10.0865	9.71761	9.56411	9.48535	9.94796	9.63079	9.29158	9.5587	10.1907	9.76894	9.92404	9.81379	10.0222	9.89497	9.91681	10.0302	10.0155	10.1615	10.0582	10.071	10.0394	9.96919	9.88582	9.57011	9.53093	9.62151	9.79027	9.82602	10.0141
CG3360-RA	Cyp313a1	FBgn0038236	ID100003879903070409	FALSE	FALSE	FALSE	TRUE	NA	5	FALSE	TRUE	NA	0.896647	11.7726	11.9574	12.0864	11.2004	11.595	11.8951	11.6524	11.7061	11.1995	11.1246	11.492	10.434	10.8446	10.8966	10.8683	11.0967	11.0624	10.834	11.5637	11.6193	11.9847	11.2163	11.138	11.7495	11.2639	11.5434	11.6683	11.0969	11.6339	10.6308	11.0576	10.7451	10.7027	10.269	9.94634	10.2257
CG3395-RB	RpS9	FBgn0010408	ID100003325200000604	FALSE	FALSE	FALSE	FALSE	NA	NA	FALSE	TRUE	NA	0.589473	9.87858	10.1884	10.139	10.7294	9.56801	9.46128	10.4574	10.1324	9.27743	9.96959	9.35729	9.55741	9.48758	9.8852	9.94131	9.25334	9.80546	9.71707	10.3292	10.1401	10.295	10.3475	9.75064	9.55888	10.1192	9.83051	9.58691	9.70867	9.46132	9.67796	9.87278	9.70595	9.66791	9.16934	9.55723	9.26949
CG3397-RA	CG3397	FBgn0037975	ID100003881101070710	TRUE	TRUE	FALSE	TRUE	2	1	FALSE	FALSE	NA	NA	10.1571	9.99955	10.269	9.7057	10.6458	10.3923	10.7868	10.8171	10.4772	10.4781	10.3517	10.6238	10.2854	10.5197	10.4339	10.8005	11.1241	10.3976	9.97223	9.69122	9.29181	9.16532	9.87731	9.65243	8.96443	9.30544	10.365	9.85892	9.53895	10.0954	10.2935	9.57222	9.83861	10.5775	10.1455	9.89267
CG3400-RB	Pfrx	FBgn0027621	ID100004188201090909	FALSE	TRUE	FALSE	FALSE	1	NA	FALSE	TRUE	NA	0.788585	11.6109	11.5769	11.7148	11.5352	11.7692	11.6582	11.5276	11.795	11.4973	11.5397	11.2715	11.7098	11.6505	11.7177	10.8958	11.2783	11.8637	11.6823	11.9186	11.8737	11.9939	11.6495	12.1601	11.852	11.8511	12.0624	11.4143	11.7007	11.2158	11.3504	11.23	11.3491	11.1386	11.0336	11.2782	11.2124
CG3427-RA	Epac	FBgn0085421	ID100004511002081419	FALSE	FALSE	FALSE	TRUE	NA	5	FALSE	TRUE	NA	0.730203	9.29197	9.32631	9.04016	8.79182	8.95875	9.20464	8.95092	8.82802	8.82588	8.91636	8.74331	9.09193	8.7754	8.97173	8.68677	8.88432	8.82411	8.73277	9.30528	9.20862	9.3014	8.91495	8.99431	8.99698	9.02387	8.64464	8.92937	8.94985	8.68184	8.81202	8.50827	8.75866	8.59892	8.66738	8.54987	8.48351
CG3437-RA	CG3437	FBgn0035998	ID100003882803090509	FALSE	FALSE	TRUE	TRUE	NA	1	FALSE	FALSE	NA	NA	10.3513	10.286	10.4295	10.6254	10.7083	10.8879	10.1599	10.3219	10.456	10.8702	10.581	10.2066	10.4554	10.7699	10.4211	10.1692	10.4028	10.7219	9.78979	9.88649	9.85679	10.1519	10.1559	10.4498	9.90297	9.88299	10.1746	10.0688	10.2003	9.92208	9.98917	10.2499	10.0641	9.93368	9.94277	10.142
CG3441-RA	Nplp1	FBgn0035092	ID100003882903070509	FALSE	FALSE	FALSE	TRUE	NA	5	FALSE	TRUE	NA	0.513624	8.75218	8.80273	8.84614	8.52531	8.66525	8.87111	8.48665	8.70869	8.54996	8.2169	8.41643	8.39498	8.74008	8.50867	8.57162	8.36722	8.31099	8.39586	8.96255	8.78722	9.2132	8.91889	8.67872	8.79079	8.60467	8.70699	8.59382	8.54882	8.64039	8.44677	8.77189	8.78538	8.86117	8.36593	8.45965	8.37267
CG3476-RA	CG3476	FBgn0031881	ID100004511802041504	FALSE	FALSE	TRUE	TRUE	NA	4	FALSE	TRUE	NA	-0.79328	8.96992	8.84722	8.82409	8.88384	8.77366	8.93297	8.74386	8.87157	8.94408	8.88263	8.92985	8.68511	8.92031	8.70768	9.0399	8.76421	8.75316	8.72798	9.09469	8.70214	8.9957	9.10331	8.60091	8.65158	8.69555	8.87532	8.87633	8.92095	9.1174	8.99859	9.32806	9.33759	9.50172	9.40478	9.32112	9.37127
CG3513-RA	CG3513	FBgn0031559	ID100004511902021504	FALSE	FALSE	TRUE	TRUE	NA	4	FALSE	FALSE	NA	NA	9.18585	9.23335	9.59157	9.24688	9.18888	9.69541	9.31592	9.73621	9.61352	9.3585	9.72019	9.4741	9.97147	9.90249	10.1441	9.57874	9.47866	9.54884	10.0456	9.66548	10.0446	9.84953	9.34526	9.71795	9.40051	9.42078	9.80571	9.70175	10.1915	10.0934	10.5926	10.5451	10.6306	9.61562	10.3197	10.3548
CG3520-RA	CG3520	FBgn0034859	ID100004010700061406	TRUE	TRUE	TRUE	TRUE	2	1	FALSE	FALSE	NA	NA	9.11174	8.94876	9.12759	8.96536	9.2826	8.8753	9.22336	9.04936	9.08973	9.20237	9.06056	9.08307	9.18079	9.06219	8.9382	9.14676	9.15736	8.99156	8.60891	8.637	8.3377	8.59614	8.98855	8.45308	8.68101	8.66748	8.82968	8.82682	8.57883	8.67085	8.63299	8.5325	8.41927	8.7059	8.9053	8.72083
CG3533-RA	uzip	FBgn0004055	ID100004011500020818	FALSE	FALSE	FALSE	TRUE	NA	5	FALSE	FALSE	NA	NA	11.507	11.358	11.5506	11.8764	11.0397	10.8727	11.3269	11.4411	11.0295	11.5172	11.2115	11.1195	10.9333	11.4553	11.5018	11.0011	11.6291	11.271	11.6266	11.6144	11.2017	11.5528	11.2686	10.9553	11.2299	11.3321	11.1944	11.3815	10.934	11.0465	10.9725	10.9152	11.1315	10.9637	10.8664	10.629
CG3534-RA	CG3534	FBgn0038463	ID100004011600000818	FALSE	FALSE	FALSE	FALSE	NA	NA	FALSE	TRUE	NA	-0.585704	9.94117	9.9382	9.7684	10.1206	9.71123	9.77607	10.3104	10.0334	9.54521	10.5807	9.90145	9.85552	9.95031	10.2062	10.3413	10.1033	10.7837	10.1481	9.9213	10.0075	9.6868	10.1712	9.80041	9.71157	9.96873	10.0821	9.65613	10.2448	10.1053	10.5416	10.5891	10.6824	10.623	9.9154	10.4752	9.9722
CG3541-RC	pio	FBgn0020521	ID100004011902061406	FALSE	FALSE	FALSE	FALSE	NA	NA	FALSE	TRUE	NA	-0.453167	9.15086	8.97596	9.24399	9.21974	8.88819	9.05931	9.10978	9.16404	8.93352	8.94649	8.75472	9.09193	9.09126	8.91677	8.95282	9.14172	8.9552	8.9517	9.09469	9.32512	9.26214	9.34429	9.03683	9.08793	9.00438	8.91781	8.954	9.07008	8.71932	9.26168	9.23103	9.22827	9.2725	9.34759	9.20834	9.10691
CG3552-RA	CG3552	FBgn0035999	ID100004512300060303	TRUE	FALSE	TRUE	TRUE	2	1	FALSE	FALSE	NA	NA	8.93734	9.25477	9.32854	9.09953	9.17242	8.93799	9.07291	9.28288	8.9409	9.58854	9.21016	9.12089	9.22285	9.17528	8.945	9.2169	9.43849	9.37414	8.62587	8.79774	8.45759	8.54824	8.98855	8.4739	8.63127	8.7344	9.05782	8.93317	8.69513	8.98272	8.75144	8.67324	8.45219	8.88592	9.09397	8.78129
CG3556-RA	CG3556	FBgn0029708	ID100004189101030904	FALSE	FALSE	TRUE	TRUE	NA	5	FALSE	TRUE	NA	0.781278	10.5548	10.684	10.4098	10.5239	10.286	10.3828	10.3012	10.5017	10.5224	10.0244	10.4585	10.2361	10.3941	10.4166	10.3518	10.2944	9.96087	10.1458	10.4022	10.308	10.4518	10.4953	9.94567	10.1116	10.5184	10.4189	10.1726	10.0464	10.272	9.91986	9.90531	10.1411	10.1151	9.70506	9.67812	9.83058
CG3597-RA	CG3597	FBgn0031417	ID100004513000041118	FALSE	FALSE	FALSE	FALSE	NA	NA	FALSE	TRUE	NA	0.490474	11.8571	11.5882	11.9552	11.1314	12.0037	11.6851	12.2072	12.089	11.8892	11.712	11.9349	12.0432	11.8544	11.3839	11.5325	12.1086	12.1304	11.9128	11.9771	11.8004	11.8194	11.814	11.7957	11.46	11.9519	11.9428	12.2372	11.669	12.0816	12.1945	11.9253	11.7286	11.8441	11.3858	11.2512	11.2481
CG3604-RA	CG3604	FBgn0031562	ID100004014402041405	FALSE	FALSE	TRUE	TRUE	NA	2	FALSE	TRUE	NA	-0.876121	9.2878	9.20959	9.21843	9.29088	8.94873	9.18825	9.46389	9.34308	8.96252	9.31668	9.57487	9.12952	9.40139	9.15957	9.68836	9.87197	9.64351	9.86241	9.73761	9.30699	9.42927	9.37691	8.99096	9.18935	9.23307	9.13882	9.40891	9.16509	9.70551	10.3433	10.2167	10.1593	10.3077	10.0668	10.0106	10.2121
CG3606-RA	caz	FBgn0011571	ID100004014602001405	FALSE	FALSE	FALSE	TRUE	NA	5	FALSE	TRUE	NA	0.666419	9.62693	9.41952	9.47089	9.52375	9.07005	8.96628	9.03375	9.02713	8.89563	8.7922	9.27848	9.4197	9.21898	8.86905	9.17431	8.79867	8.90407	9.36468	9.39926	9.47601	9.53119	9.68751	9.12035	8.91049	9.2587	9.13882	8.61619	9.22859	9.24733	8.97867	9.0035	8.81581	9.21084	8.46933	8.606	8.70933
CG3663-RA	CG3663	FBgn0035044	ID100004123400081209	FALSE	FALSE	FALSE	FALSE	NA	NA	FALSE	TRUE	NA	-0.736941	9.48075	9.54128	9.39517	9.31968	9.98308	9.68887	10.0141	9.81803	9.58862	9.92191	9.44655	10.194	10.0979	9.83556	9.90299	10.1414	10.0616	9.72817	9.52898	9.51214	9.22821	9.4307	9.89796	9.48085	9.50973	9.71717	9.64736	9.9236	9.58003	10.1764	10.1163	10.0203	9.96089	10.0068	10.2037	9.70183
CG3699-RA	CG3699	FBgn0040349	ID100004515100100309	FALSE	FALSE	TRUE	TRUE	NA	2	FALSE	TRUE	NA	-0.826064	9.28212	8.99441	8.80118	9.32386	9.80869	9.28433	9.02546	8.61911	9.11647	9.40807	8.57729	9.9416	9.51149	9.30772	9.08933	9.94715	10.4644	8.91686	9.42093	9.20862	9.39229	9.86854	9.58771	8.81101	9.30742	8.74619	9.04921	9.5851	9.32845	10.9811	10.3362	11.5644	10.7655	10.0343	11.1062	10.3781
CG3705-RA	aay	FBgn0023129	ID100003999702111012	FALSE	TRUE	FALSE	TRUE	4	3	FALSE	TRUE	NA	-0.805016	11.9111	11.7302	11.5889	11.221	12.9046	12.8427	12.335	12.0724	12.6369	12.4789	12.2348	12.8876	12.2848	12.6352	11.9628	11.9427	12.0111	12.6036	11.4928	11.6414	11.8369	11.9501	11.8775	11.936	11.9253	11.7958	12.3192	12.6365	12.4101	12.3541	12.6251	13.3784	12.9547	12.5296	13.479	13.1896
CG3714-RE	CG3714	FBgn0031589	ID100004000402090402	FALSE	FALSE	FALSE	TRUE	NA	2	FALSE	FALSE	NA	NA	9.94555	10.1323	10.0759	10.2472	10.5355	10.4814	10.3597	10.5405	10.0617	10.5312	10.4262	10.4393	10.4312	10.4735	10.4895	10.1653	10.5747	10.404	10.1422	10.2422	10.106	10.1105	10.7233	10.6599	10.0849	10.2934	10.4266	10.363	10.2974	10.8947	10.732	10.7622	10.6253	10.354	10.5777	10.5068
CG3724-RA	Pgd	FBgn0004654	ID100004000702030402	FALSE	FALSE	TRUE	TRUE	NA	2	FALSE	TRUE	NA	-0.484185	9.56829	9.47731	9.42077	9.16356	9.38061	9.58323	9.52818	9.72026	9.28666	9.50598	9.55712	9.62604	9.79061	9.70676	9.84586	9.64743	9.94685	9.9629	9.72692	9.58074	9.4892	9.60418	9.41561	9.42091	9.35269	9.38936	9.46673	9.6686	9.69527	10.082	10.0766	10.2789	10.2818	9.50232	9.58008	9.51253
CG3725-RA	Ca-P60A	FBgn0004551	ID100004190003090904	FALSE	FALSE	FALSE	FALSE	NA	NA	TRUE	TRUE	0.63158	0.727158	12.6549	12.6191	12.0744	12.1148	11.6913	11.9539	10.8658	10.9651	11.2496	10.8118	10.5195	11.0994	11.246	10.868	10.612	10.5859	10.2007	10.5377	11.9659	12.048	12.677	12.9913	11.3414	11.4784	11.5637	11.5844	10.5565	11.2133	11.1116	10.2289	10.3131	10.8722	10.7751	10.2167	10.5271	10.6302
CG3740-RA	CG3740	FBgn0023530	ID100004516202001013	FALSE	FALSE	TRUE	FALSE	NA	3	FALSE	FALSE	NA	NA	9.19096	9.31711	9.05281	8.94833	9.15504	9.45412	9.28194	8.9067	9.05368	8.99329	9.19162	9.07242	9.29434	8.93577	9.19021	9.00175	8.83998	9.29015	9.00817	9.15964	9.28249	9.32484	8.98664	9.1243	8.95832	9.09207	8.58217	9.23454	9.59942	9.15333	9.87278	9.58133	9.80007	9.6937	9.77254	9.95019
CG3754-RA	Pde9	FBgn0259171	ID100004002302071406	FALSE	FALSE	FALSE	FALSE	NA	NA	FALSE	TRUE	NA	-0.565862	9.21555	9.14687	8.99094	9.2952	9.04361	9.02374	8.9538	9.27571	8.9409	9.0988	9.0508	9.29625	9.13015	9.08953	9.20623	9.13606	9.34476	8.99951	9.27247	9.14007	9.14587	9.25763	9.10292	9.03801	8.84988	9.11537	9.13002	9.06594	8.87643	9.47464	9.26638	9.41097	9.48078	9.27299	9.36699	9.01157
CG3767-RA	JhI-26	FBgn0028424	ID100004003102030818	FALSE	FALSE	TRUE	TRUE	NA	3	FALSE	FALSE	NA	NA	9.61044	9.329	9.31259	9.25432	9.39916	9.77186	9.42024	9.56704	9.59484	9.21589	9.40259	9.51348	9.75489	9.57916	9.52508	9.41679	8.98527	9.37414	9.50379	9.06075	9.55276	9.78864	9.10522	9.32847	9.63697	9.6932	9.36174	9.69217	9.90337	9.69884	10.0134	10.2464	10.1597	9.84022	10.005	10.2158
CG3798-RA	Nmda1	FBgn0013305	ID100004004100071505	FALSE	FALSE	FALSE	TRUE	NA	3	FALSE	TRUE	NA	-0.66794	11.9471	12.4267	11.9993	11.7793	12.5142	12.0445	12.0562	12.0419	12.2715	12.4714	12.2956	12.3746	12.4941	11.9408	12.0625	12.4105	12.4479	12.2512	11.5652	11.7743	11.5611	11.5077	12.1652	11.6583	11.9446	11.8668	12.0499	12.2745	12.2891	12.3921	12.2836	11.9364	11.9772	12.4242	12.747	12.3497
CG3820-RA	Nup214	FBgn0010660	ID100004005202091505	TRUE	FALSE	TRUE	FALSE	2	1	FALSE	FALSE	NA	NA	8.75218	8.47965	8.26882	8.23901	8.62109	8.46394	8.09331	8.36537	8.34228	8.06428	8.31496	8.61154	8.32736	8.56346	8.1355	8.48557	8.42009	8.3459	8.47918	7.39767	7.7645	7.76689	7.83861	7.83988	7.48967	7.47813	7.65291	7.8373	7.36404	8.27892	7.12577	7.47235	7.51173	8.26696	7.93583	7.68853
CG3821-RA	Aats-asp	FBgn0002069	ID100004124100060302	FALSE	FALSE	FALSE	FALSE	NA	NA	FALSE	TRUE	NA	-0.760912	9.7284	9.99313	9.85224	9.71208	10.0178	9.67289	10.0419	9.88685	9.94459	10.1826	9.83501	10.1566	10.1632	9.8852	9.77612	9.98616	10.242	10.0051	9.66445	9.75261	9.45053	9.42753	9.92362	9.38859	9.5559	9.52058	10.0866	9.85435	9.67138	10.1931	10.2319	9.82584	9.72851	10.6268	10.381	10.1341
CG3829-RA	CG3829	FBgn0035091	ID100003106701031007	FALSE	FALSE	FALSE	FALSE	NA	NA	FALSE	TRUE	NA	0.647053	10.6617	10.9031	10.6187	10.8862	10.9134	11.1242	11.0294	11.0765	11.1979	10.8906	11.0721	10.7735	10.7262	10.5598	10.6303	10.9423	10.9194	10.8468	10.6336	10.9183	10.7648	10.9782	10.8149	11.0136	10.9672	11.2662	11.3139	11.0632	11.2536	10.519	10.8498	10.6511	10.7844	10.7272	10.5923	10.6828
CG3861-RB	kdn	FBgn0086133	ID100004172401000312	FALSE	TRUE	FALSE	FALSE	1	NA	TRUE	TRUE	0.47837	0.572129	12.6193	12.4067	12.0016	12.2962	11.4646	11.7718	11.6936	11.5387	11.3702	11.586	11.5346	11.72	11.6657	11.5886	11.7654	11.2265	11.1197	11.5122	12.5219	12.318	12.3621	12.4876	11.7432	11.9797	12.1685	12.1032	10.8297	11.851	11.527	11.2628	11.3611	11.4085	11.6267	11.3307	11.5406	11.5435
CG3902-RA	CG3902	FBgn0036824	ID100003787801001517	FALSE	FALSE	TRUE	TRUE	NA	2	TRUE	FALSE	-0.531766	NA	10.1808	9.79982	10.2675	9.89105	10.5241	10.893	11.1895	10.4982	10.5823	10.59	10.8006	10.9124	10.9394	10.7376	10.7373	10.9087	10.64	11.1461	10.8382	10.872	10.7572	10.4737	10.7986	11.1571	10.6386	10.6023	10.1295	10.7636	10.7574	10.9567	11.0774	10.9089	10.7349	10.97	10.6474	10.7559
CG3943-RA	kraken	FBgn0020545	ID100004124502101209	FALSE	FALSE	FALSE	TRUE	NA	3	FALSE	TRUE	NA	-0.759056	9.70155	10.1292	9.96901	9.94311	10.01	10.2178	10.1504	9.78996	10.2094	9.82574	10.0801	10.116	10.2422	10.008	9.81866	9.89662	9.73054	10.3268	9.65375	10.0339	9.87605	9.72246	10.1297	10.2776	9.93229	9.43108	10.3087	9.91551	10.2278	10.3176	10.4782	10.3651	10.1493	10.603	10.5283	10.6995
CG3950-RA	CG34417	FBgn0085446	ID100003108401051401	FALSE	FALSE	FALSE	TRUE	NA	3	FALSE	TRUE	NA	-0.763585	10.6654	11.0094	10.7408	10.5436	10.6298	10.7686	10.463	10.4982	11.0191	10.175	10.8248	10.5852	10.5845	10.6287	10.4108	10.9319	10.6239	10.925	10.5079	10.7745	10.7159	10.75	10.5023	10.6427	10.8576	10.7248	10.7145	10.4247	10.9113	10.7917	10.7462	11.0943	11.0305	11.4176	10.9852	11.3653
CG3955-RA	CG3955	FBgn0033793	ID100003790501061409	TRUE	TRUE	TRUE	TRUE	2	1	FALSE	FALSE	NA	NA	10.0373	10.433	10.1175	10.0035	10.2523	10.0017	10.1571	10.0703	9.93153	9.75046	9.60455	9.83935	9.66806	9.49185	9.7499	10.2449	9.82384	10.0193	9.7509	9.88098	9.73096	9.63726	9.6516	9.46296	9.68439	9.66007	9.49027	9.43942	9.36321	9.74731	9.33887	9.19467	9.31981	9.64073	9.58364	9.55892
CG3967-RA	CG3967	FBgn0035989	ID100003791203040704	FALSE	FALSE	FALSE	FALSE	NA	NA	FALSE	TRUE	NA	-0.0351625	9.19806	9.10643	9.33135	8.95373	8.8256	9.09715	9.02158	9.16404	8.78991	9.08119	8.94271	8.87947	9.03694	9.06577	9.20623	8.73645	8.52785	8.94297	9.18969	8.97635	9.29362	9.05463	8.71869	8.89338	8.84684	8.90588	8.7983	9.04524	8.88594	9.15333	9.42268	9.23763	9.2157	8.92003	8.65197	8.6982
CG3972-RA	Cyp4g1	FBgn0010019	ID100003108901070414	FALSE	FALSE	TRUE	TRUE	NA	2	FALSE	TRUE	NA	-0.60307	8.90814	8.97996	8.43168	8.33589	9.06863	8.51353	8.38743	8.52345	8.82292	8.87239	8.55233	9.69129	9.75356	8.98325	8.63206	9.35144	8.66102	9.68667	8.30362	8.61435	8.60135	8.44383	8.58533	8.45308	8.69242	8.88921	8.82968	8.94252	8.64583	10.7246	9.79256	10.855	11.2494	8.6434	8.9053	9.41696
CG3989-RA	ade5	FBgn0020513	ID100004124602081209	TRUE	TRUE	TRUE	TRUE	4	2	FALSE	TRUE	NA	-0.576227	13.7431	13.0592	13.5952	13.3963	13.7547	13.7427	13.7192	13.9662	13.9373	14.2123	13.8197	13.8633	13.5642	13.8189	13.6229	14.1527	14.3406	13.7965	14.1523	13.9965	14.1319	14.1907	13.305	13.3781	13.4028	13.4799	13.7811	13.623	13.7432	14.4304	14.3197	14.532	14.5324	14.0419	13.9959	13.9829
CG4000-RA	CG4000	FBgn0038820	ID100003109603051401	FALSE	TRUE	FALSE	TRUE	1	5	TRUE	TRUE	0.490676	0.843135	12.2258	11.7882	12.7487	12.673	11.1434	11.345	11.1252	11.5503	11.2563	10.5603	10.7274	10.6866	10.8999	11.1729	11.8155	10.8908	10.5077	10.8778	11.5866	11.4723	12.1439	12.1637	11.4271	11.6583	11.3298	11.5101	10.8949	10.9058	10.8424	10.3613	10.2431	10.6848	10.758	10.3552	10.0011	10.0654
CG40100-RA	CR40100	FBgn0058100	ID100003795101100802	FALSE	FALSE	FALSE	FALSE	NA	NA	FALSE	TRUE	NA	-0.829832	10.3448	10.1996	9.99894	9.87609	10.4719	10.3577	10.173	10.1277	10.3143	10.5275	10.2071	10.656	10.2261	10.3741	9.63398	10.4298	10.2917	10.235	10.27	10.0541	10.1139	9.7968	10.2411	10.2509	10.0521	10.1029	10.2641	10.2681	10.1691	10.69	10.4744	10.7526	10.0696	11.0682	11.0046	10.7559
CG40218-RA	Yeti	FBgn0043842	ID100003531201090602	FALSE	FALSE	FALSE	FALSE	NA	NA	TRUE	FALSE	-0.0867498	NA	11.7747	11.8226	11.7447	11.7198	11.8675	11.944	12.034	12.1922	11.7379	11.6437	11.7549	11.8247	11.5788	11.7949	11.8004	11.991	12.1391	11.9995	11.835	11.8778	11.4087	11.3978	11.9952	12.0802	11.6246	11.86	12.2405	11.6146	11.7047	12.0619	11.8592	11.7776	11.6365	11.9169	12.1183	11.9418
CG40306-RA	stnB	FBgn0016975	ID100003534001011114	FALSE	FALSE	FALSE	TRUE	NA	5	FALSE	TRUE	NA	0.641248	10.7122	10.7445	10.6354	10.9408	10.1923	10.2942	10.6279	10.3602	9.8645	9.77043	10.4491	9.94796	9.7015	10.4019	10.3057	10.1464	10.1224	10.224	10.7936	10.915	10.5926	10.6464	10.2695	10.5121	10.489	9.88805	10.0115	9.80838	10.0139	9.88377	10.1585	10.0187	9.99807	9.81047	9.58847	9.79247
CG40452-RA	Snap25	FBgn0011288	ID100003836101070609	FALSE	FALSE	FALSE	TRUE	NA	5	TRUE	FALSE	0.423737	NA	11.0947	11.0921	11.1325	10.8716	10.7649	10.8966	10.9243	10.7014	10.6499	10.1427	10.2129	10.5839	10.2541	10.4492	10.4159	10.9303	10.5097	10.7298	11.3985	11.1741	10.8743	10.6549	10.8199	11.0056	10.7904	10.2901	11.0783	10.4172	10.4175	10.7262	10.6131	10.1839	10.221	10.5634	10.0472	10.3558
CG40485-RA	CG40485	FBgn0069973	ID100003837203090609	FALSE	FALSE	FALSE	TRUE	NA	4	FALSE	FALSE	NA	NA	9.69769	10.0861	9.92911	9.44032	9.40359	10.0726	9.4435	9.13968	9.24277	8.89401	8.87916	9.13994	9.27841	9.00479	8.96362	9.42196	8.70009	9.44812	10.1158	10.1223	10.3553	9.90825	9.62861	10.1138	9.77013	9.11958	9.47493	9.23279	9.30955	9.60891	9.39276	9.33759	9.23733	10.175	9.29187	9.96035
CG40485-RB	CG40485	FBgn0069973	ID100003114103110718	FALSE	TRUE	TRUE	TRUE	1	5	TRUE	TRUE	0.762406	0.448217	12.2557	12.495	12.2895	11.8964	11.8513	12.3021	11.8263	11.4523	11.5695	11.3307	11.4469	11.0994	11.3465	11.2771	11.2201	10.9409	11.3781	11.3142	12.3357	12.5922	12.6732	12.2454	11.8813	12.4979	12.229	11.9514	11.7305	11.644	11.7501	11.3329	11.3074	11.8373	11.5991	11.7426	12.214	12.0201
CG40486-RA	CG40486	FBgn0069972	ID100004173901061609	FALSE	TRUE	FALSE	FALSE	1	NA	FALSE	TRUE	NA	0.578039	9.34963	9.79708	9.26532	9.58223	9.38061	9.27981	9.4865	9.46623	9.11647	9.26945	8.99366	9.32714	9.21478	9.29158	9.36807	9.31072	9.41064	9.25709	9.88945	9.79812	9.63088	9.92756	9.77568	9.57324	9.54011	9.66184	9.50653	9.59912	9.22792	9.7015	9.38412	9.59873	9.34113	9.32661	9.42158	9.17546
CG4067-RA	pug	FBgn0020385	ID100004174001041609	TRUE	TRUE	TRUE	TRUE	3	4	FALSE	TRUE	NA	-0.420793	10.5394	9.97924	10.4937	10.1362	10.7502	10.7335	10.4934	10.8538	11.0227	10.4066	10.7953	10.7629	10.8335	10.6538	10.4811	10.9616	11.2086	10.5511	11.3817	11.1106	11.5158	11.2334	10.8842	10.6805	10.8599	11.0354	10.9422	10.6332	10.9681	11.1219	11.3953	11.5938	11.5284	11.1653	11.0151	11.274
CG4101-RA	CG4101	FBgn0025558	ID100003840301071801	FALSE	FALSE	FALSE	TRUE	NA	1	FALSE	FALSE	NA	NA	10.1012	10.2927	10.385	10.429	10.3772	10.1631	10.319	10.3967	10.2463	10.2622	10.3656	10.2301	10.147	10.3924	10.4051	10.4953	10.6004	10.5584	10.0809	10.1789	9.89996	10.1527	10.2812	10.1261	10.0147	10.1004	10.071	9.89474	10.0844	10.281	9.92458	10.2207	10.2034	10.5555	10.405	10.3422
CG4105-RA	Cyp4e3	FBgn0015035	ID100004174301100601	FALSE	FALSE	TRUE	TRUE	NA	3	FALSE	TRUE	NA	-0.942464	9.63216	9.76222	9.04897	8.87344	9.83676	9.83825	9.57639	9.3638	9.44327	10.0788	9.874	9.80529	9.64871	9.60269	9.47888	10.0936	10.0179	9.33745	9.47031	9.18727	9.31736	9.21321	9.43005	9.42623	9.51166	9.48454	9.78653	9.90222	10.1796	10.8035	10.6546	11.0415	10.8161	11.0083	11.973	11.6899
CG4128-RE	nAcRalpha-30D	FBgn0032151	ID100003844703030815	FALSE	FALSE	FALSE	FALSE	NA	NA	FALSE	TRUE	NA	0.625681	10.8577	10.4256	11.2814	11.2631	10.5728	10.7122	11.2013	11.3407	10.7792	10.9291	11.2199	10.4702	10.8825	11.0693	11.1137	10.3506	10.8396	10.9367	11.1732	10.6789	11.135	10.9879	10.7585	10.904	11.0033	11.1136	10.6896	10.7042	10.766	10.6613	10.9465	10.8632	10.858	10.265	10.2829	10.5405
CG4147-RA	Hsc70-3	FBgn0001218	ID100004430900020917	TRUE	TRUE	TRUE	TRUE	2	1	TRUE	FALSE	-0.757791	NA	11.9903	12.3449	12.1058	12.1003	12.0791	12.1588	12.4398	12.4025	12.7167	12.681	13.0109	12.9728	12.6261	12.8051	12.9727	13.605	12.7429	13.3875	11.188	12.058	10.981	11.1279	11.424	11.4798	11.0956	11.2473	12.0644	11.5217	11.6649	11.7536	11.7033	11.3603	11.5329	12.7262	11.6753	12.3678
CG4178-RA	Lsp1beta	FBgn0002563	ID100004432202000917	FALSE	FALSE	FALSE	TRUE	NA	2	TRUE	FALSE	-0.729478	NA	8.80213	7.91956	8.48361	8.09221	9.0659	9.89318	9.67072	9.82752	9.6264	9.8848	9.28434	10.4922	10.0989	10.2246	10.5316	9.95435	9.97449	10.5728	10.239	8.49086	8.82609	9.68451	10.9118	10.8406	9.3749	9.35058	9.03199	10.5486	9.02332	11.3246	11.4476	10.6668	10.9301	10.4648	11.3412	10.9239
CG4181-RA	GstD2	FBgn0010038	ID100003799401090704	FALSE	FALSE	TRUE	TRUE	NA	3	FALSE	TRUE	NA	-0.962181	8.30572	8.47562	8.13172	8.11132	8.43218	8.31162	8.38233	8.41314	8.09036	8.57893	8.03446	8.58861	8.69624	8.53193	8.39168	8.34407	8.43752	8.22954	8.41419	8.30099	8.17976	8.16408	8.36554	8.21181	8.13863	8.47516	8.32528	8.39674	8.25378	9.23957	9.14567	9.12894	8.82914	9.29211	9.44165	9.13537
CG4233-RA	Got2	FBgn0001125	ID100004174401080601	TRUE	FALSE	TRUE	TRUE	3	2	FALSE	TRUE	NA	-0.713388	10.5446	10.3876	10.4152	9.96062	11.049	10.9664	10.6695	10.8083	11.0397	10.8069	10.4456	11.2671	11.1161	10.6773	10.3554	11.4374	11.7113	10.5963	11.1193	11.0864	11.0535	11.0364	11.1074	10.7457	10.8429	11.1489	10.6661	10.998	10.7136	11.4883	11.2628	11.6442	11.4781	11.0877	11.4263	11.2969
CG4254-RA	tsr	FBgn0011726	ID100004436602080119	FALSE	FALSE	FALSE	TRUE	NA	3	FALSE	TRUE	NA	-0.828336	11.7501	12.006	11.7815	11.6438	12.1524	12.0502	11.8926	11.9118	11.9376	11.8326	12.0291	11.9346	12.0619	11.7794	11.7189	12.3031	12.0957	12.2252	11.6284	11.8379	11.568	11.4831	12.0116	11.8426	11.5931	11.6121	11.8711	11.6836	12.1228	12.3078	12.3394	12.0424	11.8557	12.5531	12.3503	12.5848
CG4259-RA	CG4259	FBgn0031389	ID100004436902020119	FALSE	FALSE	FALSE	TRUE	NA	5	TRUE	FALSE	0.766175	NA	10.1701	10.3996	10.2134	10.2746	10.1618	10.3356	10.1504	10.4873	9.8275	9.89709	10.0528	9.77729	9.64564	9.86983	10.148	9.48609	9.81231	9.64469	10.2068	10.1565	9.96311	10.071	9.86686	10.1945	9.8664	10.1449	10.1497	10.3216	10.4721	9.7856	10.1858	10.0986	10.1333	9.55801	9.99069	9.83316
CG4265-RA	Uch	FBgn0010288	ID100004437302060005	FALSE	FALSE	FALSE	FALSE	NA	NA	FALSE	TRUE	NA	-0.809003	9.82491	9.97708	9.73372	9.52727	9.48766	9.73414	9.75811	9.8558	9.61201	9.59202	9.41118	9.62604	9.63468	9.64556	9.85991	9.81087	9.8187	9.72514	9.79729	9.7263	9.62044	9.54143	9.35266	9.60965	9.54753	9.60493	9.52681	9.66475	9.3577	9.89443	9.80711	9.84413	9.89435	10.0711	9.86018	9.86566
CG4267-RA	CG4267	FBgn0031405	ID100004501602051419	FALSE	FALSE	TRUE	TRUE	NA	4	FALSE	FALSE	NA	NA	9.00204	9.08511	8.98154	8.7877	8.92546	9.21886	9.09713	9.05184	9.38136	9.06454	9.29693	9.02604	8.94647	8.9435	8.99961	8.95195	9.03546	9.09868	9.21309	9.09565	9.20673	9.00895	8.87811	8.93625	9.12919	8.84755	9.57251	9.14374	9.44334	9.44218	9.37051	9.37476	9.48465	9.21123	9.32997	9.34488
CG4268-RA	Pitslre	FBgn0016696	ID100004174501060601	FALSE	FALSE	FALSE	TRUE	NA	5	FALSE	FALSE	NA	NA	10.8169	10.791	10.555	10.5985	10.4347	10.5016	10.6009	10.4628	10.4803	10.02	10.0255	10.5242	10.2727	10.1433	10.1162	10.4998	10.2396	10.2813	10.5316	10.4816	10.4129	10.4698	10.3855	10.4926	10.4056	10.3903	10.6246	10.2411	10.2119	10.457	10.2035	10.0305	9.89615	10.3128	9.98593	9.96605
CG4268-RD	Pitslre	FBgn0016696	ID100004437502020005	FALSE	FALSE	FALSE	FALSE	NA	NA	FALSE	TRUE	NA	0.6093	9.1336	9.02952	8.9577	9.04815	8.90036	9.22204	8.75859	9.11799	8.90461	8.69349	9.14368	8.80107	8.86815	8.74845	8.81772	8.73645	8.74777	8.88394	9.16847	9.35606	9.31528	9.21777	8.89198	9.22281	8.99951	9.147	8.65766	8.83984	9.01084	8.49426	8.91422	8.69645	9.04509	8.72909	8.70088	8.85672
CG4269-RA	CG4269	FBgn0034741	ID100004437602000005	FALSE	FALSE	TRUE	TRUE	NA	3	FALSE	TRUE	NA	-0.834835	9.46211	9.15305	9.06959	9.38392	9.31069	9.48493	9.08729	9.11799	9.29417	9.80226	9.64042	9.63108	9.28696	9.39926	9.45492	9.7273	9.38096	9.75651	9.589	9.21452	9.47327	9.3968	9.3096	9.45794	9.41053	9.48964	9.08017	9.55834	10.3881	10.2898	10.017	10.0627	10.0241	10.6782	10.3067	10.5634
CG4306-RA	CG4306	FBgn0036787	ID100004438600041107	FALSE	TRUE	FALSE	FALSE	4	NA	TRUE	TRUE	-0.53816	-0.375301	9.46721	9.53392	9.61217	9.08626	9.92753	9.97357	10.2282	10.1517	10.0951	10.4407	10.1282	10.3661	10.187	9.90665	10.4514	10.3331	10.4007	10.0543	9.82079	9.46292	9.54035	9.38099	10.106	9.83954	9.83655	9.76413	10.2335	10.3659	9.95311	10.414	10.5015	9.90668	10.3068	9.95464	10.0034	9.80867
CG4311-RA	Hmgs	FBgn0010611	ID100004438700021107	FALSE	FALSE	FALSE	TRUE	NA	3	FALSE	TRUE	NA	-0.606771	9.68785	9.68444	9.38259	9.59618	9.69435	9.77186	9.83864	10.009	9.63707	9.8519	9.72019	9.95344	9.99286	10.0418	10.0756	9.72082	9.44766	9.84708	9.49903	9.46604	9.3192	9.40625	9.93939	9.7509	9.80044	9.8729	9.71372	10.0984	9.69241	9.71234	10.1465	9.79158	10.0229	10.4215	10.073	9.88308
CG4312-RA	MtnB	FBgn0002869	ID100004502600090303	FALSE	FALSE	TRUE	TRUE	NA	3	FALSE	FALSE	NA	NA	8.89942	8.71324	8.97446	8.42479	9.18222	8.19628	9.17701	8.42713	8.23206	9.0072	8.4798	8.71545	8.36414	8.72075	8.58781	8.64304	8.69458	8.32102	9.18151	8.49086	8.35307	8.41511	9.10522	8.36248	8.919	8.37303	9.21047	9.36997	8.84685	9.56445	9.47418	9.02396	9.42505	10.6506	9.91546	9.30145
CG4313-RA	CG4313	FBgn0025632	ID100004502700070303	FALSE	FALSE	FALSE	FALSE	NA	NA	FALSE	TRUE	NA	-0.0835883	8.52912	8.80273	8.57529	8.54967	8.85906	8.6339	8.66517	8.71951	8.79442	8.86282	8.72499	8.80464	9.03492	8.59298	8.53487	9.0387	8.86074	8.81165	8.49705	8.64873	8.54315	8.51129	8.95719	8.65788	8.78302	8.85927	8.71044	8.84757	8.82792	8.67691	8.69351	8.49589	8.39924	8.93943	8.90886	8.79503
CG4325-RA	CG4325	FBgn0026878	ID100004502800050303	FALSE	FALSE	FALSE	TRUE	NA	2	FALSE	FALSE	NA	NA	8.60141	8.6059	8.6194	8.43715	8.91263	8.67904	9.46389	9.40766	8.95828	9.1185	9.07185	8.76063	9.02696	8.88065	9.00204	9.20199	9.36529	8.93196	9.01517	8.98525	8.4227	8.56881	9.22353	8.70869	8.97358	9.1527	9.64736	9.14701	9.12396	9.25769	9.68827	9.1585	9.08655	9.41147	9.09943	9.00644
CG4373-RA	Cyp6d2	FBgn0034756	ID100004288403080010	FALSE	FALSE	TRUE	TRUE	NA	3	FALSE	TRUE	NA	-0.899287	9.16455	9.20959	9.40277	9.17628	9.49723	9.78054	9.31902	9.30769	9.50238	9.43896	9.28739	9.45554	9.48401	9.29841	9.2976	9.44454	9.57446	9.35674	9.23644	9.28961	9.47069	9.50604	9.58771	9.5262	9.29214	9.19997	9.72609	9.62014	9.77542	9.78984	10.1219	10.1457	10.028	10.7042	10.7385	10.3448
CG4381-RA	GstD3	FBgn0010039	ID100004288901100003	FALSE	FALSE	FALSE	FALSE	NA	NA	FALSE	TRUE	NA	-0.77796	8.96992	9.62076	8.93027	8.75145	9.73214	9.5883	9.59377	9.11098	9.16378	9.1543	9.02264	9.16618	9.52639	9.20766	8.67773	9.41223	8.91213	9.16576	8.82647	9.18497	8.93787	8.64432	9.32081	9.19798	9.24224	8.84531	9.00774	9.29381	9.21621	9.47818	9.73056	9.71432	8.9932	9.75389	9.69649	10.2528
CG4393-RA	CG4393	FBgn0039075	ID100004127602081414	FALSE	FALSE	FALSE	FALSE	NA	NA	FALSE	TRUE	NA	-0.8067	8.41469	8.43475	8.13172	8.15707	8.17412	8.3968	8.26272	7.96656	8.12335	8.10318	7.99972	8.39498	8.14229	8.09171	8.11419	8.53472	7.9173	8.11922	8.27327	8.30099	8.32976	8.19012	8.14806	8.28825	8.19159	7.95166	8.30399	8.30598	8.16462	8.64163	8.35329	8.43106	8.5395	8.75147	8.47779	8.49182
CG4402-RA	lox2	FBgn0034660	ID100004127702061414	FALSE	TRUE	FALSE	TRUE	1	5	TRUE	TRUE	0.574125	0.738896	10.4093	10.2388	10.2297	10.5096	9.77637	10.0958	9.846	10.1414	10.014	9.5826	9.70692	9.66642	10.0246	9.76399	9.88979	9.70719	9.48448	9.72514	10.6906	10.4108	10.6384	10.6454	9.85405	10.223	10.1262	10.3392	10.0343	9.7909	9.85679	9.58788	9.72035	9.72197	9.78041	9.86943	9.28832	9.57354
CG4408-RA	CG4408	FBgn0039073	ID100004504102030303	FALSE	FALSE	TRUE	TRUE	NA	4	FALSE	FALSE	NA	NA	9.53019	9.20235	9.44966	9.29834	9.69911	10.0137	9.72848	9.96132	9.72457	9.41742	9.63714	9.46418	9.49755	9.42809	9.46502	9.76335	9.54532	9.38139	9.79422	9.46812	9.69895	9.75159	9.50553	9.53417	9.68439	9.83252	9.92357	9.63319	10.2493	9.78245	9.97721	9.9135	9.97044	9.37821	9.47908	9.58562
CG4446-RB	CG34456	FBgn0085485	ID100004504502071118	FALSE	FALSE	FALSE	FALSE	NA	NA	FALSE	TRUE	NA	-0.561945	10.6186	10.8735	10.9117	10.435	11.1405	11.3116	11.0377	11.3779	11.2682	11.2034	11.4988	11.069	11.3504	11.023	10.7775	11.3412	11.2823	11.2768	10.884	10.9652	10.9394	10.6464	11.2344	11.1654	11.2142	11.3941	11.1963	11.1758	11.3925	11.294	11.4754	11.2798	11.0156	11.6657	11.2597	11.5785
CG4461-RA	CG4461	FBgn0035982	ID100003800803050704	FALSE	FALSE	FALSE	FALSE	NA	NA	TRUE	TRUE	0.684609	0.772974	9.72397	9.84938	9.85451	9.67268	9.06863	9.49711	9.20985	9.17251	9.11647	8.60991	8.86643	8.76806	8.92598	8.82748	9.14737	8.77285	8.58137	8.40603	9.65009	9.39473	10.2152	10.5152	9.07682	9.45537	9.45358	9.64314	9.08017	9.31671	9.61619	8.60069	8.8862	9.14437	9.12541	8.30155	8.64804	8.55912
CG4462-RA	CG4462	FBgn0038752	ID100004504702031118	FALSE	FALSE	FALSE	FALSE	NA	NA	FALSE	TRUE	NA	0.644313	8.92396	9.18578	9.05281	8.78983	8.78242	8.97171	9.05649	9.20168	8.71919	8.74941	8.94647	8.7319	8.78738	8.54281	8.91764	8.68646	8.40428	8.51799	9.15362	9.01818	9.12133	8.87185	8.75752	8.8422	8.93971	9.06258	8.7983	8.79246	9.0292	8.99373	8.8884	8.64853	8.93198	8.59181	8.40959	8.59868
CG4463-RA	Hsp23	FBgn0001224	ID100004292803040105	FALSE	FALSE	FALSE	FALSE	NA	NA	FALSE	TRUE	NA	-0.580987	9.53019	9.64793	9.46618	9.33889	9.46209	9.67671	9.73935	9.6889	10.1717	9.84245	10.1063	9.71805	10.1975	9.70423	10.1739	10.3178	9.70177	10.0221	9.58273	9.44397	9.6173	9.60846	9.18701	9.46938	9.69647	9.48184	9.96994	9.66224	10.2172	10.0094	10.3498	10.114	10.1683	9.81619	9.70566	10.1108
CG4472-RA	Idgf1	FBgn0020416	ID100004505000091013	FALSE	FALSE	TRUE	TRUE	NA	3	FALSE	TRUE	NA	-0.597522	11.4009	11.6779	11.2198	11.2672	11.9161	11.5206	11.5422	11.7251	11.4392	11.8356	11.3844	11.798	11.7324	11.3856	11.1847	11.6843	11.7746	11.3835	11.5284	11.4349	11.2392	11.244	11.9599	11.5367	11.6902	12.0579	11.7288	12.355	11.8617	12.0861	12.0325	11.9135	11.7275	12.0917	12.4553	12.2643
CG4485-RA	Cyp9b1	FBgn0015038	ID100004294001040311	FALSE	TRUE	TRUE	TRUE	5	3	FALSE	TRUE	NA	-0.928496	9.66674	9.59005	9.50205	9.29651	9.71568	9.59973	9.89075	9.80302	9.56424	9.85423	9.826	9.9824	9.65165	9.66955	10.103	9.90211	9.84124	9.6803	9.88329	9.80567	9.80173	9.85354	9.96138	9.70626	9.94418	10.0308	10.08	10.1234	10.153	10.6291	10.6354	10.3826	10.5677	11.2296	10.9439	10.6296
CG4486-RA	Cyp9b2	FBgn0015039	ID100004294101020311	TRUE	TRUE	TRUE	TRUE	3	4	FALSE	TRUE	NA	-0.901304	11.043	10.9696	10.9183	11.0125	11.1405	11.3376	11.3838	11.7734	11.0694	11.4193	11.2414	11.2696	11.2926	11.5089	11.7393	11.4596	11.8878	11.0299	12.0461	11.9898	11.8577	12.1351	11.9393	11.917	12.0483	12.2951	11.8469	12.1605	11.9472	12.4636	12.7036	12.8974	12.8667	12.5647	12.9145	12.645
CG4494-RA	smt3	FBgn0026170	ID100004505200051013	FALSE	FALSE	FALSE	FALSE	NA	NA	FALSE	TRUE	NA	-0.411678	11.7658	12.1315	11.7634	11.284	12.074	11.7329	12.0833	12.173	11.904	12.0809	12.1632	12.0145	12.2107	11.7653	11.6584	12.3135	12.4026	12.134	11.599	11.7939	11.6308	11.3057	12.1045	11.7363	12.1111	12.3578	12.1175	12.1655	12.2484	12.183	12.1964	11.8071	11.6043	12.2457	12.5473	12.4446
CG4500-RA	CG4500	FBgn0028519	ID100004175303021609	FALSE	FALSE	TRUE	TRUE	NA	2	FALSE	FALSE	NA	NA	10.2767	9.52588	10.2549	10.295	9.91745	9.48244	10.2299	10.3412	10.9742	10.4332	10.8116	10.5765	11.0648	10.0192	10.9888	11.2265	11.5741	10.2863	11.1375	10.4478	11.2634	11.5371	10.248	10.1036	10.9856	11.5264	10.2548	10.7126	11.1367	11.9101	12.2266	11.6577	12.7542	11.1093	11.7095	12.0734
CG4533-RA	l(2)efl	FBgn0011296	ID100004295603081507	FALSE	FALSE	TRUE	TRUE	NA	4	FALSE	FALSE	NA	NA	9.82627	9.64793	9.72324	9.42953	8.03787	9.45929	9.30926	8.32537	8.87919	9.42379	9.04781	8.9727	8.78738	8.7404	9.3659	9.38509	9.18091	9.30251	9.4608	9.21452	9.71951	9.77275	8.04904	9.3761	9.16495	8.20131	9.31142	9.13843	9.46355	9.80197	9.65548	9.95188	9.97132	9.17304	9.47908	9.48335
CG4551-RC	smi35A	FBgn0016930	ID100004536500031000	FALSE	FALSE	FALSE	TRUE	NA	5	FALSE	TRUE	NA	0.531492	11.0625	10.8385	11.2323	10.8994	10.0821	10.2742	10.6818	10.6052	10.1304	10.283	10.7011	10.56	10.7024	10.3622	10.6764	10.603	10.7424	10.5166	11.0138	11.1047	11.1372	11.0223	10.717	10.6055	10.9716	10.196	10.4878	10.6772	10.2143	10.4675	10.6979	10.421	10.5959	10.0764	10.4251	10.3051
CG4581-RA	Thiolase	FBgn0025352	ID100004506402051013	FALSE	FALSE	FALSE	FALSE	NA	NA	TRUE	FALSE	0.209579	NA	10.6352	10.846	10.8874	10.7065	11.1081	11.3363	11.2088	11.3864	11.3383	10.9794	11.1017	11.1485	11.2035	10.9725	10.8374	10.9279	10.767	10.7134	10.8309	10.7763	11.0062	10.8579	11.0041	11.0723	11.106	11.2176	11.0764	10.9194	11.0203	10.8635	10.9619	10.9115	10.925	10.8552	10.7703	10.8391
CG4600-RA	yip2	FBgn0040064	ID100004538600091111	FALSE	TRUE	FALSE	FALSE	4	NA	FALSE	TRUE	NA	-0.79605	10.3269	10.5421	10.3327	9.62516	11.0657	10.8335	10.9204	10.9157	10.7176	11.1851	10.944	11.2957	11.2729	10.7899	10.5782	11.3597	11.1415	10.7164	10.3573	10.3221	10.0857	9.8759	10.8362	10.4519	10.3947	10.5609	10.4911	10.837	10.6954	11.1119	11.1732	10.7686	10.615	11.2615	11.5783	11.2213
CG4604-RA	GLaz	FBgn0033799	ID100004538900031111	FALSE	FALSE	FALSE	FALSE	NA	NA	FALSE	TRUE	NA	0.804712	10.2383	10.273	10.1204	9.77299	10.1686	10.1669	10.202	10.053	9.94049	9.71641	10.0918	10.1139	9.89972	9.74174	10.1973	10.2464	10.2777	9.67155	10.2094	10.1585	10.2152	10.0604	10.3635	10.2571	10.6661	10.0339	10.3774	10.2875	10.1947	9.99679	9.89617	9.57658	9.88407	9.75941	9.85005	9.81082
CG4615-RA	CG4615	FBgn0029935	ID100004539802091111	FALSE	FALSE	FALSE	FALSE	NA	NA	FALSE	TRUE	NA	0.636558	9.29395	9.59526	9.17665	9.06199	9.32079	9.55206	9.09713	9.26487	9.07628	9.01448	9.06056	9.31927	9.21714	8.99694	8.8872	9.01057	8.87555	8.98122	9.38724	9.47993	9.5113	9.2364	9.25363	9.3219	9.24224	9.06258	9.10955	9.22859	9.22302	9.47206	9.12285	9.1585	9.05258	8.87326	8.9053	8.83104
CG4641-RA	CG4641	FBgn0035967	ID100004541300031310	FALSE	TRUE	TRUE	TRUE	1	5	TRUE	TRUE	0.67589	0.896742	11.443	11.4337	11.3816	11.3618	10.9254	10.8228	10.8935	10.9781	10.7403	10.8685	10.8869	10.8506	10.7146	10.6927	10.6276	10.696	10.8134	10.6373	11.1403	11.2342	11.2377	11.2906	10.9456	10.8662	11.2328	11.1651	10.8229	10.8966	10.7354	10.5594	10.2391	10.1297	10.3104	10.3988	10.2268	10.2688
CG4645-RA	CG4645	FBgn0030435	ID100004541600090703	FALSE	FALSE	FALSE	FALSE	NA	NA	FALSE	TRUE	NA	-0.679621	9.51462	9.92235	9.44129	9.10152	9.92753	9.7622	9.65241	9.49478	9.52125	9.59202	9.37274	9.80529	9.80835	9.39274	9.45357	10.5476	9.57244	9.90317	9.34156	9.66953	9.368	9.28108	9.77568	9.51363	9.71262	9.48184	9.54489	9.7834	9.66265	9.73834	9.83993	9.69942	9.61907	10.2622	9.74502	10.0876
CG4670-RA	CG4670	FBgn0033814	ID100004543202010703	TRUE	FALSE	FALSE	FALSE	2	NA	FALSE	FALSE	NA	NA	11.2228	11.4189	10.7538	10.66	11.5406	11.6296	11.1446	11.2547	11.3628	10.9609	11.4183	11.2079	11.1989	10.7788	10.9932	11.5275	10.851	11.7014	10.7016	10.4468	10.4813	10.2357	10.4336	10.7005	10.8108	11.0267	10.4599	10.364	11.151	11.1935	10.8484	10.5948	10.7592	11.2757	10.8921	11.4857
CG4680-RA	CG4680	FBgn0036627	ID100004544100071018	FALSE	FALSE	TRUE	TRUE	NA	3	FALSE	TRUE	NA	-0.885086	8.22966	8.44781	8.15602	8.03309	8.50559	8.27455	8.05901	8.24565	8.31051	8.36182	8.22132	8.6517	8.67054	8.29435	8.20725	8.58131	8.37097	8.25373	8.53195	8.19607	8.36322	8.22769	8.5627	8.2325	8.4231	8.40349	8.43158	8.63604	8.70835	9.11015	8.99087	9.11673	9.03393	8.93566	9.1274	8.93344
CG4696-RA	Mp20	FBgn0002789	ID100004544902030819	TRUE	TRUE	TRUE	TRUE	2	1	FALSE	FALSE	NA	NA	11.2587	11.4802	11.1175	10.915	11.0869	11.3307	11.091	10.8732	11.8407	11.3135	11.648	11.7784	11.449	11.4079	11.7374	11.8656	11.6174	11.6784	10.8073	10.5467	10.7607	10.9612	10.0986	10.3329	10.7023	10.4821	10.3806	10.3735	10.9134	10.7142	10.6258	10.662	10.6273	10.292	10.7566	10.7797
CG4726-RA	CG4726	FBgn0031307	ID100003970902100100	TRUE	TRUE	FALSE	TRUE	2	3	FALSE	TRUE	NA	-0.867523	9.27765	9.46975	9.5423	9.38744	9.9001	9.83638	9.47888	9.66032	9.87783	9.70163	9.774	10.0007	9.69928	9.90911	9.83655	9.55606	9.58219	9.78034	8.91614	9.15271	8.9765	9.10055	9.40992	9.38459	9.15654	9.0512	9.26485	9.25917	9.25355	9.93264	9.55437	9.56918	9.44816	9.80223	9.66706	9.92273
CG4740-RA	CecA1	FBgn0000276	ID100003971602080507	FALSE	FALSE	TRUE	TRUE	NA	3	FALSE	TRUE	NA	-0.810445	7.48562	6.80096	6.99408	6.67849	6.73203	6.96977	6.73217	7.11839	7.07773	7.44387	6.79336	7.74899	6.78962	6.77723	6.70278	9.16474	7.98005	7.18203	7.61295	9.11773	7.25446	7.46003	7.29379	7.29402	7.33944	7.54031	8.39121	7.64298	9.18949	9.27834	9.0716	8.49589	9.23733	10.8038	9.94634	9.58748
CG4757-RA	CG4757	FBgn0027584	ID100003973000041301	FALSE	FALSE	TRUE	TRUE	NA	2	TRUE	TRUE	-0.696346	-0.901166	10.2776	10.4009	10.5505	10.6681	10.8242	10.6784	11.1013	11.4216	11.5285	12.6141	11.8036	11.5282	11.9388	12.2907	11.9542	11.6776	12.2592	12.5284	10.6072	10.973	10.5081	10.6899	11.5912	10.693	11.2849	11.4915	11.6434	11.4467	11.904	12.8568	12.3495	12.6032	13.2712	13.1545	13.3463	12.7058
CG4784-RA	Cpr72Ec	FBgn0036619	ID100003866203040306	TRUE	TRUE	TRUE	TRUE	3	5	FALSE	TRUE	NA	0.802404	10.1877	10.3497	10.4009	10.5475	10.3791	10.6645	10.0928	10.4628	9.77926	9.28176	9.52361	9.67761	10.3506	9.68136	9.93737	9.68536	9.53116	9.37066	10.9696	11.0007	11.0699	11.7968	11.5015	11.7606	11.9322	12.0172	10.3609	10.7247	11.048	9.84204	9.94842	10.443	10.2887	9.91829	9.97683	10.2556
CG4795-RB	Cpn	FBgn0261714	ID100003975500021003	FALSE	FALSE	FALSE	TRUE	NA	5	FALSE	TRUE	NA	0.201101	11.2452	11.6091	10.9523	11.6063	10.5803	10.4631	10.6911	10.7344	10.3922	10.7499	10.3412	10.7048	11.0527	10.9869	11.3638	10.72	11.0464	10.5641	11.2807	11.3156	10.8625	11.2363	10.5674	10.2052	10.3677	10.7004	10.0959	10.4636	10.3944	10.4255	10.5242	10.5218	10.7366	10.5753	10.7293	10.3104
CG4802-RA	CG4802	FBgn0034215	ID100003975902061802	FALSE	TRUE	FALSE	FALSE	4	NA	TRUE	FALSE	0.343706	NA	10.3614	10.273	10.4751	10.5373	10.7942	10.9256	11.0202	11.1249	10.5563	10.3311	10.7334	10.2585	10.4865	10.6625	10.7628	10.3544	10.4345	10.3664	10.5282	10.3369	10.4428	10.7701	10.6135	10.6527	10.6158	10.7193	10.6636	10.6787	10.8011	10.037	10.55	10.5341	10.6647	10.3377	10.2951	10.1279
CG4842-RA	CG4842	FBgn0036620	ID100004177001041518	FALSE	FALSE	TRUE	TRUE	NA	5	FALSE	TRUE	NA	0.900102	12.1523	12.0434	11.6944	11.5964	11.8419	11.6474	11.8455	11.9673	11.68	11.5172	11.7128	11.8887	11.4267	11.4745	12.1034	11.8447	11.8382	11.6537	11.9689	11.5767	11.6065	11.6679	11.9568	11.7773	12.1578	12.4314	11.9003	11.8439	12.1081	11.3538	11.2163	10.9735	11.1251	11.0083	10.8307	10.7277
CG4859-RA	Mmp1	FBgn0035049	ID100003978802081602	FALSE	FALSE	TRUE	TRUE	NA	3	FALSE	TRUE	NA	-0.916592	9.32232	9.12705	9.30247	9.27851	8.93233	9.06536	9.29522	9.16687	9.00478	9.48946	9.28739	9.43523	9.40139	9.63471	9.60475	9.49606	9.54249	9.74643	9.43429	9.09876	9.15676	9.34075	9.23213	9.15444	8.96443	8.7344	9.30486	9.25525	9.03226	10.014	10.1313	10.1006	10.013	10.0687	10.013	9.90756
CG4859-RB	Mmp1	FBgn0035049	ID100003978902061602	FALSE	FALSE	FALSE	FALSE	NA	NA	FALSE	TRUE	NA	-0.693103	8.77332	8.43475	8.69006	9.01369	8.57276	8.50182	8.84219	9.0831	8.61439	9.01156	8.90757	8.61154	8.76166	9.18892	9.18038	8.62948	8.9411	8.99951	9.05421	8.64212	8.50254	8.8774	8.79595	8.58421	8.39497	8.76421	8.93811	8.68914	8.7293	9.1497	9.2534	9.33419	9.20603	9.2551	9.02961	8.78129
CG4898-RB	Tm1	FBgn0003721	ID100003577602051019	FALSE	FALSE	FALSE	TRUE	NA	5	TRUE	TRUE	0.311613	0.555264	12.1143	12.3716	12.3405	12.379	11.3148	11.5491	11.7585	11.4216	11.5205	11.3438	11.6109	11.7252	11.3485	11.6969	12.1341	11.6063	11.3073	11.3549	12.3517	12.4201	12.2639	12.4686	11.5228	11.6653	11.7313	11.3307	11.3014	11.2438	11.3835	11.4969	11.3855	11.2072	11.2011	11.5219	11.0737	11.11
CG4898-RF	Tm1	FBgn0003721	ID100003577902111815	FALSE	FALSE	FALSE	FALSE	NA	NA	FALSE	TRUE	NA	0.672441	11.1242	11.8144	11.5437	11.3324	10.731	11.0656	10.9181	10.2818	10.6875	10.2992	10.581	10.5651	10.669	10.5362	10.4656	9.92933	10.8049	10.79	11.161	11.8224	11.6175	11.4612	10.8218	11.1725	10.8614	10.4384	10.6382	10.2788	10.584	9.94614	10.3014	10.2723	10.0461	9.66044	10.5727	10.4724
CG4904-RA	Pros35	FBgn0250843	ID100003867301060510	FALSE	FALSE	FALSE	TRUE	NA	3	FALSE	TRUE	NA	-0.907424	10.4466	10.6038	10.2961	10.075	10.7237	10.4596	10.6147	10.4951	10.4999	10.4295	10.2432	10.9009	10.6112	10.6015	10.5347	10.7761	10.6766	10.4884	10.208	10.3967	10.2677	10.2466	10.5622	10.2535	10.3598	10.2461	10.4669	10.5905	10.5912	11.0795	10.7857	10.881	10.8552	11.1877	11.2702	10.8556
CG4905-RA	Syn2	FBgn0034135	ID100003578402011815	FALSE	FALSE	FALSE	FALSE	NA	NA	FALSE	TRUE	NA	0.313733	9.8719	9.79339	9.85938	9.72953	9.36866	9.77607	9.63336	9.43767	9.30933	8.9381	9.37635	9.35299	9.49576	9.28131	9.80637	9.2853	8.93794	9.51798	9.85704	9.68435	9.85955	9.91334	9.15334	9.76439	9.3749	9.42942	9.20459	9.32664	9.5783	9.46172	9.77226	9.59634	9.89736	8.94837	9.06067	9.33464
CG4919-RA	Gclm	FBgn0046114	ID100003578900031115	FALSE	FALSE	TRUE	FALSE	NA	1	FALSE	FALSE	NA	NA	10.9927	11.0375	11.38	11.3784	11.2006	10.9493	11.2915	11.0658	11.3288	11.3334	11.4938	11.4586	11.082	11.1372	11.5131	11.1856	11.6596	11.5984	11.0679	11.2024	10.7857	10.8507	11.1139	10.9218	10.798	10.765	11.4512	11.291	11.1047	10.9043	10.885	10.6155	10.8138	11.1338	10.8523	10.8179
CG4944-RA	cib	FBgn0026084	ID100003580402090811	FALSE	FALSE	FALSE	FALSE	NA	NA	FALSE	TRUE	NA	-0.793297	10.7937	11.1844	10.6249	10.242	11.2654	11.3415	10.8066	10.8103	11.484	11.4608	11.0314	11.4134	11.6115	10.8211	10.8514	11.3101	10.9576	11.4656	10.3466	10.7457	10.8232	10.5836	10.7104	10.8876	10.877	10.6729	10.7729	11.2702	11.0933	11.4623	11.1217	11.1757	11.1449	11.2319	11.522	11.8368
CG4979-RA	sxe2	FBgn0038398	ID100003582602011206	FALSE	FALSE	FALSE	TRUE	NA	5	FALSE	TRUE	NA	0.798302	9.84824	9.81644	9.66057	9.62853	9.76309	10.1861	9.83982	9.9549	9.72172	9.61988	9.95472	9.75855	9.88239	10.0603	10.0023	9.53914	9.47479	9.81099	9.90945	10.0641	10.1717	10.1141	10.3101	10.5028	10.4214	10.4611	9.60913	10.2259	10.4175	9.60356	9.69126	9.8317	10.1059	9.05357	9.22168	9.41154
CG4994-RB	Mpcp	FBgn0026409	ID100003583400090501	FALSE	FALSE	FALSE	TRUE	NA	5	FALSE	TRUE	NA	0.642818	12.8821	13.147	13.133	13.3289	13.0401	12.6587	13.1602	12.6938	12.7256	13.018	12.7166	13.0656	13.2845	12.897	12.8528	12.8672	13.1461	12.8228	13.2294	13.6229	13.1096	13.1749	13.5111	12.9959	12.853	12.7888	12.779	12.8337	12.5033	12.6223	12.7277	12.4327	12.4171	12.6239	12.7377	12.4298
CG5009-RA	CG5009	FBgn0027572	ID100003584200051715	FALSE	FALSE	FALSE	FALSE	NA	NA	FALSE	TRUE	NA	-0.297608	11.1262	11.2493	11.2181	10.987	11.3423	11.184	11.2524	11.5853	11.545	11.3575	11.4485	11.3888	11.1721	11.2617	11.1979	11.4052	11.716	11.3754	11.2128	11.2746	11.0474	10.9979	11.5113	11.1535	11.3049	11.5492	11.6187	11.3784	11.1734	11.3289	11.0817	10.9338	11.2081	11.8921	11.7095	11.5035
CG5010-RA	CG5010	FBgn0260747	ID100003584300031715	FALSE	FALSE	FALSE	TRUE	NA	3	FALSE	TRUE	NA	-0.833616	12.834	12.9285	13.0116	12.9853	12.3683	12.5597	12.946	12.6259	12.8577	12.7838	13.1538	12.9544	12.7529	12.7046	13.4207	13.2301	13.0389	12.8477	12.7211	12.7479	12.7261	12.9105	12.8426	12.6716	13.147	12.1193	13.1531	12.8666	12.6436	13.2284	13.3942	13.318	13.6855	13.6237	13.4019	13.6736
CG5023-RA	CG5023	FBgn0038774	ID100003868503060510	FALSE	FALSE	FALSE	FALSE	NA	NA	FALSE	TRUE	NA	0.658019	9.85931	9.93499	10.11	9.88217	9.37845	9.77414	9.75638	9.52145	9.2676	9.26224	9.39198	9.13326	9.43648	9.51817	9.78183	9.35462	9.18869	9.43868	10.0138	9.79167	10.1662	10.2264	9.39219	9.6608	9.43138	9.20677	9.49361	9.31671	9.54317	8.93331	9.51515	9.36836	9.33115	9.20376	9.00959	8.88862
CG5130-RB	CG5130	FBgn0037000	ID100003178201001311	FALSE	FALSE	FALSE	FALSE	NA	NA	FALSE	TRUE	NA	0.500147	8.87223	8.82922	8.54622	8.89172	8.5663	8.73201	8.8613	8.54868	8.30212	8.65749	8.5689	8.45205	8.46541	8.51799	8.69449	8.40157	8.45013	8.73277	8.87157	8.87225	8.79765	8.80996	8.47323	8.73533	8.64995	8.72868	8.10029	8.53608	8.61586	8.49426	8.45824	8.46077	8.62354	8.31164	8.35896	8.51988
CG5150-RA	CG5150	FBgn0035620	ID100003869701060918	FALSE	FALSE	TRUE	TRUE	NA	3	FALSE	TRUE	NA	-0.698419	9.01616	9.08186	8.96304	9.01163	9.36142	9.1074	9.01612	9.06918	9.14056	9.22209	8.94271	9.28473	9.0634	9.1513	8.86117	9.47025	9.25569	9.00996	8.77615	8.93049	8.92266	9.08551	9.12877	8.87861	9.29639	9.48454	9.43619	9.5078	9.66695	9.75473	9.19243	9.70595	9.44816	9.74409	10.4105	9.78949
CG5156-RA	CG42329	FBgn0259229	ID100003803303031510	FALSE	FALSE	FALSE	FALSE	NA	NA	TRUE	TRUE	0.188832	0.644949	9.24081	9.16324	9.55653	9.25602	10.3206	10.6947	10.6435	11.002	10.3163	9.6649	10.2049	9.99531	10.0456	10.1322	10.4697	9.44162	8.58605	9.62934	9.08187	8.8053	9.7128	9.49248	10.2581	10.7166	10.874	10.9748	9.82167	10.3404	10.2629	9.01276	9.21405	9.21858	9.6706	8.79463	8.61806	9.12552
CG5162-RA	CG5162	FBgn0030828	ID100003869801040918	FALSE	FALSE	FALSE	TRUE	NA	5	FALSE	TRUE	NA	0.744214	10.0809	10.2478	10.3946	9.76509	9.82784	10.1505	9.90211	9.93191	9.95001	9.3558	9.63533	9.79575	9.90779	9.33984	9.62841	9.87892	9.65415	9.8664	10.3786	10.0966	10.4509	10.0288	9.8235	9.73657	9.99395	9.75222	9.71648	10.0139	9.85955	9.77746	9.74637	9.53347	9.90542	9.33218	9.23838	9.20149
CG5164-RA	GstE1	FBgn0034335	ID100003179603080403	FALSE	FALSE	FALSE	FALSE	NA	NA	FALSE	TRUE	NA	-0.822582	9.20706	9.50967	9.51884	9.34567	9.5929	9.89318	9.60517	9.67075	9.65967	9.69659	9.5522	9.87552	9.48171	9.93799	9.38889	9.8809	9.52389	9.93166	9.48701	9.66088	9.45053	9.22604	9.79306	10.0044	9.18945	9.12175	9.63985	9.45172	9.45945	10.2867	10.2129	10.4506	9.88639	11.2925	10.1047	10.3728
CG5177-RA	CG5177	FBgn0031908	ID100003180701101703	FALSE	FALSE	FALSE	FALSE	NA	NA	FALSE	TRUE	NA	0.638009	10.9445	11.3049	10.3352	10.6418	10.7746	10.7451	10.4671	10.2417	10.2628	10.0815	10.1088	10.605	10.1975	10.0722	10.1552	10.145	10.022	9.95773	10.7847	10.7798	10.7885	11.1349	10.6657	10.6599	10.7925	10.8179	10.3437	10.5885	10.5241	10.3585	10.1479	10.5558	10.3422	10.1301	10.637	10.491
CG5183-RB	KdelR	FBgn0022268	ID100003870303060409	FALSE	TRUE	FALSE	FALSE	4	NA	FALSE	TRUE	NA	-0.71702	10.6259	10.3556	10.5961	10.4549	10.5163	10.9108	10.6707	10.6697	10.9689	10.6938	10.8708	10.7027	10.8966	10.9789	10.9094	11.1085	10.9976	10.7654	10.4089	10.1585	10.4887	10.6372	10.159	10.5028	10.3001	10.3209	10.858	10.7278	11.025	10.8475	10.9703	11.1775	11.0592	10.9981	11.1209	10.8101
CG5192-RB	Rh6	FBgn0019940	ID100003870603000409	TRUE	TRUE	FALSE	FALSE	2	NA	FALSE	FALSE	NA	NA	10.6914	10.6061	11.1198	11.5561	10.7119	9.77607	10.5878	10.5075	10.7646	10.6938	11.1538	10.5752	10.7663	10.0437	11.0717	10.7896	10.6051	11.3328	10.3837	9.94652	9.83206	10.665	9.90922	9.51698	9.85892	9.701	9.69284	10.1411	9.76692	10.2315	10.0917	9.44345	10.9215	10.3419	9.49751	10.5835
CG5226-RA	CG5226	FBgn0034355	ID100003202100020301	FALSE	FALSE	FALSE	FALSE	NA	NA	TRUE	FALSE	0.0426861	NA	10.1233	10.1056	10.2649	9.93563	9.40992	9.52355	9.90681	9.55422	9.56424	9.56411	9.51643	9.72262	9.64738	9.74532	9.5359	9.83487	9.98181	9.94625	9.96121	10.3561	10.1947	9.90485	9.63603	9.60702	10.0049	9.35736	9.75516	9.5851	9.27988	9.38813	9.52126	9.4331	9.37891	9.45224	10.1836	9.43837
CG5247-RA	Irbp	FBgn0011774	ID100003203002080301	FALSE	FALSE	FALSE	FALSE	NA	NA	FALSE	TRUE	NA	-0.768774	8.59513	8.79705	8.81974	8.70785	8.84887	8.72261	8.82081	8.83425	8.82885	8.84979	8.70184	8.90313	8.59765	8.77273	8.69178	8.84234	9.02571	9.03625	8.53551	8.88113	8.5164	8.68248	8.88602	8.78002	8.51584	8.55352	8.88671	8.85207	8.67215	9.30553	8.86008	8.86741	8.86976	9.35615	9.17822	9.08101
CG5261-RA	CG5261	FBgn0031912	ID100003203302020301	FALSE	FALSE	FALSE	FALSE	NA	NA	FALSE	TRUE	NA	0.615468	12.0376	11.866	11.9877	11.9909	11.3973	11.7372	11.9268	11.948	11.4225	11.2947	11.6461	11.3006	11.6597	11.5639	11.8859	11.4237	11.3516	11.6852	12.0679	11.9371	11.879	12.1119	11.4615	11.845	11.5422	11.7329	11.5612	11.3499	11.5654	11.1552	11.7911	11.5194	11.554	11.3104	11.0932	11.3696
CG5266-RA	Pros25	FBgn0086134	ID100003203702060004	FALSE	FALSE	FALSE	TRUE	NA	3	FALSE	TRUE	NA	-0.904248	10.9037	11.0536	11.0143	10.747	11.0728	10.9925	11.1625	11.0126	11.1076	11.1562	10.8633	10.9423	11.0367	10.8718	11.1322	11.4023	11.2757	11.1994	10.8203	10.9559	10.7977	10.876	10.7673	10.8274	10.888	10.8012	11.065	11.0995	11.0636	11.2956	11.153	11.2393	11.2115	11.6769	11.5522	11.4657
CG5288-RB	CG5288	FBgn0035950	ID100003872301020509	TRUE	TRUE	FALSE	FALSE	2	NA	FALSE	TRUE	NA	-0.241101	11.8418	11.8614	12.0611	12.1884	12.0559	12.1628	12.3673	12.3151	12.0207	12.2043	12.3451	12.0401	12.332	12.17	12.7001	12.5037	13.0461	12.1653	12.3057	12.4809	12.2265	12.5645	11.739	11.8728	11.6091	11.8436	11.8385	11.7273	11.9774	12.2245	12.679	12.4398	12.6549	11.9219	11.9827	11.9008
CG5295-RA	bmm	FBgn0036449	ID100003205100021218	FALSE	FALSE	TRUE	TRUE	NA	4	FALSE	TRUE	NA	-0.843353	9.94117	10.1147	10.0277	9.87431	9.72097	9.98681	10.2734	10.1476	9.73938	10.312	10.2266	9.95607	10.1898	10.0627	10.3042	10.5897	10.7424	10.0861	10.5735	10.5887	10.4762	10.3841	10.2296	10.2959	10.4264	10.1285	10.1139	10.2628	10.2081	10.5872	10.9169	10.7806	10.8716	10.7547	10.8071	11.0162
CG5320-RA	Gdh	FBgn0001098	ID100004179301060904	FALSE	FALSE	FALSE	FALSE	NA	NA	TRUE	TRUE	0.715134	0.786581	11.5212	11.7929	11.6654	11.3242	11.3259	11.1359	10.97	10.9331	11.2466	10.5401	10.7588	10.9009	10.6146	10.657	10.3693	10.6875	10.6942	10.6116	11.5328	11.5216	11.6645	11.5353	11.2244	11.0373	11.5188	11.2017	11.0948	10.9394	10.98	10.6919	10.5869	10.5117	10.4893	10.6463	10.8007	10.8663
CG5321-RA	CG5321	FBgn0030575	ID100003206002081218	FALSE	FALSE	FALSE	FALSE	NA	NA	FALSE	TRUE	NA	-0.414374	10.6557	10.8629	10.4734	10.4682	11.0219	10.986	10.6751	10.5405	11.0671	11.1499	11.0314	11.2885	10.9881	10.9176	10.5944	11.1095	10.9958	10.7164	10.4932	10.6462	10.5073	10.532	10.8039	10.8274	10.7624	10.7665	11.1436	11.3048	11.0801	10.9308	10.6957	10.97	10.8747	10.9847	11.1388	11.251
CG5345-RA	Eip55E	FBgn0000566	ID100003873103100509	FALSE	FALSE	FALSE	FALSE	NA	NA	FALSE	TRUE	NA	-0.605812	9.53224	9.6956	9.38259	9.30107	9.76309	9.86898	9.44793	9.11799	9.70561	9.84492	9.51958	9.73649	9.62916	9.80016	9.62193	9.42378	9.58436	9.76485	9.13693	9.46019	9.32976	9.48145	9.4793	9.47243	9.2494	9.08497	9.57516	9.77613	9.76499	9.74135	9.8048	10.1685	9.96502	9.41147	9.88003	9.78406
CG5357-RA	CG5357	FBgn0034862	ID100003207802080701	TRUE	TRUE	TRUE	TRUE	2	1	FALSE	FALSE	NA	NA	7.97555	8.09919	8.14394	8.11483	8.48467	8.28031	7.99479	8.21989	8.16555	8.23097	8.03446	8.26902	7.92046	8.24089	8.15649	8.35903	8.1716	8.22954	7.6341	7.76409	7.57184	7.66551	7.83362	7.7206	7.53782	7.75749	7.74429	7.77414	7.6062	8.00599	7.46259	7.80265	7.64833	8.15975	7.70572	7.90389
CG5384-RA	CG5384	FBgn0032216	ID100003209100061817	FALSE	FALSE	FALSE	FALSE	NA	NA	FALSE	TRUE	NA	-0.612017	10.4315	10.8966	10.4461	10.6324	10.8805	10.5016	11.002	10.6961	10.7809	10.7101	10.7453	10.6712	10.7574	10.6162	10.9652	11.0533	10.6523	10.7965	10.225	10.6927	10.2452	10.3697	10.9255	10.4985	10.6149	10.7415	11.1009	10.6959	10.9167	10.7858	10.8709	10.8362	11.0202	11.4293	10.9439	11.0043
CG5472-RA	Pal	FBgn0020623	ID100003099001001401	FALSE	FALSE	FALSE	TRUE	NA	5	FALSE	FALSE	NA	NA	10.1886	10.0981	10.2856	10.4647	9.844	10.1846	10.2871	9.6849	9.49351	10.0668	9.88006	9.76445	9.68968	9.88968	9.87432	9.87399	9.63883	10.1049	10.4491	10.3719	10.3716	10.2702	10.1118	10.5472	10.1615	9.61982	9.08017	10.251	10.1053	10.191	10.1544	9.89927	9.83203	9.41558	9.39175	9.74395
CG5518-RA	sda	FBgn0015541	ID100003102203080313	FALSE	FALSE	FALSE	TRUE	NA	3	FALSE	FALSE	NA	NA	9.34122	9.70797	9.19439	9.11145	9.47095	9.59146	9.40441	9.39184	9.17295	9.10722	9.76223	9.17492	8.93246	9.00479	9.19021	9.62639	9.73227	9.73055	9.18969	9.58074	9.32143	9.33198	9.50021	9.39377	9.22222	9.0166	9.31894	9.13502	9.8711	9.5912	9.46998	9.23145	9.41562	9.57309	9.72196	9.59185
CG5525-RA	CG5525	FBgn0032444	ID100004449801090917	FALSE	FALSE	FALSE	FALSE	NA	NA	FALSE	TRUE	NA	-0.579997	11.1017	10.9478	10.4539	10.2311	10.9786	10.9152	10.5482	10.3925	10.7686	10.666	10.5245	11.0901	10.6328	10.4838	10.3602	10.9332	10.6133	10.7381	10.54	10.3575	10.4621	10.3475	10.7961	10.7166	10.673	10.9004	10.6207	10.8609	10.7845	11.0042	10.5612	10.8722	10.6484	10.7739	11.2611	11.1553
CG5594-RB	kcc	FBgn0261794	ID100003278500100906	FALSE	FALSE	FALSE	FALSE	NA	NA	TRUE	TRUE	0.623329	0.783217	10.3105	10.5034	10.1513	10.1034	10.2606	9.94374	9.91017	9.9214	9.57873	9.84925	9.18219	9.88254	9.73169	9.6655	9.29605	9.50648	9.48158	9.38139	10.1289	10.4314	10.1196	10.1651	10.2342	9.81803	10.0202	9.86172	9.44288	9.88147	9.49254	9.65424	9.44042	9.50768	9.37891	9.01059	9.39175	9.24619
CG5618-RA	CG5618	FBgn0036975	ID100003279902060906	TRUE	TRUE	FALSE	TRUE	5	2	TRUE	TRUE	-0.0147057	0.133298	10.7272	10.6282	10.3516	10.8567	11.394	11.3762	11.0314	11.4377	11.4711	11.2317	11.1075	11.3511	11.2352	11.2552	11.0778	10.7464	10.7224	10.9027	10.6724	10.4806	10.5262	10.859	11.9416	11.809	11.7898	12.0602	11.7563	11.8006	11.585	10.9696	11.4283	11.3164	11.4032	10.9873	11.4314	11.2352
CG5644-RA	CG5644	FBgn0035948	ID100003281100061701	FALSE	FALSE	FALSE	TRUE	NA	5	FALSE	TRUE	NA	0.65739	10.1953	10.2135	10.0455	10.1714	10.4287	9.92918	10.233	10.3391	10.2868	9.94313	9.96714	10.1217	9.94107	9.93444	9.88282	10.2464	10.0342	9.80056	10.0043	10.0595	9.93505	10.1418	10.351	9.84331	10.3986	10.5337	10.2229	10.1848	9.92869	9.78395	9.5973	9.65945	9.50613	10.0184	9.81705	9.79774
CG5646-RA	CG5646	FBgn0039525	ID100003281300021701	FALSE	FALSE	FALSE	FALSE	NA	NA	FALSE	TRUE	NA	-0.798878	10.3376	10.3839	10.4112	10.478	10.3457	10.3057	10.6884	10.7032	10.5274	10.7852	10.7706	10.4082	10.5455	10.8478	10.8441	10.8816	11.0569	10.6741	10.4173	10.3743	10.106	10.2163	10.5577	10.4962	10.5515	10.6295	10.6032	10.475	10.5931	10.755	10.8098	10.7337	10.787	11.5857	10.9552	10.9128
CG5654-RA	yps	FBgn0022959	ID100003281600081711	FALSE	FALSE	FALSE	TRUE	NA	1	FALSE	FALSE	NA	NA	12.2519	12.0403	12.0563	12.2054	12.2922	12.295	12.3476	12.7738	12.0438	12.2742	12.6148	13.0397	12.5514	12.8518	12.4908	13.0951	12.774	12.5847	12.1607	12.278	11.7625	11.8736	12.6877	12.5877	12.445	12.2012	12.6358	12.3266	11.9496	12.509	12.4588	12.2145	12.1226	12.7219	12.4023	12.3497
CG5670-RE	Atpalpha	FBgn0002921	ID100003282502021701	FALSE	FALSE	FALSE	TRUE	NA	5	FALSE	TRUE	NA	0.654959	13.8636	13.2294	13.6494	13.6235	12.6193	13.1739	12.8105	13.1809	12.9347	12.3711	12.973	12.9608	13.1314	13.086	13.1897	12.7756	12.4516	12.8927	13.5838	13.3098	13.8108	13.9511	12.6681	13.1966	13.1245	12.9726	12.6679	12.7596	12.5525	12.1675	12.3907	12.7331	12.973	12.3492	12.1861	12.552
CG5690-RA	CG5690	FBgn0035295	ID100003283700020319	FALSE	FALSE	FALSE	FALSE	NA	NA	FALSE	TRUE	NA	-0.384969	9.37227	9.38533	9.57483	8.93423	9.26936	9.07209	9.44552	9.17974	9.38136	9.43534	9.41118	9.21542	9.18223	9.38709	9.36456	9.75783	9.89448	9.59456	9.28682	9.44397	9.16439	8.99479	9.25363	9.0162	9.4231	9.37987	9.39312	9.30461	9.36582	9.26877	9.13143	9.01357	9.04098	9.78288	10.2151	9.49222
CG5697-RA	CG5697	FBgn0038846	ID100003331401081600	FALSE	FALSE	TRUE	TRUE	NA	3	FALSE	TRUE	NA	-0.892428	8.90814	8.85101	9.09596	9.0172	9.12773	8.90206	9.07015	9.26487	9.00737	9.20237	9.12352	9.21794	8.79829	9.15957	9.0283	9.14876	9.16387	9.00622	9.08187	8.95688	8.94981	8.89263	9.33866	9.08022	8.97358	9.2871	9.5234	9.19763	9.22302	9.8167	9.62304	9.67398	9.65617	10.5013	9.98196	9.89872
CG5711-RA	Arr1	FBgn0000120	ID100003284802040319	FALSE	FALSE	FALSE	TRUE	NA	5	FALSE	TRUE	NA	0.876735	14.736	15.0222	14.8509	14.9635	14.736	14.6146	14.6468	14.9626	14.736	14.1519	14.6922	14.1521	14.3617	14.2522	14.9096	14.3626	14.5092	14.6919	14.8505	14.647	14.851	14.793	14.5889	14.6913	15.0222	15.0221	14.7355	14.5559	14.5325	14.0114	13.918	13.6732	14.2127	14.2952	13.4197	13.9369
CG5724-RA	CG5724	FBgn0038082	ID100003285700100801	FALSE	FALSE	TRUE	TRUE	NA	3	FALSE	TRUE	NA	-0.842463	9.1336	9.28058	8.84192	9.05596	9.54317	8.99292	9.16233	9.17638	9.07628	9.41266	8.92678	9.54952	9.36507	9.54521	9.05084	9.17038	9.30738	8.90604	9.18744	9.05691	9.05353	8.95281	9.48312	9.03446	9.28048	9.29416	9.18005	9.23454	8.88594	9.75473	9.80323	10.0238	9.72467	9.99988	9.70566	9.45458
CG5730-RA	AnnIX	FBgn0000083	ID100003286100020801	FALSE	FALSE	FALSE	TRUE	NA	3	FALSE	TRUE	NA	-0.823432	10.3141	10.8114	10.4127	10.2104	10.2523	10.3252	10.81	10.0898	10.2947	10.304	10.4422	10.3632	10.5961	10.5118	10.7811	10.9113	10.7472	10.8914	10.3482	10.6887	10.3769	10.1333	10.3933	10.3573	10.4436	9.73953	10.6418	10.1718	10.5296	10.9457	11.086	10.6232	10.6829	11.3987	11.1741	11.0671
CG5730-RC	AnnIX	FBgn0000083	ID100003672501020910	FALSE	FALSE	FALSE	FALSE	NA	NA	FALSE	TRUE	NA	-0.793989	13.4703	13.3792	13.1543	13.6743	13.0111	12.9039	13.2927	13.4198	13.0032	13.6961	13.279	13.262	13.2284	13.7302	13.8632	13.2052	13.5107	13.1534	13.3476	12.9784	12.9648	13.6365	12.9539	12.8	13.2369	13.2527	13.0464	13.5115	13.2297	13.8447	13.5633	14.055	13.9672	13.6367	14.0894	13.6851
CG5740-RA	CG42390	FBgn0259736	ID100003286600041305	FALSE	FALSE	FALSE	FALSE	NA	NA	FALSE	TRUE	NA	-0.755866	10.9094	10.9143	10.7375	10.3015	10.2639	10.4841	10.7437	10.1962	10.499	10.4755	10.6135	11.1395	10.5751	10.4289	10.849	11.3552	10.4167	10.6618	10.6212	10.4883	10.4155	10.4406	10.4005	10.5424	10.658	10.2183	11.1116	10.5837	10.7072	11.6345	10.9321	10.9214	11.021	11.5338	10.8549	11.1661
CG5758-RB	CG5758	FBgn0032666	ID100003287402000801	FALSE	FALSE	FALSE	FALSE	NA	NA	FALSE	TRUE	NA	0.813919	12.2018	11.8007	11.8378	12.0794	11.7078	12.0029	11.3359	11.6096	11.659	11.6546	11.7037	11.4794	11.6523	11.3235	11.2769	11.136	10.9679	11.5896	11.7478	11.6756	12.1234	12.1497	11.5308	11.8682	11.8217	11.9654	11.0351	11.9397	11.8721	10.921	11.1385	10.9185	11.3955	10.6078	10.7521	11.3267
CG5773-RA	CG5773	FBgn0034290	ID100003230500111207	TRUE	TRUE	TRUE	TRUE	4	1	FALSE	FALSE	NA	NA	11.3218	11.5691	11.3991	11.4993	12.2634	11.5309	11.5779	11.8426	11.4922	12.1573	11.334	11.6316	11.1001	12.1285	11.3207	11.2381	11.2409	11.4479	10.6038	10.5818	10.196	10.4668	11.704	11.1913	11.1605	11.2614	11.5329	11.6165	10.9723	11.1894	10.749	11.3005	10.8919	10.96	11.2225	10.8426
CG5778-RA	CG5778	FBgn0038930	ID100003230600091207	FALSE	FALSE	FALSE	TRUE	NA	2	FALSE	FALSE	NA	NA	11.345	11.1866	11.8725	12.0476	11.4531	11.2767	11.939	11.9531	11.4411	12.7335	12.2083	12.0504	12.4195	12.5125	12.299	12.0127	12.4194	12.2043	12.5288	12.6013	12.0429	11.8611	12.8616	12.3151	11.8615	12.1281	11.9936	11.9867	11.597	12.881	12.6979	12.5713	12.5402	12.7805	12.9834	12.4168
CG5779-RA	proPO-A1	FBgn0261362	ID100004450501070519	FALSE	FALSE	TRUE	TRUE	NA	5	FALSE	TRUE	NA	0.94197	11.6761	11.4725	11.4596	11.1582	11.7236	11.8621	11.3118	11.4626	11.6188	11.0537	11.3598	11.6814	11.6431	11.4314	11.2125	11.6273	11.23	10.9812	11.4313	11.2964	11.436	11.2086	11.4039	11.3591	11.5235	11.7543	10.944	11.2113	11.0704	10.1931	9.5973	9.91896	9.6865	10.0931	9.62854	9.8808
CG5791-RA	CG5791	FBgn0040582	ID100003332903021600	FALSE	FALSE	TRUE	TRUE	NA	3	FALSE	TRUE	NA	-0.842355	11.9324	10.9277	11.8213	11.6466	11.2968	10.5542	11.3434	11.1782	12.5525	12.1165	12.4235	12.4169	12.6223	11.6304	12.4065	11.9938	11.5428	12.7793	12.1316	12.0839	12.2755	12.4763	12.0612	10.8625	12.1197	12.6588	11.8199	12.0569	12.6818	13.3952	13.7948	12.6519	14.2532	13.6496	13.7806	13.7692
CG5793-RA	CG5793	FBgn0038858	ID100003231500031719	FALSE	FALSE	TRUE	TRUE	NA	2	FALSE	TRUE	NA	-0.511669	10.9318	10.6449	11.2091	10.9266	11.1846	11.0063	11.6035	11.4315	11.4249	11.3864	11.5457	11.1528	11.0856	11.2297	11.6666	11.7556	12.083	11.3609	11.5298	11.485	11.3507	11.5701	11.6554	11.3743	11.4415	11.5739	11.598	11.3035	11.2796	12.247	11.9038	12.0152	12.1879	11.5261	11.4445	11.5515
CG5853-RA	CG5853	FBgn0032167	ID100003234802091509	FALSE	FALSE	FALSE	TRUE	NA	3	FALSE	TRUE	NA	-0.629394	9.55563	9.87947	9.45342	9.26942	10.0131	10.2483	9.88488	9.76697	9.65364	9.33127	9.29369	9.7114	9.56391	9.58495	9.49173	9.58695	9.56185	9.90018	9.63233	9.66548	9.70214	9.55991	9.98211	9.97665	9.7219	9.65232	9.75184	9.75121	9.78197	9.68435	9.66324	9.8317	9.84415	10.2412	10.2203	10.2482
CG5855-RB	cni	FBgn0000339	ID100003235002051509	FALSE	FALSE	FALSE	TRUE	NA	2	FALSE	TRUE	NA	-0.765434	9.33906	9.6369	9.37965	9.43373	9.44851	9.64207	9.68133	9.27864	9.48187	9.02966	9.13436	9.35847	9.48401	9.53647	9.7383	9.55387	9.39379	9.45146	9.42093	9.35844	9.37025	9.70867	9.28527	9.24828	9.28048	8.96559	9.51673	9.27151	9.45945	9.67171	9.87985	10.0137	9.91332	9.76461	9.79843	9.61872
CG5884-RA	par-6	FBgn0026192	ID100003236702070913	FALSE	FALSE	FALSE	TRUE	NA	2	FALSE	TRUE	NA	-0.731382	11.2575	11.3393	11.3713	11.0288	11.4232	11.4546	11.3838	11.6493	11.4728	11.7465	11.7254	11.5436	11.44	11.7392	11.4585	11.6584	11.8237	11.7108	11.2899	11.344	11.1683	11.0121	11.4417	11.5775	11.2434	11.5377	11.7586	11.654	11.6772	12.116	11.952	11.8663	11.5346	11.9529	12.0132	11.7475
CG5885-RA	CG5885	FBgn0025700	ID100003236802050913	FALSE	FALSE	FALSE	TRUE	NA	2	FALSE	FALSE	NA	NA	9.18941	9.35603	9.5659	9.47984	9.77637	9.69112	10.1653	9.78996	9.8385	9.56411	9.68847	9.98937	9.81787	10.0468	10.2767	9.9454	9.83334	10.0543	9.55054	9.71866	9.24917	9.58175	9.47666	9.39377	8.98096	9.03644	10.1262	9.46134	9.64325	10.0556	10.2799	9.9135	10.1079	9.76875	9.54701	9.41413
CG5889-RA	Mdh	FBgn0029155	ID100003237002010913	FALSE	FALSE	FALSE	TRUE	NA	5	FALSE	TRUE	NA	0.66184	10.4513	10.5679	10.5242	10.4872	9.81386	10.2282	10.8903	10.08	9.51564	9.49766	9.9572	9.65022	9.68836	9.67641	10.0869	9.94715	9.44415	10.2597	10.5583	10.6462	10.4558	10.4827	9.79551	10.3905	10.2051	9.97071	9.57251	9.72862	9.96475	9.75796	9.84614	9.57222	9.93212	9.52611	9.29851	9.71181
CG5890-RA	CG5890	FBgn0039380	ID100004451103070917	FALSE	FALSE	FALSE	TRUE	NA	5	FALSE	TRUE	NA	0.287051	9.25247	9.15637	9.15884	9.24196	8.68713	9.17597	8.87855	9.00864	8.76295	9.09129	8.85806	9.08656	9.18454	9.07558	9.1031	8.74823	8.86074	8.75566	9.35817	9.26718	9.64063	9.2668	8.95155	9.41207	8.95059	8.69299	8.94251	9.00758	8.62332	9.21314	9.05964	9.36836	9.20949	8.60803	8.81531	8.67062
CG5907-RC	Frq2	FBgn0083228	ID100003334301100604	FALSE	FALSE	FALSE	FALSE	NA	NA	FALSE	TRUE	NA	0.676488	10.3554	10.3556	10.0256	10.0251	10.4033	10.3084	9.97269	9.78755	10.1639	9.97812	9.8585	10.1777	10.4709	9.89227	9.13712	9.97222	10.0059	9.92658	10.3084	10.3236	10.4061	10.1837	10.2514	10.3284	10.4056	10.4909	9.95599	10.0911	10.0307	9.70983	9.71864	10.0604	9.41209	9.67553	10.1009	10.072
CG5935-RD	Dek	FBgn0026533	ID100003673101021705	FALSE	TRUE	FALSE	FALSE	1	NA	FALSE	FALSE	NA	NA	9.46721	9.33415	9.24915	9.32545	8.58706	9.1511	9.04752	9.15875	8.78294	8.97171	8.98684	8.99294	9.01626	8.97173	9.15315	8.94416	9.11452	9.08453	9.2318	9.05319	9.03823	9.07356	8.48439	8.85503	8.64319	8.47051	8.77576	9.11676	8.64274	8.59577	8.98747	8.96304	9.27777	8.23071	8.98355	8.70203
CG5939-RA	Prm	FBgn0003149	ID100003239402010115	FALSE	FALSE	FALSE	FALSE	NA	NA	FALSE	TRUE	NA	0.295286	11.1398	10.7947	11.2414	11.0064	9.65861	10.1013	10.4687	10.2153	9.79314	10.2673	10.3273	10.325	9.76788	10.6243	10.8407	10.3381	10.0286	10.4158	11.4452	11.2964	10.891	11.031	10.1445	10.5333	10.0413	10.0317	9.9684	9.87635	9.94546	10.5047	10.3109	10.077	10.141	10.5753	9.72628	10.061
CG5955-RA	CG5955	FBgn0036997	ID100003663802080910	FALSE	TRUE	TRUE	TRUE	5	2	TRUE	TRUE	-0.407298	-0.575606	9.5367	9.48451	9.43946	9.24872	10.0503	9.97662	9.83327	9.98973	9.93841	10.0116	9.90526	9.86988	9.9132	10.1462	9.7383	10.0133	10.0616	9.85218	9.663	9.82192	9.72911	9.74263	9.99028	9.87914	9.91943	9.96427	10.2203	10.391	10.1969	10.0346	10.532	10.6863	10.6427	10.0309	10.1388	10.4023
CG5966-RA	CG5966	FBgn0029831	ID100004451303030917	FALSE	FALSE	FALSE	TRUE	NA	3	FALSE	TRUE	NA	-0.819705	8.33151	8.66962	8.85986	8.67381	9.33473	9.22204	8.96773	9.32933	9.26493	10.0984	9.61824	9.39867	9.66408	9.18191	9.27206	9.80475	9.90503	8.71813	8.17817	8.35443	9.01175	8.89482	8.7632	9.06447	9.08592	8.89893	8.82564	9.17671	9.45785	9.68747	9.80943	9.62407	9.80147	9.37821	10.8701	10.9116
CG5991-RA	CG5991	FBgn0026576	ID100003720301071108	FALSE	TRUE	FALSE	FALSE	4	NA	FALSE	FALSE	NA	NA	11.7702	11.432	11.1105	11.1659	12.2519	12.0445	12.1832	11.9049	11.6672	11.9792	11.6443	12.1209	11.2996	11.527	11.4243	11.6298	11.9434	11.6994	11.6789	11.4419	11.248	11.3769	11.8883	11.6172	11.6736	11.5248	12.0562	12.0146	11.8353	11.756	11.3545	11.4623	11.7295	11.3045	11.6719	11.3717
CG5999-RA	CG5999	FBgn0038083	ID100003184003050113	FALSE	FALSE	TRUE	TRUE	NA	4	FALSE	TRUE	NA	-0.836822	8.91096	8.46765	8.66066	8.81983	8.47402	8.84156	8.83869	8.92141	8.70684	8.66821	8.57729	8.3728	8.65011	8.56346	8.92474	8.65654	8.61656	8.58143	9.03786	8.60449	9.16959	9.35376	8.33508	8.54988	8.52511	8.73947	8.79306	8.56047	8.49117	9.7015	10.4051	10.2307	10.5459	10.8344	9.62854	9.51862
CG6022-RA	Cchl	FBgn0038925	ID100003720901071614	FALSE	FALSE	FALSE	FALSE	NA	NA	FALSE	TRUE	NA	0.596484	10.4103	10.7531	10.1752	9.95486	10.6103	10.4031	9.93807	10.0683	10.2367	9.75941	9.58601	10.0845	9.96249	9.5512	9.80637	10.2705	9.99038	9.98309	10.3705	10.308	10.2982	10.462	10.2453	10.0919	10.3088	10.231	10.1801	10.2646	10.1947	9.97811	9.91616	9.95376	10.1043	10.0257	10.2231	10.263
CG6025-RA	Arf72A	FBgn0000115	ID100003185201051015	FALSE	TRUE	FALSE	FALSE	4	NA	FALSE	FALSE	NA	NA	9.94861	10.1637	10.0095	9.75959	10.1999	10.0298	10.2959	10.1162	10.2565	10.198	10.1063	10.1358	9.96533	9.45034	10.1416	10.4199	9.97179	10.2276	9.86842	9.9765	9.79972	9.96279	10.0469	9.81469	10.0147	9.99428	10.3481	10.3569	10.2907	10.3888	10.1109	9.76406	10.141	10.3105	10.0404	10.2773
CG6046-RA	Bin1	FBgn0024491	ID100003721201011614	FALSE	FALSE	TRUE	TRUE	NA	3	FALSE	TRUE	NA	-0.950356	9.91653	10.0168	9.67981	9.93563	9.80008	9.80211	9.78031	9.7017	9.77809	9.74629	10.0325	9.83578	9.79476	9.70423	10.0137	10.056	9.77115	10.0604	9.83957	9.98669	9.85824	10.0359	9.85218	9.87397	9.73879	9.9142	9.77283	9.94346	10.2299	10.4935	10.8408	10.726	10.7067	10.6652	10.8424	10.8566
CG6067-RA	CG6067	FBgn0029828	ID100003187601051311	FALSE	FALSE	FALSE	TRUE	NA	2	FALSE	FALSE	NA	NA	10.8458	10.825	10.7393	10.6615	11.1176	11.0674	10.9729	11.1222	11.2785	10.9972	10.8619	11.4319	10.9968	11.1311	11.4541	11.2612	11.3384	11.0621	11.2362	11.0383	11.0486	11.342	11.1308	10.8985	11.1207	11.3995	10.9813	11.2788	11.135	11.3026	11.1966	11.4203	11.6658	11.0464	11.2943	11.0372
CG6074-RA	CG6074	FBgn0039486	ID100003188101070403	FALSE	FALSE	FALSE	FALSE	NA	NA	TRUE	FALSE	0.406354	NA	9.86749	9.82339	9.6064	9.67064	9.99413	9.706	9.61984	9.75609	9.36724	9.30413	9.335	9.58498	9.34266	9.46164	9.29017	9.65351	9.61197	9.57625	10.1445	9.97041	9.6529	9.59155	9.97792	9.55888	9.44119	9.55705	9.58167	9.49421	9.47433	9.62874	9.36312	9.3717	9.32812	9.89824	9.4355	9.57709
CG6084-RB	CG6084	FBgn0086254	ID100003721803011108	FALSE	FALSE	FALSE	FALSE	NA	NA	FALSE	TRUE	NA	-0.624748	11.8513	11.6363	11.7604	11.7135	12.188	10.9474	11.7203	11.9717	11.9255	11.8703	12.0177	12.184	12.3885	11.045	12.3928	11.9584	11.6344	12.464	11.6395	11.3822	11.7645	11.9612	11.5706	10.6386	11.6074	11.8233	11.4597	12.0402	12.1419	12.8522	12.6616	12.2006	13.3102	11.8706	12.13	12.3196
CG6113-RA	Lip4	FBgn0032264	ID100004451603090519	FALSE	FALSE	FALSE	TRUE	NA	3	FALSE	TRUE	NA	-0.722575	9.53019	10.2074	9.65342	9.45294	10.2257	10.3769	9.65809	9.31765	10.183	10.0302	10.0172	10.1458	10.3338	9.94468	9.90762	10.1692	10.003	10.2645	9.44989	9.90604	10.0458	9.9816	10.2329	10.3026	10.095	9.78591	10.227	10.258	10.521	10.515	10.5675	10.7716	10.5216	10.1939	10.8463	11.0278
CG6114-RA	CG6114	FBgn0036544	ID100003189303070403	FALSE	TRUE	FALSE	TRUE	1	5	FALSE	TRUE	NA	0.0361875	8.96273	8.8538	8.8297	8.82836	8.60634	8.892	8.87375	8.87157	8.53605	8.45595	8.64327	8.48788	8.88939	8.72967	8.57972	8.60583	8.67748	8.57436	9.10176	8.80882	9.13877	9.00687	8.52907	8.80635	8.3584	8.37723	8.72088	8.62483	8.53709	8.76046	9.25789	9.06163	8.91177	8.43704	8.64383	8.34517
CG6134-RA	spz	FBgn0003495	ID100003190401091703	FALSE	FALSE	FALSE	FALSE	NA	NA	FALSE	TRUE	NA	-0.760402	10.113	10.3364	9.7545	9.35606	10.2807	10.2825	9.81827	9.63542	10.086	9.63572	9.64042	10.3283	10.219	9.77736	9.44168	10.1919	9.76608	10.1828	9.9213	10.0266	10.0073	9.71604	10.0114	9.97248	9.87162	9.77161	10.1236	9.9878	10.2097	10.43	10.1292	10.2189	10.0051	10.2633	10.4298	10.4142
CG6139-RB	Vmat	FBgn0260964	ID100003190701031703	FALSE	TRUE	TRUE	TRUE	1	5	FALSE	TRUE	NA	0.637226	9.68785	9.33666	9.57483	9.3299	8.95248	9.2743	9.15232	9.35242	9.13844	9.02608	9.36036	9.22849	9.20525	8.94942	8.87021	9.08968	8.88434	9.20173	10.2587	9.94319	10.075	9.78598	9.4793	9.71795	9.61484	9.34699	9.28435	9.54043	9.25777	9.3097	9.52914	9.16762	9.38681	9.15018	9.03572	9.22641
CG6186-RA	Tsf1	FBgn0022355	ID100003961402090100	TRUE	TRUE	TRUE	TRUE	3	2	TRUE	FALSE	-0.66456	NA	11.319	10.9063	11.5643	11.5193	11.4695	12.0646	11.521	11.5593	12.5403	12.5717	12.1657	12.4589	12.4636	12.1226	11.8246	13.081	12.4376	12.7	13.026	12.7646	12.6374	12.2055	12.8279	12.7585	12.3859	12.4017	12.6758	11.8956	12.4005	13.5278	12.8558	12.9336	13.0109	13.5466	13.1808	13.3704
CG6188-RA	CG6188	FBgn0038074	ID100003665000081519	FALSE	TRUE	TRUE	TRUE	4	3	TRUE	TRUE	-0.637378	-0.970805	10.323	9.99955	9.88702	9.63878	11.1199	10.2771	10.7196	10.3884	11.0056	11.9393	11.5135	11.3766	11.7962	10.6909	10.9685	11.9045	11.9854	11.6622	9.93196	9.80721	9.71742	9.73687	10.3813	9.65884	9.59157	10.1113	10.5295	9.84683	11.0373	12.6676	13.4782	12.8276	13.0031	13.183	13.9661	13.6356
CG6251-RA	Nup62	FBgn0034118	ID100003965100071802	FALSE	FALSE	FALSE	FALSE	NA	NA	FALSE	TRUE	NA	-0.607264	10.3391	10.5817	10.3604	10.3539	10.7523	10.3267	10.4997	10.5924	10.4868	10.7743	10.5437	10.5357	10.5659	10.6277	10.5913	10.9066	10.8003	10.546	10.2105	10.4007	10.0499	10.2219	10.7946	10.3411	10.4339	10.6538	10.718	10.7126	10.6119	10.767	10.6504	10.7071	10.5471	10.9776	10.8628	10.7316
CG6272-RA	CG6272	FBgn0036126	ID100003965700071003	FALSE	FALSE	FALSE	TRUE	NA	3	FALSE	TRUE	NA	-0.840327	10.5494	10.4245	10.3228	10.0701	10.8442	10.3108	10.5213	10.666	10.6895	10.6499	10.3117	10.9432	10.7067	10.6084	10.3336	11.0391	10.6825	10.4501	10.5717	10.1162	10.1736	10.1789	10.477	9.96108	10.4278	10.5808	10.5548	10.7724	10.4703	11.0341	10.8498	10.891	10.6273	11.2467	11.2832	11.0863
CG6300-RA	CG6300	FBgn0038730	ID100003966802091003	FALSE	FALSE	FALSE	TRUE	NA	5	TRUE	TRUE	0.685786	0.839657	11.8836	12.0147	11.8088	11.9094	11.7163	11.776	11.5891	11.3993	11.4812	11.6564	11.4151	11.5186	11.5304	11.5886	11.2804	11.2419	11.1988	11.373	11.5828	11.7158	11.8498	11.9994	11.6554	11.6803	11.5866	11.3886	11.5211	11.6225	11.3753	11.3645	11.1196	11.4442	11.1675	10.8424	11.0167	11.1131
CG6329-RB	CG6329	FBgn0033872	ID100003725901031117	FALSE	FALSE	FALSE	TRUE	NA	5	TRUE	TRUE	0.543318	0.71227	11.1955	11.1686	11.1966	10.9569	9.844	10.647	10.5556	10.8662	10.2896	10.0097	10.1719	10.2827	10.0923	10.0491	10.0681	10.5189	10.0046	10.31	11.1987	11.4481	11.1955	11.0456	10.3194	10.8336	10.6955	10.4769	10.6021	10.4311	9.90792	10.2	10.0134	9.91151	10.1363	10.1701	9.74635	9.984
CG6330-RA	CG6330	FBgn0039464	ID100003968100071602	FALSE	FALSE	FALSE	FALSE	NA	NA	TRUE	FALSE	0.591825	NA	10.0748	10.0302	10.062	9.81771	10.4026	10.1796	10.342	10.5274	9.76582	9.60855	9.24643	9.92927	9.64266	9.70931	9.47392	9.5354	9.61923	9.47464	10.2404	9.95175	9.85505	9.75577	10.2403	9.70973	9.78063	9.78086	9.90915	9.86412	9.67583	9.63843	9.73426	9.55287	9.58637	9.60678	9.69935	9.53543
CG6331-RA	Orct	FBgn0019952	ID100003968200051602	FALSE	FALSE	FALSE	TRUE	NA	1	FALSE	TRUE	NA	0.502211	9.45167	9.69022	9.54069	9.27108	9.74044	9.56792	9.89442	9.82432	9.60196	9.37617	9.39198	9.81397	9.64404	9.62854	9.56828	9.60947	9.52389	9.37414	9.134	9.47066	9.32376	9.32484	9.6395	9.27077	9.66331	9.66513	9.81195	9.76925	9.64593	9.37641	9.3829	9.52168	9.50016	9.11966	9.25545	9.10399
CG6342-RA	Irp-1B	FBgn0024957	ID100003968702070614	FALSE	FALSE	FALSE	FALSE	NA	NA	FALSE	TRUE	NA	-0.799583	9.90361	9.61356	9.76543	9.05118	9.56243	9.77848	9.85638	9.82987	9.42618	9.49766	9.39687	10.1749	9.70317	9.50638	9.68284	10.3868	9.65032	10.2528	9.85111	9.37125	9.27238	9.07194	9.42346	9.54099	8.92562	9.03921	9.82167	9.26298	9.32845	10.6404	10.2538	9.79895	9.97805	10.8615	9.99729	10.011
CG6357-RA	CG6357	FBgn0033875	ID100003969402051602	FALSE	TRUE	FALSE	TRUE	4	3	TRUE	TRUE	-0.582262	-0.834795	10.7996	10.7105	11.003	10.7341	11.1294	11.2409	11.1038	11.1849	11.5254	11.107	11.2979	11.0431	11.2956	11.4832	11.5453	11.2645	11.4194	11.3681	10.9847	10.8552	10.913	10.9701	11.016	10.9127	11.1041	10.8993	11.336	11.2487	11.4392	11.152	11.5804	11.5713	11.6798	11.6702	11.7555	11.6653
CG6371-RA	hug	FBgn0028374	ID100004085000080919	TRUE	TRUE	TRUE	TRUE	2	1	FALSE	FALSE	NA	NA	9.28212	9.45731	9.54069	9.33889	9.78855	9.49933	9.90847	9.54991	9.47327	9.96703	9.60838	10.2151	9.84508	9.73897	9.8707	10.2464	9.99778	9.89611	9.17633	9.1919	8.97085	8.99479	9.26935	8.86414	9.12919	8.79898	9.00034	9.31272	8.97289	9.95856	9.57855	9.3604	9.36296	9.2133	9.33492	9.03405
CG6385-RA	CG6385	FBgn0034276	ID100004085500101407	TRUE	FALSE	TRUE	TRUE	3	2	FALSE	FALSE	NA	NA	8.9134	8.77705	8.69006	8.72394	9.67186	9.13838	8.98436	9.18262	9.04129	9.44036	8.85068	9.52809	9.35592	9.19286	8.68677	9.60595	9.80914	8.91686	9.32043	9.4406	9.24917	9.48387	9.8248	9.27077	9.47242	9.75683	9.38075	9.57308	9.63841	10.3911	10.0917	10.3678	9.7761	9.7084	10.2916	10.1527
CG6395-RA	Csp	FBgn0004179	ID100004086202080919	FALSE	FALSE	FALSE	FALSE	NA	NA	FALSE	TRUE	NA	0.607701	10.7232	10.8856	10.7429	10.6182	10.5068	10.5982	10.2124	10.107	10.1857	10.1012	10.0325	10.2628	10.3022	10.4121	9.97697	9.8467	10.3216	10.2218	10.7155	10.699	10.6537	10.658	10.415	10.4051	10.1496	10.1016	10.259	10.2646	10.2907	10.1318	10.3055	10.3501	10.1899	9.65826	10.2541	9.98615
CG6409-RA	CG6409	FBgn0036106	ID100004086902061407	FALSE	FALSE	FALSE	TRUE	NA	2	TRUE	FALSE	-0.616232	NA	12.0939	11.77	11.8043	12.3332	12.4796	12.5804	12.3049	12.6443	12.7894	12.9464	12.6232	12.7209	13.0461	13.0018	12.8382	12.8626	12.605	12.645	12.686	12.1485	12.6599	12.6064	12.302	12.1507	12.3967	12.5173	12.6309	12.0983	12.4069	12.7051	12.7368	13.0462	12.6017	13.2376	12.8748	12.8109
CG6416-RB	Zasp66	FBgn0035917	ID100003727501071503	FALSE	FALSE	FALSE	FALSE	NA	NA	FALSE	TRUE	NA	0.764169	10.1755	10.4663	9.89811	9.62853	9.79665	9.91513	9.59377	9.67511	9.5191	9.15223	9.26761	9.58143	9.09809	9.243	9.09277	9.74213	9.33948	9.29285	10.188	10.0656	10.1541	10.2096	9.66709	9.57969	10.0849	9.88964	9.35787	9.67879	9.56415	8.96016	8.80053	9.26654	9.06205	9.21123	9.31745	9.37127
CG6416-RH	Zasp66	FBgn0035917	ID100004087202001407	FALSE	FALSE	FALSE	FALSE	NA	NA	TRUE	TRUE	0.548468	0.709587	11.7378	11.5312	11.6382	12.0442	11.0273	11.1225	11.0263	10.8732	10.6111	10.8435	10.9931	10.9416	10.5691	10.634	11.2468	10.5454	10.6466	10.9955	11.9958	11.4235	11.7138	12.1233	11.1856	11.29	10.96	10.9633	10.482	11.0145	11.1299	10.696	10.7895	10.4384	10.8724	10.4403	10.2598	10.4735
CG6416-RJ	Zasp66	FBgn0035917	ID100004087300101004	FALSE	FALSE	TRUE	TRUE	NA	5	TRUE	TRUE	0.53479	0.860192	12.5402	12.7339	12.272	12.4917	12.039	11.6212	11.6542	11.6015	11.1683	11.7825	11.2465	11.8128	11.1683	11.707	11.4227	11.303	11.5282	11.3066	12.4203	12.318	12.1721	12.6554	12.2374	11.7168	11.844	11.7412	11.466	11.9251	11.3665	11.1489	10.812	11.1624	10.833	10.5513	11.0584	10.6791
CG6449-RA	NijA	FBgn0036101	ID100004088802041004	FALSE	FALSE	TRUE	FALSE	NA	4	FALSE	FALSE	NA	NA	9.04485	8.50724	8.54949	8.37871	8.3994	8.67055	8.64194	8.6725	8.5947	8.50887	8.47206	9.00955	8.60086	8.31965	8.78176	8.81602	8.67299	8.34961	9.51456	8.64873	9.11514	8.93446	8.71869	8.70409	8.91643	9.13299	8.80438	9.04815	8.96853	9.35043	9.07436	9.3604	9.39335	8.96621	9.18425	9.03232
CG6494-RA	h	FBgn0001168	ID100004091102060700	FALSE	FALSE	TRUE	TRUE	NA	2	FALSE	FALSE	NA	NA	9.38996	9.39497	9.39712	9.67064	9.10759	9.26587	9.72066	9.86641	9.05368	9.82346	9.81121	9.57964	9.7185	9.88968	10.0175	9.48124	9.83056	9.38139	9.7243	9.66764	9.45485	9.8667	9.68164	9.3219	9.36846	8.93414	10.004	9.80127	9.17587	10.138	10.4255	10.2896	10.3581	10.0373	10.1602	9.67774
CG6512-RA	CG6512	FBgn0036702	ID100004091902020611	FALSE	FALSE	FALSE	TRUE	NA	3	FALSE	TRUE	NA	-0.852335	9.98874	10.0756	9.83431	9.99792	9.90987	10.2295	9.94656	10.0768	10.2064	9.5947	9.95472	10.1046	10.2026	10.0468	10.2033	10.0472	9.85156	9.92151	9.92214	9.81421	10.0144	10.1196	9.57377	9.86094	9.89571	9.97402	9.66591	9.80581	10.0996	10.1261	10.2391	10.3451	10.4092	10.6486	10.3386	10.4404
CG6514-RA	TpnC25D	FBgn0031692	ID100003365801041202	FALSE	FALSE	FALSE	TRUE	NA	5	TRUE	TRUE	0.667951	0.838604	12.8932	12.997	12.9514	13.0598	12.3519	12.1768	12.2438	12.7427	12.0875	12.2204	12.4171	11.913	11.8903	12.2844	12.2253	11.8113	12.2879	12.0624	12.9044	12.8686	12.7072	12.8242	12.3228	12.24	12.4719	12.7644	12.1735	12.4568	12.3615	11.7264	11.8648	11.9213	11.7573	11.7929	11.9942	11.8704
CG6544-RA	fau	FBgn0020439	ID100004093402081608	FALSE	FALSE	FALSE	TRUE	NA	4	FALSE	FALSE	NA	NA	10.1544	10.4276	10.0637	9.89105	9.76986	10.0401	9.73347	9.41523	9.77452	9.40295	9.64176	9.72023	9.72863	9.59149	9.55273	9.69051	9.36169	9.66891	10.135	10.137	10.2187	10.2562	9.78249	9.89765	10.0566	9.41536	9.82609	9.80127	10.0013	9.96589	10.065	10.1373	10.0839	9.98571	9.66434	10.1377
CG6582-RA	Aac11	FBgn0027885	ID100003250801001719	FALSE	FALSE	FALSE	TRUE	NA	5	FALSE	FALSE	NA	NA	12.8385	12.5139	12.22	12.5726	12.1633	12.3546	12.2639	12.2485	12.1346	12.6337	12.386	12.1519	12.3541	12.2619	12.2709	12.0512	12.086	12.2151	12.2784	12.2152	12.4275	12.6325	11.8054	12.1418	12.4203	12.6811	11.5226	12.5923	12.2416	11.5094	11.788	12.0927	12.2748	11.2818	11.8497	11.9296
CG6639-RA	CG6639	FBgn0032638	ID100003254203041509	FALSE	FALSE	TRUE	TRUE	NA	3	FALSE	TRUE	NA	-0.959808	8.10896	7.82133	8.22239	8.21058	8.03	8.28605	8.08692	8.24001	8.67071	8.61449	8.47206	8.38382	8.44962	8.43751	8.43662	8.03945	8.50801	9.46542	8.24924	8.13444	8.39341	8.13002	8.78115	8.41637	8.13863	8.38144	8.50829	8.7234	8.98855	9.58085	10.0855	9.59634	10.0569	10.7577	10.8463	10.5113
CG6641-RA	Pbprp5	FBgn0011283	ID100004454203051214	FALSE	FALSE	FALSE	TRUE	NA	1	FALSE	FALSE	NA	NA	8.50366	8.21403	8.31348	8.44315	8.28209	8.67055	8.52069	8.44176	8.91556	8.42458	8.4234	8.74666	9.13202	8.5977	8.85059	8.62948	8.39259	8.41626	8.48625	8.07539	8.66311	8.59835	8.121	8.66928	8.36522	8.57281	8.50189	8.17884	8.43768	8.40329	8.51623	8.61613	8.40987	8.27169	8.01954	8.08443
CG6653-RA	Ugt86De	FBgn0040255	ID100003254801040913	FALSE	FALSE	FALSE	TRUE	NA	1	FALSE	FALSE	NA	NA	9.46721	9.48169	9.48965	9.2846	9.45396	9.36251	9.43448	9.5932	9.54114	9.60385	9.52361	9.59921	9.49975	9.5698	9.43247	9.44162	9.51547	9.43317	9.28989	9.15271	9.25502	9.17279	9.25874	9.24389	9.43622	9.63216	9.39312	9.35299	9.21332	9.47024	9.06431	9.22191	9.17946	9.37139	9.21124	9.2396
CG6656-RA	CG6656	FBgn0038912	ID100003255001000913	FALSE	FALSE	FALSE	TRUE	NA	5	FALSE	FALSE	NA	NA	10.3926	10.4457	10.4656	10.3951	10.0726	10.2963	10.4289	10.1872	9.70714	10.5114	10.084	10.0276	9.89866	10.0581	10.1913	10.1545	10.2714	10.3612	10.739	10.5864	10.5882	10.5651	10.1989	10.6089	10.3433	10.3299	9.80972	10.6307	10.3841	10.4534	10.4708	10.1782	10.2443	9.99988	9.9877	10.2438
CG6666-RA	SdhC	FBgn0037873	ID100003666902061306	FALSE	FALSE	FALSE	FALSE	NA	NA	FALSE	TRUE	NA	0.634483	11.7832	11.7302	11.7005	11.8538	11.6781	11.7249	11.5744	11.809	11.621	11.1665	11.3818	11.4985	11.5908	11.4719	11.7851	11.5898	11.2791	11.1863	11.8637	11.7005	11.9527	12.1851	11.6367	11.6104	11.7233	11.898	11.5466	11.5186	11.615	11.4707	11.516	11.6196	11.678	11.4055	11.4811	11.3302
CG6677-RA	ash2	FBgn0000139	ID100003368101061804	FALSE	FALSE	FALSE	FALSE	NA	NA	FALSE	TRUE	NA	-0.171361	9.93655	10.1438	10.0404	9.77299	10.2032	10.1741	10.122	10.0595	10.0617	9.9143	9.7813	9.70635	9.47029	9.974	9.92388	10.1805	10.0179	9.89353	9.78413	9.83001	9.6868	9.73799	9.95617	9.99454	10.206	9.82605	10.1535	10.1988	9.97239	9.85917	9.82678	9.93386	9.86258	10.1979	9.92576	10.1731
CG6689-RA	CG6689	FBgn0037877	ID100003257201040115	FALSE	FALSE	FALSE	FALSE	NA	NA	FALSE	TRUE	NA	0.64715	9.95666	10.0406	10.1861	9.95632	10.095	9.95361	10.1291	10.2363	9.96965	10.1198	10.1709	10.0845	9.86877	9.78948	9.62086	10.0684	9.98181	9.98309	9.98941	10.2041	9.98061	9.95152	10.1297	9.97248	10.1905	10.1436	10.0919	10.3255	10.0888	9.93516	9.75264	9.66445	9.58138	9.9517	9.80945	10.0347
CG6692-RA	Cp1	FBgn0013770	ID100003667002041306	FALSE	FALSE	FALSE	FALSE	NA	NA	TRUE	FALSE	0.680609	NA	13.0594	12.7841	13.1094	13.1748	13.1055	13.293	13.1009	13.354	12.8764	12.6681	12.9908	12.6229	12.8275	13.1145	12.7538	12.2264	12.1001	12.5883	13.1088	12.6858	13.1254	13.3798	12.7289	12.7284	12.8575	12.5635	12.5092	12.9222	12.9101	12.4748	12.538	12.5477	12.9469	12.6158	12.7283	13.0256
CG6700-RA	CG6700	FBgn0032305	ID100003257901021812	FALSE	FALSE	FALSE	TRUE	NA	5	FALSE	FALSE	NA	NA	9.73881	9.97017	9.9144	9.92959	9.49099	9.87119	9.73713	9.53237	9.28217	9.33339	9.54125	9.47887	9.47655	9.29487	9.53929	9.67636	9.44415	9.86241	9.85111	9.97869	9.85133	9.85556	9.4793	9.83152	9.41629	9.44357	9.4168	9.53242	9.7499	9.47818	9.73303	9.42125	9.52079	9.40904	9.32384	9.57354
CG6709-RA	CG6709	FBgn0036056	ID100003368603080404	FALSE	FALSE	TRUE	TRUE	NA	4	FALSE	TRUE	NA	-0.625704	8.20722	8.39982	8.53722	8.26894	8.44097	8.63868	8.49354	8.41314	8.42887	8.35894	8.38029	8.43165	8.19991	8.45595	8.42421	8.57198	8.39802	8.30707	8.27784	8.4757	8.61757	8.5083	8.49132	8.69353	8.54429	8.32039	8.72088	8.62053	8.71175	8.84554	8.82086	8.84407	8.97498	8.66738	8.69107	8.71758
CG6718-RC	iPLA2-VIA	FBgn0036053	ID100003368703060404	FALSE	FALSE	TRUE	TRUE	NA	4	FALSE	FALSE	NA	NA	9.205	9.45508	9.49513	9.49078	9.16446	9.50367	9.38983	9.36078	9.43715	9.26945	9.36036	9.20185	9.39897	9.21779	9.42511	9.44162	9.287	9.37066	9.48449	9.45703	9.57514	9.76419	9.35941	9.63066	9.3431	9.32073	9.61207	9.56197	9.70825	9.61439	9.91062	9.61706	9.76104	10.0101	9.63523	9.85288
CG6733-RA	CG6733	FBgn0039052	ID100003845000091604	FALSE	FALSE	TRUE	FALSE	NA	1	FALSE	FALSE	NA	NA	9.95983	9.65606	9.58472	9.64278	10.2544	10.0726	9.88739	9.92598	9.83609	9.8869	9.52801	10.1342	9.91986	9.92341	9.81367	10.1673	9.84441	9.52527	9.85339	9.62631	9.66428	9.68636	10.0735	9.93076	10.0506	10.2379	9.43109	9.96726	9.55946	9.6064	9.17629	9.4838	9.35195	9.47332	9.48791	9.52599
CG6776-RA	CG6776	FBgn0035904	ID100003369901060900	FALSE	FALSE	FALSE	FALSE	NA	NA	FALSE	TRUE	NA	-0.79198	9.24622	9.83203	9.48544	9.26781	9.54177	9.70397	9.64067	9.43229	9.67261	9.23602	9.00287	9.91918	9.39238	9.26185	9.39503	10.1749	9.47866	9.93703	9.40672	9.40404	9.55276	9.48698	9.452	9.30757	9.60814	9.29947	9.92593	9.71503	9.49795	10.0502	9.81455	9.70345	9.66938	10.2253	9.91246	10.2028
CG6781-RA	se	FBgn0086348	ID100003847600050711	FALSE	TRUE	TRUE	FALSE	5	1	FALSE	TRUE	NA	0.8178	9.84988	10.0625	10.0118	9.56118	10.5837	10.5195	10.4384	10.382	10.415	9.97208	10.1129	10.3268	10.1509	9.89227	10.1235	10.3364	10.5584	9.99294	10.1546	10.3682	10.2572	10.1741	10.4874	10.3444	10.6696	10.4769	10.2762	10.4636	10.3029	9.87136	9.87117	9.4331	9.51787	10.0206	9.89841	9.67214
CG6803-RB	Mf	FBgn0038294	ID100003848702070711	FALSE	FALSE	FALSE	TRUE	NA	5	FALSE	FALSE	NA	NA	11.394	11.6292	11.7696	11.4682	10.3962	11.0428	11.2971	11.002	10.6026	10.8413	11.1562	11.1195	10.8549	10.9557	11.0168	11.1617	10.922	11.2218	11.6692	11.8578	11.5465	11.4284	11.0233	11.2973	10.9916	10.003	11.2531	10.8015	10.5982	11.088	11.1744	10.7011	10.331	10.9048	10.2283	10.6634
CG6805-RA	CG6805	FBgn0034179	ID100003848802050711	TRUE	TRUE	TRUE	TRUE	3	4	FALSE	FALSE	NA	NA	10.3069	10.4213	10.3459	10.309	10.6633	10.6671	10.3597	10.4599	10.6509	10.3006	10.5116	10.609	10.7135	10.3027	10.5887	10.9053	10.4829	10.3773	10.6604	10.8028	10.846	10.8397	10.737	10.6599	10.8899	10.8833	10.8666	10.8813	11.2029	10.9739	10.9126	10.9993	11.009	11.3925	10.8536	10.9083
CG6806-RA	Lsp2	FBgn0002565	ID100003848902030711	FALSE	FALSE	FALSE	TRUE	NA	2	FALSE	TRUE	NA	-0.810616	11.1978	9.12356	9.95173	9.40838	12.5723	12.4402	11.6838	13.0093	12.5566	10.8208	10.6389	12.4989	13.0175	12.4704	12.5319	11.1007	11.4843	11.2728	12.3681	9.46454	11.809	10.8485	10.8331	11.3521	10.9256	11.4378	9.55111	11.2505	10.0516	13.1234	13.2837	13.1008	13.355	13.2304	13.0385	12.5759
CG6816-RA	Cyp18a1	FBgn0010383	ID100003667900101101	FALSE	FALSE	FALSE	FALSE	NA	NA	FALSE	TRUE	NA	0.585109	9.32073	9.65866	9.20142	9.03617	9.19267	9.05196	9.02546	8.89507	8.56855	8.79906	8.38638	9.09806	8.8712	8.89604	8.54089	8.83209	8.88869	8.76202	9.51858	9.72915	9.74647	9.36699	9.22353	8.81101	9.22462	8.7699	8.72088	9.02891	8.59956	8.75402	8.74404	8.72718	8.75383	8.38061	8.89917	8.68393
CG6895-RA	GNBP1	FBgn0040323	ID100003853602050710	FALSE	FALSE	FALSE	FALSE	NA	NA	FALSE	TRUE	NA	-0.64419	8.95555	9.00113	9.23077	9.11679	9.17488	9.04485	9.33983	9.40468	9.10165	9.14973	9.09106	9.26068	9.01846	9.28482	9.488	9.11361	9.45643	8.83616	9.134	9.01432	9.04908	9.33945	9.0119	8.80635	9.11757	9.16851	9.35787	9.18605	9.18732	9.7634	9.57329	9.57658	9.61647	9.41446	9.50001	9.05656
CG6904-RB	CG6904	FBgn0038293	ID100003372401040009	FALSE	FALSE	FALSE	FALSE	NA	NA	FALSE	TRUE	NA	0.492021	10.1839	10.5358	10.1623	9.72784	10.2896	10.1828	10.063	10.2392	10.1586	9.84039	9.78337	10.3363	10.1444	9.58216	10.289	10.1464	10.007	9.82721	9.9473	10.2634	10.1427	10.102	9.81788	9.78972	9.90297	10.1337	9.58691	9.93814	9.69241	9.94295	9.81455	9.69725	10.1386	9.4844	9.62198	9.57505
CG6910-RA	CG6910	FBgn0036262	ID100003854302030509	TRUE	FALSE	TRUE	TRUE	3	4	FALSE	FALSE	NA	NA	12.5722	12.2155	12.6908	12.935	12.76	13.2365	13.1736	13.7072	13.0805	12.725	12.9787	12.4949	12.6804	12.7426	12.4201	12.923	13.5006	13.0525	13.7695	13.1468	13.6643	13.5023	13.3278	13.583	13.4701	13.8099	13.1737	13.6738	13.3551	13.2198	13.6119	13.5832	13.6231	12.5229	12.8419	12.9282
CG6917-RA	Est-6	FBgn0000592	ID100003372701100204	TRUE	TRUE	TRUE	FALSE	5	4	FALSE	FALSE	NA	NA	12.2382	11.963	12.0945	11.7603	12.744	12.6899	12.7431	12.5311	12.2122	12.6265	12.1257	11.9984	12.0439	11.9359	11.4603	12.2683	12.8275	12.2613	12.6903	12.6948	12.4687	12.22	13.1011	13.0317	12.8456	12.9903	12.7431	12.9157	12.6506	12.5477	12.4247	12.9962	12.6592	11.6385	12.5165	12.2952
CG6944-RA	Lam	FBgn0002525	ID100004470102101211	FALSE	FALSE	FALSE	FALSE	NA	NA	FALSE	TRUE	NA	-0.496147	9.41762	9.29612	9.04591	9.17849	9.1414	9.39572	9.39306	9.31031	9.16378	9.41266	9.38255	9.61938	9.49975	9.53647	9.62024	9.35005	9.26179	9.40983	9.41432	9.42496	9.13877	9.11131	9.38667	9.3219	8.93971	8.94268	9.40177	9.27803	9.02603	9.86493	9.76831	9.68441	9.58138	9.16331	9.35329	9.34762
CG6957-RA	Oscillin	FBgn0031717	ID100004471102020816	FALSE	FALSE	FALSE	TRUE	NA	2	FALSE	TRUE	NA	-0.050592	10.1701	9.89511	9.99434	9.71446	10.1511	10.3477	10.3104	10.5519	10.1391	10.0116	10.2638	10.3555	10.1387	10.2272	10.3715	10.1983	10.3111	10.0381	10.3341	10.0611	10.0547	9.95152	10.0363	10.0939	10.2077	10.2015	10.2298	10.3683	10.5486	10.4411	10.5755	10.2694	10.444	9.92034	10.1125	10.037
CG6966-RA	CG6966	FBgn0038286	ID100003373403080009	FALSE	FALSE	FALSE	TRUE	NA	5	FALSE	FALSE	NA	NA	10.053	9.73912	9.90692	9.84501	9.48193	9.74366	9.63336	9.73621	9.40285	9.90265	9.55712	9.82376	9.61681	9.67175	9.6795	9.45444	9.67685	9.5157	9.99196	9.7263	9.90904	9.95736	9.70222	9.82052	9.46302	9.13558	9.74234	9.87858	9.35218	9.86641	9.76368	9.96253	10.043	9.18941	9.70727	9.4803
CG6982-RA	CG6982	FBgn0039014	ID100003373603040009	FALSE	FALSE	FALSE	TRUE	NA	5	TRUE	FALSE	0.536376	NA	9.27562	8.99771	9.11485	9.04815	8.61746	8.90789	8.86809	8.88652	8.6817	8.83216	8.76803	8.73789	8.74572	8.75996	9.01291	8.57198	8.64029	8.53367	9.47632	8.93049	9.15676	9.28108	8.56505	8.77546	8.81209	8.72451	8.88671	8.98956	8.8321	8.94261	9.10935	9.05417	9.28611	8.67259	8.7771	8.62568
CG6983-RA	CG6983	FBgn0035896	ID100004472702060505	FALSE	FALSE	FALSE	TRUE	NA	5	FALSE	FALSE	NA	NA	10.7386	10.5233	10.7712	10.8014	10.3477	10.4856	10.7285	10.7983	10.0491	10.4151	10.0918	10.4214	10.0813	10.1544	10.3999	10.2792	10.3883	10.3057	11.3656	10.8704	10.6071	10.3779	10.527	10.7689	10.3001	10.1811	10.4241	10.3335	9.94898	10.3176	10.3777	9.58579	9.54582	10.0298	9.60259	9.45958
CG6984-RA	CG6984	FBgn0034191	ID100003668502100713	TRUE	TRUE	FALSE	FALSE	2	NA	FALSE	FALSE	NA	NA	9.85294	10.0896	9.95587	10.0035	10.3374	10.4445	9.9753	10.1324	10.1742	10.2935	10.1012	10.1171	9.89276	10.3698	9.80784	9.84926	10.2777	10.1944	9.47294	9.76332	9.50812	9.48793	9.85039	10.0013	9.68614	9.59435	9.92357	9.92014	9.84679	10.037	10.073	10.1373	9.79761	9.65336	9.99564	10.0289
CG6987-RA	SF2	FBgn0040284	ID100004473002000505	FALSE	FALSE	FALSE	TRUE	NA	5	FALSE	TRUE	NA	0.418532	9.09858	8.97596	9.25977	9.35234	8.86667	9.14507	9.07536	9.00864	8.56504	8.98217	9.20522	8.87634	8.91597	8.92699	8.94258	8.74973	8.95972	9.32457	9.5217	9.48378	9.37555	9.25591	9.14147	9.3978	8.93184	8.86358	8.41808	8.89077	8.95544	8.89772	9.28038	8.80415	8.925	8.67628	8.71129	8.8995
CG7033-RB	CG7033	FBgn0030086	ID100004475702061014	FALSE	FALSE	FALSE	FALSE	NA	NA	FALSE	TRUE	NA	-0.833686	9.67131	9.55172	9.03219	8.65513	9.07163	9.29901	9.51134	9.41035	9.29154	8.96312	9.25059	9.62604	9.51535	9.17836	9.43247	9.97138	9.08788	9.36468	9.50564	9.11773	9.10058	8.79971	8.97106	9.22647	9.25401	9.38936	9.29088	9.21099	9.33372	9.78984	9.90815	9.73628	9.71175	10.1446	9.49574	9.79444
CG7044-RA	CG7044	FBgn0038854	ID100004476500020810	FALSE	FALSE	FALSE	FALSE	NA	NA	FALSE	TRUE	NA	-0.781943	9.48075	9.45508	9.34915	9.58336	9.16446	9.23612	9.52373	9.51363	9.41247	9.50928	9.54582	9.4764	9.59365	9.73366	9.64862	9.681	9.53615	9.54253	9.38075	9.37781	9.24608	9.41472	9.3171	9.16055	9.43622	9.58782	9.47493	9.42705	9.53895	9.54013	9.85688	9.58787	9.61243	10.1238	9.65937	9.75323
CG7050-RA	Nrx-1	FBgn0038975	ID100003668702060713	FALSE	FALSE	FALSE	FALSE	NA	NA	FALSE	TRUE	NA	0.492888	9.793	9.71328	9.87826	9.7707	9.40528	9.57383	9.48385	9.72288	9.46712	9.41997	9.44883	9.45554	9.55283	9.66211	9.64862	9.46136	9.42499	9.57625	10.2404	9.96709	9.9134	9.611	9.59987	9.77119	9.50783	9.40444	9.49977	9.37441	9.16634	9.53391	9.51729	9.41709	9.50016	9.46349	9.15648	9.13792
CG7052-RA	TepII	FBgn0041182	ID100004477100020108	FALSE	FALSE	FALSE	TRUE	NA	2	TRUE	TRUE	-0.538014	-0.883949	10.4571	10.295	10.2783	10.1781	10.7502	10.6458	10.8482	10.69	10.8149	10.7371	10.678	10.6238	10.8624	10.9168	10.6076	10.7527	11.3232	10.8087	10.7238	10.5701	10.6916	10.6056	10.7855	10.3411	10.7491	10.6941	10.6148	10.6718	10.8621	10.8738	11.2217	11.0997	11.0892	11.1822	11.4079	11.1341
CG7053-RA	CG7053	FBgn0030960	ID100004363701020719	FALSE	TRUE	FALSE	FALSE	1	NA	TRUE	FALSE	0.712104	NA	9.59392	9.76031	9.52107	9.62356	9.29863	9.34491	9.38983	9.55213	9.31298	9.37082	9.21016	9.12685	9.18223	9.31592	9.30558	9.07109	9.30062	9.01946	9.68818	9.59672	9.46295	9.60738	9.29387	9.21906	9.29397	9.42342	9.51058	9.5851	9.42563	9.20087	9.34685	9.31726	9.35318	8.96411	9.32384	9.01157
CG7107-RA	up	FBgn0004169	ID100003616102030019	FALSE	TRUE	FALSE	TRUE	1	5	FALSE	TRUE	NA	0.599849	11.8467	11.6625	11.5816	11.9637	10.4307	10.7204	10.7387	11.2493	10.7269	10.8743	11.1455	11.3106	11.0033	11.4494	11.4127	10.8536	11.0904	10.9748	12.2048	11.8693	11.9096	12.3173	10.9502	10.9729	11.2484	11.1095	10.967	11.1265	10.7746	10.9668	10.8484	11.1141	10.9803	10.4022	10.7577	10.5333
CG7130-RA	CG7130	FBgn0037151	ID100004365103101412	FALSE	FALSE	FALSE	TRUE	NA	3	FALSE	TRUE	NA	-0.841403	7.10507	7.60047	7.2788	7.28419	7.66641	7.98731	7.27389	7.09803	7.70744	7.50027	7.47084	7.62661	7.70148	7.39149	7.62804	7.5621	7.47783	7.61346	6.75713	7.27658	7.39867	7.41843	7.36205	7.52272	7.28848	7.27458	7.47473	7.47749	7.66753	7.62478	7.80725	7.93691	8.02351	7.90045	8.24129	8.15118
CG7145-RA	CG7145	FBgn0037138	ID100003669202081101	FALSE	FALSE	FALSE	FALSE	NA	NA	FALSE	TRUE	NA	0.735779	11.4009	11.9322	11.6135	11.7177	11.4384	11.7166	11.1859	11.2308	11.4765	11.5049	11.3299	11.1896	11.4844	11.4137	11.0914	11.0359	11.0146	11.4041	11.3954	11.7839	11.6441	11.7686	11.266	11.5034	11.4222	11.2829	11.2049	11.4304	11.4081	11.1037	11.1249	11.2341	11.2414	10.9759	11.0602	11.2054
CG7178-RG	wupA	FBgn0004028	ID100003619500070812	FALSE	FALSE	FALSE	TRUE	NA	5	FALSE	TRUE	NA	0.762051	10.2832	10.3966	10.7344	10.6075	10.4871	9.96311	10.3581	10.6104	10.2392	10.5374	10.266	10.4875	10.4854	10.637	10.3029	10.2714	10.6145	10.1774	10.8479	10.8779	10.4752	10.5306	10.9035	10.3552	10.4097	10.6353	10.4465	10.5115	10.2003	10.1589	10.2928	10.1807	9.99474	10.2535	10.0657	9.84295
CG7203-RA	CG7203	FBgn0031942	ID100003620902030812	TRUE	TRUE	FALSE	FALSE	1	NA	TRUE	TRUE	0.657025	0.811474	10.0516	10.2408	10.3993	9.50651	8.41354	8.77331	8.74386	9.13265	8.00142	7.8898	8.11581	8.47768	7.88713	7.39149	7.66719	8.32466	7.73569	8.03904	10.3582	10.7346	10.368	10.0396	9.02124	9.38859	9.29214	9.23183	9.15366	8.9596	9.0292	8.19587	7.97517	8.2046	8.6064	8.11744	8.08766	8.15541
CG7216-RA	Acp1	FBgn0014454	ID100004366201001400	FALSE	FALSE	FALSE	FALSE	NA	NA	TRUE	FALSE	0.488487	NA	8.37923	8.62128	8.26882	8.55775	7.78562	8.09671	7.97968	7.81879	7.71171	8.1291	7.98323	7.92186	7.8675	8.0273	7.95416	7.6968	7.80083	7.89504	8.25526	9.40404	8.31508	8.40267	7.9993	8.24573	8.03194	7.98666	7.42694	7.93678	7.94996	7.97904	7.80725	7.97771	7.84716	7.77727	7.74294	7.81511
CG7254-RA	GlyP	FBgn0004507	ID100004367103061400	FALSE	FALSE	FALSE	FALSE	NA	NA	FALSE	TRUE	NA	0.450013	11.3095	10.6131	11.3733	10.9005	11.1553	11.4626	11.0635	10.7139	10.9146	10.1609	10.7794	10.6787	11.107	10.4972	10.8608	10.5745	10.5861	10.6324	11.3541	10.7611	11.6327	11.4936	10.7934	11.1401	10.8472	10.5219	10.2729	10.3297	10.6636	10.5947	10.8462	10.7772	10.9624	10.4361	10.2	10.1895
CG7266-RA	Eip71CD	FBgn0000565	ID100003623502111704	FALSE	TRUE	FALSE	FALSE	5	NA	FALSE	TRUE	NA	0.737899	11.7766	12.1402	11.7863	11.7339	13.073	13.0325	12.7332	12.2176	13.0188	11.6851	11.7488	12.5637	11.9026	12.1537	12.1139	11.2293	11.4698	11.6447	11.58	12.2188	12.0688	11.9306	13.4415	13.5936	13.6046	13.5695	12.9215	13.8101	12.7894	11.0942	11.4929	11.4801	11.5314	10.7526	11.8378	11.4821
CG7266-RC	Eip71CD	FBgn0000565	ID100003623602091704	FALSE	TRUE	FALSE	FALSE	5	NA	FALSE	TRUE	NA	0.719746	11.002	11.6597	11.3862	10.8238	12.2715	12.6265	12.1676	11.7773	12.5255	10.959	11.152	11.4029	11.4576	11.707	11.149	11.0852	10.4128	11.311	10.9807	11.6776	11.543	11.064	12.6809	13.1386	13.0593	13.0104	12.2703	12.8981	12.3129	10.457	11.104	11.0657	10.6063	10.8071	10.5825	11.1716
CG7267-RB	CG7267	FBgn0030079	ID100004367503101512	FALSE	FALSE	FALSE	TRUE	NA	3	FALSE	TRUE	NA	-0.786241	10.7593	11.1621	10.8062	10.2117	11.4663	11.9569	10.9461	10.8948	11.8298	11.3771	11.3482	11.3823	11.6816	10.9417	11.2366	11.2122	10.9958	11.7518	10.3067	10.833	11.1243	10.6607	11.161	11.672	11.2369	11.0992	11.2031	11.3473	11.7659	11.7181	11.5663	11.8175	11.9349	11.8767	12.3316	12.5215
CG7296-RA	CG7296	FBgn0032283	ID100003567501030116	FALSE	FALSE	TRUE	FALSE	NA	4	FALSE	FALSE	NA	NA	9.47447	9.26363	9.35857	8.66743	8.67676	8.98366	9.25508	8.8001	8.70234	9.12937	9.5522	8.83978	9.09126	8.75599	8.82282	10.0273	9.87607	9.58794	9.99196	9.5231	9.51753	8.9685	8.97304	9.16055	9.14675	8.62005	9.68913	8.91279	9.66015	10.0538	10.0677	9.77164	9.67246	10.0035	9.75781	9.94267
CG7321-RA	Rim	FBgn0053547	ID100003568703030116	FALSE	FALSE	FALSE	FALSE	NA	NA	FALSE	TRUE	NA	0.535855	11.2901	10.9744	11.5095	11.5835	10.6947	10.9664	10.8975	11.3299	10.8621	10.8765	11.2356	10.6417	11.1734	11.3461	11.3067	10.7234	10.7865	11.0554	11.3461	10.9858	11.3607	11.4652	10.8238	11.1599	10.9296	11.211	10.9892	10.7519	10.8842	10.8135	11.0364	11.2024	11.0847	10.5722	10.5575	10.6672
CG7322-RA	CG7322	FBgn0030968	ID100004368401040215	TRUE	TRUE	TRUE	TRUE	4	2	TRUE	TRUE	-0.392054	-0.433302	10.212	10.0607	10.3776	9.72212	11.1284	11.0776	11.2696	11.1342	10.7906	10.8492	10.836	11.1077	10.9521	10.4838	10.8741	11.483	11.5473	10.7507	10.5571	10.6711	10.6259	10.7307	10.7357	10.5618	10.7857	10.8766	10.7365	10.8299	11.0306	11.442	11.3479	11.483	11.4553	10.6078	10.728	10.7181
CG7390-RA	smp-30	FBgn0038257	ID100003573203090110	FALSE	FALSE	TRUE	TRUE	NA	2	FALSE	TRUE	NA	-0.591328	9.68112	9.57868	9.59979	9.37677	9.99714	10.2424	9.8229	9.72026	10.0583	10.2808	10.2193	10.1326	10.358	10.2	9.84756	10.1304	10.3883	9.79552	9.7694	9.8694	10.0606	10.0891	10.1742	10.0244	9.87686	9.75897	10.2925	10.0256	10.353	11.309	11.1978	11.9535	11.2923	9.91304	10.4623	10.3714
CG7409-RA	CG7409	FBgn0035817	ID100004369903100809	FALSE	FALSE	FALSE	FALSE	NA	NA	TRUE	TRUE	0.725116	0.785181	11.6093	12.1225	11.6756	11.3961	11.2851	11.6509	10.9558	10.5196	10.8506	10.2877	10.41	10.3206	10.6619	10.1722	10.4706	10.1208	9.66482	10.4194	11.5519	11.7331	12.0591	11.7085	11.2109	11.3591	11.0956	10.5649	10.5578	10.2059	10.3543	9.94614	10.0288	10.0305	10.0603	9.45949	9.59039	10.2186
CG7458-RA	CG7458	FBgn0037144	ID100004371401040300	FALSE	FALSE	TRUE	TRUE	NA	1	FALSE	FALSE	NA	NA	8.86318	9.05291	8.78024	8.85053	8.83982	8.63868	8.78531	8.81217	8.69216	8.98742	8.87635	8.92258	8.7754	9.09388	9.0283	8.81101	9.01516	8.72798	8.46061	8.62584	8.44493	8.50488	8.72196	8.39931	8.53221	8.68639	8.63195	8.7413	8.68474	8.52509	8.62234	8.57127	8.68814	8.378	8.5789	8.38023
CG7496-RA	PGRP-SD	FBgn0035806	ID100003671202040512	FALSE	FALSE	TRUE	TRUE	NA	3	FALSE	TRUE	NA	-0.866677	11.152	10.5411	10.9701	11.1287	11.2809	10.9881	11.3466	11.4591	11.2844	12.2778	12.0628	11.3837	11.0957	11.3759	11.8817	12.1749	12.367	11.6297	11.2058	11.0007	10.8382	11.407	10.7347	10.5549	10.8644	11.1532	11.5498	11.2678	12.0585	12.1449	12.1231	12.4027	12.5141	12.374	12.5999	12.2599
CG7498-RA	CG7498	FBgn0040833	ID100004163302021304	FALSE	FALSE	FALSE	FALSE	NA	NA	FALSE	TRUE	NA	-0.478258	9.12805	8.97596	8.94269	9.21768	8.71061	9.1074	9.22336	9.32621	8.89904	8.72247	9.16331	9.17973	9.21478	9.48881	9.75183	8.99036	9.15475	9.11911	9.29657	8.90702	9.13533	9.13449	8.84598	9.14743	8.99036	9.0186	9.08372	8.89339	9.08452	9.44548	9.63084	9.63034	9.61243	8.89559	9.14185	9.16367
CG7499-RA	Rh50	FBgn0028699	ID100004163402001304	FALSE	FALSE	FALSE	TRUE	NA	5	FALSE	TRUE	NA	0.571829	10.1423	9.77709	9.82707	9.97168	9.41909	9.69541	9.66583	9.46886	9.2035	9.31668	9.46158	9.53444	9.09809	9.04954	9.74644	9.08026	9.15199	9.32457	10.3147	10.0493	10.1168	10.2105	9.56069	9.80755	9.48845	9.16241	8.98498	9.41707	9.3577	9.71662	9.4622	9.0456	9.54374	8.63876	9.09671	8.9133
CG7535-RA	GluClalpha	FBgn0024963	ID100004372303100300	FALSE	FALSE	FALSE	TRUE	NA	5	TRUE	TRUE	0.683619	0.766489	10.7259	10.5618	10.6628	10.4913	10.5259	10.6068	10.342	10.3935	10.2033	10.2586	10.1927	10.3283	10.3568	10.3197	10.0547	10.0233	9.97179	10.192	10.6724	10.7691	10.8894	10.5852	10.4795	10.571	10.3844	10.2202	10.1107	10.3196	10.1257	10.195	10.0634	10.3078	10.0403	9.59222	9.71524	9.91694
CG7552-RA	CG33967	FBgn0053967	ID100004166102060601	FALSE	FALSE	FALSE	FALSE	NA	NA	FALSE	TRUE	NA	0.322987	8.96498	9.18578	9.21097	9.52549	9.0454	9.091	9.24839	9.16687	9.12135	9.11681	9.09881	9.08307	9.50117	9.00773	9.47888	8.87641	8.99291	8.78188	9.29383	9.2964	9.46295	9.46017	9.15034	9.15444	9.22222	9.07701	9.13002	9.09684	8.97554	9.13636	9.35866	9.28292	9.39483	8.95435	8.91228	8.95862
CG7582-RA	CG7582	FBgn0039681	ID100004167802080406	FALSE	TRUE	FALSE	FALSE	1	NA	TRUE	TRUE	0.685674	0.802462	9.27562	9.62193	9.32316	9.08837	9.21683	9.40254	9.26308	9.44261	8.91556	8.8055	8.6947	9.11211	8.75607	8.6441	8.76768	8.8547	8.64778	8.86928	9.32302	9.48935	9.29181	9.16016	9.2437	9.1511	9.04058	9.00842	8.91739	9.04524	8.97554	9.05786	8.66145	8.64853	8.87396	8.65734	8.63913	8.6982
CG7584-RA	Obp99c	FBgn0039682	ID100004457601091107	FALSE	TRUE	TRUE	FALSE	5	4	FALSE	FALSE	NA	NA	13.198	13.5115	13.1828	13.1022	13.9968	13.863	13.6958	13.6844	13.7432	13.3703	13.3189	13.7544	13.8095	13.228	13.0396	13.6641	13.2121	13.3632	13.7312	13.6962	13.82	13.7317	13.7963	13.6036	13.519	13.7813	13.6481	13.6133	13.7084	13.8757	13.9954	14.0255	13.6488	13.7437	13.7956	13.8761
CG7592-RA	Obp99b	FBgn0039685	ID100004392900061417	FALSE	FALSE	TRUE	TRUE	NA	3	FALSE	TRUE	NA	-0.954521	7.90061	7.74035	7.93542	7.80324	7.92482	7.78662	7.77803	8.16918	7.83545	8.13827	7.88305	8.19091	7.98622	8.04682	8.11813	7.99841	7.98005	7.81897	8.39073	7.81156	7.77134	7.91822	8.32424	8.04338	8.07938	8.11911	8.21963	8.30078	7.96577	9.56233	9.09757	8.89542	9.20949	10.2575	10.1047	10.0141
CG7630-RA	CG7630	FBgn0040793	ID100004170502020909	FALSE	FALSE	FALSE	TRUE	NA	5	FALSE	TRUE	NA	0.316942	11.0314	10.8847	11.081	11.1892	10.8166	11.1193	11.0219	11.0709	10.8536	10.4541	10.979	11.0076	10.9572	10.9006	11.2781	10.987	10.7197	10.9074	11.457	11.3227	11.2785	11.2686	11.039	11.256	10.7038	10.824	10.6337	10.6292	11.0016	11.0156	11.1611	10.8952	11.0538	10.8696	10.7312	10.6311
CG7642-RA	ry	FBgn0003308	ID100004394002081417	FALSE	FALSE	FALSE	TRUE	NA	2	FALSE	TRUE	NA	-0.655327	9.82352	9.79982	9.64527	9.32821	10.1348	10.2437	10.0486	9.79663	10.1391	10.2808	10.0579	10.1192	9.89531	10.1492	9.96932	10.2167	10.0712	9.84471	9.87969	10.1133	9.8538	9.70609	9.97497	10.1684	10.0147	9.76631	10.3933	10.061	10.345	10.4316	10.4637	10.5117	10.3222	10.3007	10.1856	10.4023
CG7646-RA	CG7646	FBgn0036926	ID100003729800091618	FALSE	FALSE	FALSE	TRUE	NA	5	FALSE	FALSE	NA	NA	10.9408	11.0803	11.194	11.3126	11.2705	10.7951	11.0612	11.0315	10.6688	11.1283	10.6434	10.9009	10.8532	10.9972	10.9178	10.9441	10.9779	10.9222	11.0177	11.0797	10.7553	10.8205	11.2772	10.8111	10.7283	10.53	10.6094	10.8878	10.4764	10.8273	10.9207	10.71	10.5209	10.142	10.6204	10.4996
CG7695-RA	CG7695	FBgn0038631	ID100003731802050016	FALSE	TRUE	FALSE	FALSE	1	NA	FALSE	FALSE	NA	NA	10.487	10.5894	10.5275	10.7707	10.0019	10.0566	10.1199	10.1574	10.1259	10.5984	10.5052	10.8816	10.4657	10.5926	10.8889	10.7849	10.406	10.8317	10.8398	10.6801	10.7977	11.2808	10.547	10.3552	10.3565	10.2519	10.708	10.202	10.3403	10.9143	10.7709	10.8193	10.655	11.0664	10.5686	10.46
CG7708-RA	CG7708	FBgn0038641	ID100003732400050506	FALSE	FALSE	FALSE	TRUE	NA	5	FALSE	FALSE	NA	NA	10.6578	10.8066	11.0899	10.744	10.4089	10.0972	10.9982	10.7806	10.4126	10.5465	10.5564	10.4788	10.3236	10.6625	10.7478	10.616	10.6215	10.4559	10.6766	10.9709	10.6554	10.665	10.7405	10.5121	10.8803	10.6069	10.7441	10.4391	10.0285	10.6101	10.2167	10.237	10.3113	10.432	10.0306	10.026
CG7712-RA	CG7712	FBgn0033570	ID100003732600010506	TRUE	TRUE	TRUE	TRUE	2	1	FALSE	FALSE	NA	NA	10.113	10.0593	10.2147	10.2899	9.90834	10.1758	10.5635	10.2777	10.0884	10.229	10.097	10.1588	10.2572	10.1676	9.97226	10.3381	10.4326	10.5664	9.9808	10.0848	9.98693	9.76419	9.91131	9.95697	9.72994	9.66184	9.56344	9.5799	9.58498	9.6115	9.8286	9.28615	9.51346	9.6636	10.3466	9.73881
CG7720-RB	CG7720	FBgn0038652	ID100003733200011416	TRUE	TRUE	FALSE	FALSE	5	NA	FALSE	TRUE	NA	0.571793	10.5332	10.4968	10.3604	10.4377	10.3895	10.4324	10.6515	10.5274	10.5153	10.7839	10.5013	10.4964	10.5363	10.5362	10.6943	10.493	10.6412	10.7019	10.4173	10.4656	10.4596	10.5564	10.9755	10.8482	11.185	11.141	10.8666	11.1108	10.772	10.2069	10.5912	10.1984	10.5359	10.5069	10.4864	10.4813
CG7722-RA	Spn47C	FBgn0033574	ID100004458001011107	TRUE	TRUE	FALSE	TRUE	2	1	FALSE	TRUE	NA	-0.873349	10.4876	10.1586	9.91753	10.1275	10.3745	10.3506	10.345	10.2242	10.2532	10.7233	10.6206	10.3105	10.5734	10.8064	10.3326	10.4976	10.812	10.6238	9.77489	9.53321	9.7278	9.61517	9.45897	9.44364	9.84436	9.73055	9.14625	9.87635	9.91475	9.96589	10.2775	10.3946	10.0696	10.5114	10.6555	10.5129
CG7738-RA	CG7738	FBgn0033596	ID100003671802040107	FALSE	FALSE	FALSE	FALSE	NA	NA	FALSE	TRUE	NA	-0.701973	11.1928	10.6716	11.6485	12.038	10.6603	11.5633	11.3661	11.8591	11.5947	11.9539	12.0543	11.3683	11.8638	11.7968	11.9838	12.082	11.6901	12.3642	11.5403	11.3935	11.6468	11.6745	11.2451	11.4505	11.6432	11.2757	11.6878	11.3113	11.6169	12.0365	11.9871	11.9472	12.468	11.6346	12.101	11.7519
CG7758-RA	ppl	FBgn0027945	ID100003734900030914	FALSE	FALSE	FALSE	TRUE	NA	2	FALSE	FALSE	NA	NA	10.471	10.4364	10.6559	10.7934	10.9875	10.8579	11.4085	11.2401	11.0211	11.0986	10.9391	11.0817	11.0727	11.3188	11.3336	10.9228	11.3259	11.1905	10.9664	10.9441	10.7191	10.8647	11.3708	10.9661	10.9499	11.0942	11.121	11.2759	10.7668	10.697	11.0219	10.9131	11.1085	11.1259	11.0267	10.6583
CG7761-RA	pcs	FBgn0033988	ID100004395500020102	TRUE	TRUE	FALSE	FALSE	2	NA	FALSE	FALSE	NA	NA	10.1382	10.2821	10.1775	10.2512	9.98407	9.85173	10.1653	10.0844	10.1238	10.1086	10.0275	9.95154	10.1061	10.1408	9.84756	9.919	10.4505	10.1392	9.94245	9.84323	9.79972	9.68888	9.86172	9.55888	9.83655	9.8132	9.82004	9.77918	9.63222	9.64776	9.69408	9.54103	9.36547	9.78026	10.4819	9.77044
CG7763-RA	CG7763	FBgn0040503	ID100003735200090608	TRUE	FALSE	FALSE	FALSE	2	NA	FALSE	TRUE	NA	-0.812924	8.90322	8.82566	8.99816	8.78102	9.32415	9.17597	9.51134	9.30141	8.9409	9.6059	9.0747	9.40767	9.23572	9.30772	8.91251	9.63312	10.0513	8.99552	8.84806	8.74152	8.46739	8.22248	8.96865	8.67569	8.62128	8.14795	8.82213	8.71918	8.54907	9.53391	9.53777	9.1348	8.83171	9.47332	9.16762	9.52156
CG7769-RA	pic	FBgn0260962	ID100003679301100512	FALSE	FALSE	FALSE	TRUE	NA	1	FALSE	FALSE	NA	NA	9.95882	10.0797	9.90692	10.1606	10.1109	9.98537	9.94255	9.84856	10.0806	10.3137	9.95135	10.3511	10.0951	10.4364	10.2339	9.99509	10.1144	10.0644	9.81036	9.99014	9.79972	9.8382	10.0826	10.0244	9.74943	9.60096	10.1312	9.97559	9.79684	10.3328	10.081	10.1641	9.99246	9.85332	9.96916	9.99211
CG7780-RA	DNaseII	FBgn0000477	ID100003736302110608	FALSE	TRUE	FALSE	FALSE	4	NA	FALSE	FALSE	NA	NA	11.0415	11.2433	11.0152	10.6506	12.0484	12.1019	11.6116	11.4424	11.9774	11.6296	11.6703	11.8805	11.645	11.5205	11.2909	11.4269	11.5945	11.5215	10.9755	11.3296	11.3376	10.8726	11.508	11.5387	11.4493	11.2099	11.9679	11.5067	11.6481	11.2047	11.2811	11.4236	11.26	10.6261	11.3869	11.2398
CG7829-RA	CG7829	FBgn0039703	ID100003679601040512	FALSE	FALSE	TRUE	TRUE	NA	5	FALSE	TRUE	NA	0.934164	10.9174	11.3278	11.0722	10.8845	11.3987	11.1315	11.0972	11.0535	10.7824	11.0423	11.2162	10.7735	10.8102	10.9926	11.0613	10.789	11.0825	11.0024	10.7252	10.6672	10.9055	11.1573	11.2391	11.0116	11.3381	11.2739	11.0924	11.7125	11.1091	9.93746	10.0702	10.0419	10.1151	9.32473	9.65937	9.78203
CG7830-RA	CG7830	FBgn0032015	ID100003738902070112	FALSE	TRUE	FALSE	FALSE	4	NA	TRUE	TRUE	-0.809622	-0.775388	10.1904	10.3274	10.3904	10.2205	10.5103	10.4856	10.5182	10.4159	10.5328	10.5209	10.485	10.7334	10.6559	10.6773	10.5104	10.763	10.8631	10.6902	10.0173	10.3269	10.0314	10.2876	10.1858	10.0982	9.79209	10.0185	10.6989	10.342	10.6032	10.8839	10.6109	10.9399	10.7056	10.8763	10.9168	10.571
CG7832-RA	l(3)L1231	FBgn0086686	ID100003739102030112	FALSE	FALSE	FALSE	FALSE	NA	NA	FALSE	TRUE	NA	0.406005	10.4199	9.96151	10.169	10.4405	9.51283	9.82061	9.81159	10.3043	9.75456	9.81539	10.1576	10.0191	10.012	9.92484	10.0376	9.92608	9.7613	9.98035	10.4465	10.1013	10.2452	10.3738	9.76215	10.0013	9.91724	9.82605	9.98959	9.9878	9.66947	9.87732	9.9236	9.9385	10.0305	9.75115	9.71127	9.89738
CG7855-RA	timeout	FBgn0038118	ID100003423500031302	FALSE	FALSE	TRUE	FALSE	NA	1	FALSE	FALSE	NA	NA	9.44954	9.50967	9.65134	9.92516	9.50575	9.30135	9.58177	9.6889	9.63707	9.4583	9.79463	9.4197	9.30164	9.7508	9.86802	9.57874	9.67196	9.52527	9.20553	9.47363	9.03512	9.02528	9.34526	9.32847	9.20219	9.43688	9.52681	8.98495	9.32845	9.27287	9.08375	9.05093	9.16331	9.53334	9.08835	9.12347
CG7884-RA	CG7884	FBgn0031001	ID100003425100071313	FALSE	FALSE	FALSE	FALSE	NA	NA	FALSE	TRUE	NA	-0.30372	8.68431	8.63729	8.78517	8.3695	9.10564	8.84564	8.77481	8.70869	8.88382	8.65749	8.4798	8.95247	8.98501	8.70256	8.46597	9.2853	8.7577	8.65222	8.25526	8.55418	8.49764	8.59614	8.94839	8.71564	8.85233	8.92632	8.82968	8.90401	8.64891	8.67691	8.62657	8.62092	8.61004	9.02679	9.01869	8.90737
CG7888-RA	CG7888	FBgn0036116	ID100004396802000102	FALSE	FALSE	FALSE	TRUE	NA	5	FALSE	FALSE	NA	NA	10.3184	10.2175	10.0825	10.397	10.0614	10.4567	9.85963	9.92598	9.86881	10.2605	10.0308	10.0487	10.0178	10.1382	10.165	9.74561	9.88214	10.0659	10.3084	10.1439	10.3064	10.4129	9.90446	10.244	10.0147	10.0634	9.21722	10.2488	10.2343	9.81387	9.81833	9.74696	10.0651	9.09289	9.56629	9.70429
CG7910-RA	CG7910	FBgn0037547	ID100003426402051313	FALSE	FALSE	FALSE	TRUE	NA	2	FALSE	TRUE	NA	-0.651819	8.89942	8.97996	8.8297	9.08438	9.03324	9.09715	9.04752	8.95268	9.21629	9.02374	9.0508	9.28134	9.05888	9.27672	9.1999	9.42005	9.01516	9.10683	8.75382	8.73705	8.94288	9.17031	8.75752	8.87486	9.20004	8.98029	9.28052	9.09684	9.24182	9.66876	9.21167	9.78014	9.785	9.40904	9.13645	9.30468
CG7921-RA	Mgat2	FBgn0039738	ID100003427202011805	FALSE	FALSE	FALSE	FALSE	NA	NA	FALSE	TRUE	NA	0.579522	9.39186	9.58239	9.82707	9.4985	9.12938	9.40507	9.23286	9.31765	9.00737	8.98446	9.28739	8.91922	8.98059	8.89096	9.4389	9.01057	8.70411	9.54253	9.4044	9.53577	9.61317	9.45661	9.18701	9.48746	8.95547	9.0512	8.80951	9.0849	9.20415	8.9128	9.28722	8.87853	9.24726	8.75147	8.61806	8.97249
CG7923-RA	Fad2	FBgn0029172	ID100003427400090717	FALSE	FALSE	FALSE	TRUE	NA	2	FALSE	FALSE	NA	NA	8.28775	8.48481	8.22239	8.40618	8.72791	8.28031	8.42122	8.38416	8.30212	8.71731	8.34749	8.57875	8.56593	8.75599	8.44899	8.56835	8.6132	8.48492	8.26741	8.49086	8.02925	8.20774	8.87811	8.41637	8.51216	8.50136	8.47646	8.68044	8.32379	8.93331	8.56176	9.03453	9.05258	8.52633	8.5789	8.51195
CG7962-RA	CdsA	FBgn0010350	ID100003429502030200	FALSE	FALSE	FALSE	FALSE	NA	NA	FALSE	TRUE	NA	0.778049	11.8709	12.023	11.5275	11.672	11.4632	11.8311	10.9843	11.3475	11.5406	10.7061	11.111	11.1575	11.3531	11.0073	10.8646	11.0644	10.672	11.1905	11.7396	11.541	11.8967	11.9668	11.0692	11.5229	11.7478	11.803	10.9753	11.5251	11.6129	10.5233	10.901	11.1666	11.1099	10.4081	10.6506	11.1895
CG7971-RC	CG7971	FBgn0035253	ID100003429900070012	FALSE	FALSE	FALSE	TRUE	NA	5	FALSE	TRUE	NA	0.783281	11.484	11.746	11.4994	11.133	11.3858	10.9911	11.2106	11.0944	11.0963	10.8537	11.1715	11.2469	11.4327	11.0248	10.9423	11.4254	10.7898	11.0852	11.252	11.536	11.3627	11.235	11.381	11.0769	11.411	11.2392	10.8607	10.9953	11.1199	11.1001	10.9321	10.7674	10.6859	10.7294	10.635	10.8048
CG7981-RE	trol	FBgn0261451	ID100003430600050603	FALSE	FALSE	TRUE	TRUE	NA	5	TRUE	TRUE	0.477752	0.828807	10.4618	10.7069	10.7004	10.242	10.1644	9.9991	10.2475	10.359	9.89813	9.94313	9.98097	10.0249	10.127	9.91428	10.1376	10.022	10.0995	9.97804	10.3247	10.5389	10.5402	10.3717	10.2147	9.87914	10.2774	10.0929	10.0893	9.98273	9.78398	9.56445	9.66991	9.38544	9.83977	9.55561	9.50353	9.54674
CG7990-RB	CG7990	FBgn0030997	ID100003431002090012	FALSE	FALSE	FALSE	FALSE	NA	NA	FALSE	TRUE	NA	0.742729	11.0777	11.197	11.1427	10.7632	11.1689	11.0674	10.7212	10.8011	10.7875	10.6236	10.7067	10.8514	10.5506	10.7158	10.5711	10.5687	10.6305	10.8296	10.9342	11.1195	10.9551	10.7362	11.0502	11.007	10.9018	10.8653	10.5548	10.8527	10.6802	10.6187	10.3825	10.4968	10.4709	10.4202	10.4785	10.7675
CG7997-RA	CG7997	FBgn0034117	ID100003431302030012	FALSE	TRUE	TRUE	TRUE	5	2	TRUE	TRUE	-0.621713	-0.867832	10.1394	10.0842	10.2637	10.2068	10.4382	10.7968	10.6554	11.1368	10.6775	10.8304	10.979	10.8144	10.9225	10.8375	10.9314	11.0359	11.1283	11.0596	10.7894	10.54	10.436	10.6711	10.7842	10.9082	10.6299	11.1595	11.0035	10.9121	11.3665	11.6136	11.5292	11.6384	11.5605	11.3885	11.9408	11.7938
CG8024-RA	ltd	FBgn0002567	ID100003979401080100	FALSE	TRUE	FALSE	TRUE	1	5	TRUE	TRUE	0.515414	0.812338	10.9564	11.2899	10.9597	11.023	11.1091	10.7405	10.864	10.8157	10.2648	10.4601	10.2157	10.5415	10.5004	10.3987	10.612	10.6649	10.576	10.4242	10.8125	10.8729	10.9047	10.9159	10.9502	10.5647	10.7053	10.7939	10.501	10.6537	10.4594	10.4758	10.4681	10.285	10.3703	10.2575	10.4298	10.0826
CG8036-RB	CG8036	FBgn0037607	ID100004400300021300	FALSE	FALSE	TRUE	TRUE	NA	2	TRUE	TRUE	-0.809166	-0.739779	11.1836	11.0394	10.7043	10.7993	11.2823	11.1921	11.2831	11.2286	11.1495	11.482	11.0499	11.5216	11.7584	11.6061	11.4012	12.0411	12.2637	11.7373	10.8666	11.2224	10.9502	11.5319	11.2414	11.1431	11.2271	11.639	11.1718	11.3404	11.4455	12.2879	11.9434	12.7944	12.4489	11.7181	11.8705	11.725
CG8044-RB	HP4	FBgn0035829	ID100003980301020507	FALSE	FALSE	FALSE	FALSE	NA	NA	FALSE	TRUE	NA	-0.50137	9.48883	9.45731	9.54729	9.66483	9.28495	9.30135	9.57349	9.75235	9.16926	9.65653	9.50336	9.27007	9.2484	9.83556	9.82864	9.50026	10.0117	9.4596	9.52417	9.41603	9.15371	9.3749	9.34526	9.55174	9.31529	9.43949	9.45487	9.60618	9.40966	9.72977	9.84614	9.70962	9.69786	9.4579	9.6262	9.33464
CG8050-RA	Cys	FBgn0004629	ID100003980703060100	FALSE	FALSE	TRUE	TRUE	NA	4	FALSE	FALSE	NA	NA	8.54256	7.9683	8.57529	8.32731	8.33182	8.32729	8.67046	8.60228	8.30609	8.16952	8.4024	8.14747	7.99548	8.51349	8.45023	8.56373	8.33237	8.02326	9.2486	8.5493	9.00776	8.42295	8.63336	8.25711	8.46401	8.18645	8.94653	8.34082	8.62332	9.6231	9.5487	9.29644	9.06041	9.4579	9.29625	8.57029
CG8073-RA	Pmm45A	FBgn0033377	ID100003981901060807	FALSE	FALSE	FALSE	FALSE	NA	NA	FALSE	TRUE	NA	-0.803112	10.297	10.082	10.2273	10.4809	10.4132	10.084	10.4145	10.5892	10.3669	10.8005	10.4508	10.6928	10.187	10.9096	10.7543	10.52	11.0292	10.2549	10.5292	10.4264	10.1427	10.4098	10.5986	10.198	10.2289	10.585	10.5064	10.475	10.3489	11.2	10.5978	10.9721	10.8604	11.1485	10.9385	10.6604
CG8086-RC	CG8086	FBgn0032010	ID100003982701021301	FALSE	FALSE	FALSE	FALSE	NA	NA	FALSE	TRUE	NA	-0.626983	9.98874	9.91461	9.90539	9.99941	9.46209	9.75321	10.0707	9.96132	9.55304	10.0711	9.82214	9.93075	9.84976	10.2037	10.5277	9.93388	10.0862	9.92151	10.261	9.95337	9.93118	10.1614	9.58432	9.87397	9.83195	10.0263	9.71648	9.9236	9.88935	10.55	10.3987	10.5018	10.497	10.065	10.1761	10.0796
CG8092-RB	row	FBgn0033998	ID100004401202081300	FALSE	TRUE	TRUE	TRUE	3	4	FALSE	FALSE	NA	NA	9.15481	9.07955	9.04591	9.0599	9.02265	9.21385	8.9433	9.04332	9.14933	9.02374	9.20212	9.10525	9.10325	9.02043	8.75393	9.12807	8.8792	9.07466	9.2843	9.55994	9.44566	9.43449	9.44136	9.52036	9.26598	9.16656	9.43109	9.22859	9.39824	9.44548	9.39129	9.33759	9.40387	9.55153	9.14578	9.43987
CG8095-RB	scb	FBgn0003328	ID100004401402041300	FALSE	FALSE	FALSE	TRUE	NA	2	FALSE	TRUE	NA	-0.695533	8.91936	8.87973	8.8297	8.90324	8.78532	8.9997	8.76528	8.8376	8.79985	8.84381	9.15515	8.83204	8.81377	9.0463	9.14103	8.86401	8.81999	8.86928	9.08187	8.76093	8.83531	8.92277	8.5551	8.78559	8.73809	8.70353	8.69513	8.82682	9.16413	9.27591	9.21167	9.18666	9.28052	9.03253	9.06248	9.09488
CG8112-RA	CG8112	FBgn0037612	ID100003691600051108	TRUE	TRUE	TRUE	TRUE	3	4	FALSE	FALSE	NA	NA	9.89098	10.0348	10.3459	9.55953	9.49499	9.91513	10.1291	10.1943	9.64758	10.4257	9.7409	10.3737	10.0031	9.79263	10.3203	11.063	11.3328	10.2361	11.1099	11.0086	10.7246	10.4026	11.0247	11.0802	11.0049	10.852	11.3235	11.0379	10.7447	11.8945	11.0199	10.9955	11.1845	11.13	10.8323	11.0342
CG8118-RA	mam	FBgn0002643	ID100003984201081802	FALSE	FALSE	TRUE	TRUE	NA	4	FALSE	FALSE	NA	NA	9.47894	9.41032	9.65824	9.63514	9.2826	9.091	9.55728	9.80302	9.05937	9.79081	9.30597	9.64413	9.17232	9.80851	9.8038	9.48738	9.67685	9.46239	10.068	10.0297	9.80341	9.94462	10.2053	9.87603	9.54753	9.76958	10.0974	9.98667	9.43519	10.4734	9.93868	10.2049	10.0371	9.95464	9.78161	9.61083
CG8175-RA	Mtk	FBgn0014865	ID100003692502111108	FALSE	FALSE	FALSE	TRUE	NA	3	FALSE	FALSE	NA	NA	8.05277	8.66962	7.85911	7.53212	8.05889	8.60252	8.06524	7.58357	8.80348	10.6907	8.37194	9.22053	8.44014	8.34099	8.25027	11.0372	10.2054	10.2757	7.82201	10.137	7.44337	7.86712	7.5979	7.88723	7.4163	7.54711	9.78857	7.98736	10.8697	9.87611	10.0619	9.31528	10.1633	10.8787	10.6307	10.7929
CG8177-RG	CG8177	FBgn0036043	ID100003986801040614	FALSE	FALSE	TRUE	TRUE	NA	5	TRUE	TRUE	0.512351	0.826107	11.1038	11.1108	11.2457	11.3007	10.5148	10.4711	10.7736	10.8948	10.2211	10.6251	10.5965	10.5357	10.4227	10.5831	10.5504	10.5102	10.5845	10.524	11.1904	11.0876	11.0279	11.1774	10.7156	10.6278	10.8516	10.6111	10.7099	10.6175	10.3123	10.3961	10.4646	10.2007	10.1828	10.101	9.97995	10.0178
CG8177-RK	CG8177	FBgn0036043	ID100003986901020614	FALSE	FALSE	FALSE	TRUE	NA	5	TRUE	TRUE	0.457339	0.76072	10.593	10.5647	10.3228	10.831	9.94638	9.97357	10.0307	10.1587	9.91948	10.0976	9.977	9.98003	10.0625	10.0556	10.2605	9.80694	9.99038	9.78034	10.4545	10.4674	10.5794	10.859	10.0474	10.1138	10.3886	10.3363	10.0315	10.3236	9.89326	9.84845	9.773	10.0072	10.1638	9.49429	9.70155	9.65739
CG8193-RA	CG8193	FBgn0033367	ID100003692802051108	FALSE	FALSE	TRUE	TRUE	NA	5	FALSE	TRUE	NA	0.803927	8.56301	8.48481	8.82409	8.43715	8.29357	8.69545	8.804	8.20827	8.62583	7.66274	8.22641	8.69343	8.65736	8.27249	8.6284	8.67035	8.19247	7.8497	8.6512	8.49086	8.88133	8.41979	8.18009	8.35708	8.21966	7.84484	7.93682	7.67485	7.87044	7.60102	7.25671	7.41099	7.45962	7.55904	7.44871	7.13804
CG8196-RA	Ance-4	FBgn0033366	ID100003988103020614	FALSE	FALSE	FALSE	FALSE	NA	NA	FALSE	TRUE	NA	0.418144	12.0063	11.0897	12.2791	12.4532	11.5478	12.0526	12.4481	12.571	11.7727	12.3195	12.4827	11.9035	12.0278	12.4781	12.7795	12.0212	12.535	12.0552	12.2646	11.5001	11.9455	12.1204	11.627	11.8758	11.4382	11.6582	11.5188	11.4761	11.6978	11.8685	11.851	11.8571	12.0789	11.0192	11.0584	11.0147
CG8231-RA	Tcp-1zeta	FBgn0027329	ID100003269900030201	FALSE	FALSE	FALSE	FALSE	NA	NA	FALSE	TRUE	NA	-0.803031	9.91537	10.3031	9.70371	9.73887	9.75858	9.73414	10.0269	9.92985	9.89813	10.0597	9.89523	10.078	10.3271	9.974	10.3403	10.3974	10.4867	10.2254	9.66445	10.02	9.73255	9.87173	9.88026	9.74099	10.0202	10.1078	9.90626	10.251	10.0844	10.0954	10.2474	10.4075	10.3849	10.299	10.9632	10.6082
CG8245-RA	CG8245	FBgn0033031	ID100003270502030906	FALSE	FALSE	FALSE	TRUE	NA	5	FALSE	TRUE	NA	0.761082	10.6537	10.4775	10.6708	11.0239	10.0844	10.313	10.314	10.9769	10.1975	10.2622	10.5019	9.82085	10.1044	10.1958	10.6475	9.76053	10.0881	10.3591	11.0243	10.3886	10.436	10.589	9.99263	10.353	10.0566	10.5584	10.2049	10.1184	10.2003	9.8167	9.96548	9.99246	10.1661	9.5134	9.60075	9.71703
CG8250-RA	Alk	FBgn0040505	ID100003270902070201	FALSE	FALSE	FALSE	FALSE	NA	NA	FALSE	TRUE	NA	0.288086	10.1023	10.3556	10.2393	9.95866	10.1484	10.0479	10.0131	10.0546	9.95734	9.5826	9.83666	9.98937	9.88449	9.64902	10.0692	10.0684	9.85998	10.1285	10.4911	10.4197	10.3654	10.1411	10.149	10.1621	10.0783	9.794	9.99698	9.84683	9.91186	10.1855	10.1399	9.99492	10.2029	9.9517	9.77562	9.99735
CG8251-RA	Pgi	FBgn0003074	ID100003694200011219	FALSE	FALSE	FALSE	FALSE	NA	NA	FALSE	TRUE	NA	-0.752649	11.5023	12.0092	11.3399	11.3042	11.7266	11.8243	11.6293	11.3326	11.6628	11.6201	11.3024	11.7616	11.8094	11.4314	11.8312	12.1885	12.3406	11.8551	11.0697	11.6253	11.2234	11.4087	11.2906	11.1986	11.2573	11.2123	11.0351	11.1291	11.241	11.8523	11.6833	11.9291	12.1024	11.6541	11.4797	11.6401
CG8256-RA	Gpo-1	FBgn0022160	ID100003271102030201	FALSE	TRUE	FALSE	FALSE	1	NA	FALSE	FALSE	NA	NA	9.83195	10.1777	9.99894	10.0904	9.31233	9.78948	9.91927	9.75374	9.24553	9.17038	9.50951	9.42254	9.35776	9.16436	9.71348	9.76204	8.96425	10.1458	9.82491	9.8694	9.45485	9.54438	9.09682	9.63993	9.05905	9.04608	9.23823	9.17322	9.2302	9.1497	9.37051	8.98675	9.08782	9.92034	8.89618	9.31285
CG8258-RA	CG8258	FBgn0033342	ID100003694500070416	FALSE	FALSE	FALSE	FALSE	NA	NA	FALSE	TRUE	NA	-0.684977	9.57011	9.84345	9.66667	9.25932	9.77228	9.51697	9.72253	9.79445	9.66145	9.78864	9.67271	9.67761	9.64564	9.8852	9.68632	9.99212	9.92148	9.70539	9.42093	9.653	9.25502	9.19726	9.93128	9.63993	9.61681	9.83662	9.77692	9.81048	9.81236	9.97137	9.82397	9.83869	9.82736	10.1149	10.1512	10.0443
CG8266-RB	sec31	FBgn0033339	ID100003694800010416	TRUE	TRUE	FALSE	FALSE	2	NA	FALSE	FALSE	NA	NA	8.93509	9.15637	9.01919	9.21141	8.88598	8.91158	9.28764	8.95921	9.02782	9.05351	8.67826	9.00556	9.13648	9.06866	9.19443	9.26974	9.58436	9.13422	8.52229	8.58981	8.44961	8.63873	8.62718	8.39436	8.4809	8.63559	8.62119	8.59331	8.44993	8.49426	8.65514	8.58931	8.71558	8.58657	10.2296	8.51666
CG8282-RA	Snx6	FBgn0032005	ID100003272100071711	FALSE	FALSE	FALSE	FALSE	NA	NA	FALSE	TRUE	NA	-0.745652	10.4043	10.6994	10.4751	10.2564	10.7764	10.4498	10.7012	10.7757	10.272	10.4893	10.2791	10.7225	10.6495	10.2631	10.7002	11.0597	10.6215	10.5259	10.4282	10.5265	10.1586	10.159	10.7457	10.3366	10.2705	10.41	10.7504	10.6347	10.5535	10.8575	10.889	10.6144	10.7592	11.1196	10.7934	10.8378
CG8285-RA	boss	FBgn0000206	ID100003272300031711	FALSE	TRUE	FALSE	FALSE	1	NA	FALSE	TRUE	NA	0.708095	10.466	10.704	10.5764	10.6379	10.1131	9.97662	10.2282	10.2177	10.1586	9.98999	10.2086	10.0302	10.3205	9.96084	10.4018	10.3452	10.1162	10.1555	10.5154	10.7346	10.6877	10.6444	10.2147	10.1036	10.4704	10.4016	10.1746	10.31	10.232	9.83226	10.0101	9.89526	10.2246	9.98762	10.015	10.142
CG8295-RA	Mlf	FBgn0034051	ID100003695302031219	FALSE	FALSE	FALSE	FALSE	NA	NA	FALSE	TRUE	NA	0.809236	10.86	10.9793	11.0837	11.0693	10.772	10.8363	10.542	10.8715	10.7961	10.4809	10.7395	10.4061	10.3863	10.4518	10.4623	10.3364	10.1356	10.6846	10.9954	11.0163	11.0839	11.1792	10.5944	10.6845	10.8786	10.7725	10.4314	10.7806	10.8177	10.3057	10.4051	10.3346	10.5255	10.101	10.0692	10.5236
CG8295-RB	Mlf	FBgn0034051	ID100003273002011701	FALSE	FALSE	FALSE	FALSE	NA	NA	FALSE	TRUE	NA	0.659855	8.20039	8.31885	8.06359	7.60255	7.70789	8.05138	7.60366	7.37664	7.36949	7.31688	7.34006	7.55489	7.3812	7.10276	7.38874	7.59188	7.07355	7.52116	8.07662	8.04139	8.00346	7.8022	7.47765	7.89583	7.5655	7.45984	7.08415	7.60347	7.57693	7.25501	7.40029	7.2439	7.58006	6.9843	7.11767	7.34807
CG8303-RA	CG8303	FBgn0034143	ID100003273402051711	FALSE	FALSE	FALSE	FALSE	NA	NA	FALSE	TRUE	NA	-0.831538	9.71595	9.55863	9.92459	10.0266	9.70682	9.87346	9.74985	9.72687	9.95734	10.0556	10.065	9.81659	9.92379	10.1781	10.2178	10.0991	10.1572	10.3028	9.65885	9.45703	9.93273	10.0878	9.517	9.72772	9.81813	9.80905	9.85104	9.67345	9.94186	10.0662	9.94282	10.409	10.2585	10.4129	10.3737	10.351
CG8317-RA	CG8317	FBgn0034140	ID100003274000050319	TRUE	TRUE	TRUE	TRUE	2	1	FALSE	FALSE	NA	NA	12.0874	12.2888	12.4875	12.1057	12.1144	11.9653	12.2609	11.9999	12.015	12.1426	11.9546	11.9629	11.691	11.6483	11.4057	12.4342	12.4708	11.7423	11.8393	11.9983	11.8067	11.6033	11.5262	11.2471	11.3856	11.2077	11.9451	11.8694	11.7256	11.7737	11.6437	11.3921	10.8819	11.1541	11.3353	11.1989
CG8329-RA	CG8329	FBgn0036022	ID100003695902030416	FALSE	FALSE	TRUE	TRUE	NA	1	FALSE	TRUE	NA	0.924673	13.5948	13.8303	13.7203	13.5372	13.6232	13.7813	13.4901	13.8755	13.537	13.6354	14.0121	13.6044	13.7809	14.1701	14.1105	13.82	13.7809	13.8894	13.2852	12.5884	13.1986	13.2856	13.2706	13.6786	13.8455	13.7195	13.8192	13.6853	13.5461	11.9706	11.8985	12.2911	12.3518	11.0133	11.2342	11.8461
CG8340-RA	128up	FBgn0010339	ID100003696300070706	FALSE	FALSE	FALSE	FALSE	NA	NA	FALSE	TRUE	NA	-0.360671	10.268	10.4754	10.1742	9.73887	10.6195	10.3147	10.3335	10.3697	10.4931	10.3869	10.254	10.6203	10.5864	10.4895	10.1827	10.7558	10.6337	10.3149	9.92033	10.0705	9.77026	9.62047	10.407	10.1408	10.146	10.179	10.454	10.3016	10.3473	10.4551	10.4727	10.1668	10.01	10.303	10.3352	10.2846
CG8343-RA	CG8343	FBgn0040502	ID100003538902110813	FALSE	FALSE	TRUE	TRUE	NA	1	FALSE	TRUE	NA	0.936474	12.6727	13.3282	13.4808	13.3194	13.1539	13.3703	13.2199	13.1076	13.198	13.1895	13.6488	13.2205	13.42	13.7071	13.2085	12.9291	13.5278	13.6131	12.7063	13.328	13.4809	12.8713	13.6042	14.0253	13.3101	13.229	13.7192	13.0398	13.0805	11.7983	11.6086	12.0366	11.6693	11.0171	11.1723	11.6843
CG8345-RA	Cyp6w1	FBgn0033065	ID100003275702071205	TRUE	TRUE	TRUE	TRUE	3	2	FALSE	TRUE	NA	-0.619528	10.475	10.4895	10.4021	10.5189	10.6201	10.9985	10.8757	11.4991	11.1023	10.7972	10.961	11.156	11.6255	11.6322	11.0853	11.0922	11.1611	11.1061	11.4902	11.2094	11.3801	11.2555	11.5868	11.6843	11.7942	11.7937	11.8798	11.8911	11.896	11.9337	11.7744	11.9563	11.7725	12.2596	11.8996	11.9541
CG8360-RA	CG8360	FBgn0032001	ID100003539102070813	FALSE	FALSE	FALSE	TRUE	NA	3	FALSE	TRUE	NA	-0.753914	10.1862	10.5894	10.5209	10.1034	10.964	10.8698	10.6554	10.9052	11.0801	10.5807	10.6348	10.6845	10.871	10.5182	10.7218	10.791	10.7424	10.781	10.2371	10.5927	10.4965	10.0958	10.6242	10.6235	10.2792	10.5087	10.8935	10.5697	10.908	10.6529	10.8734	10.9453	10.9926	11.0999	11.1794	11.0737
CG8394-RA	CG8394	FBgn0033911	ID100003277502070801	FALSE	FALSE	FALSE	FALSE	NA	NA	FALSE	TRUE	NA	0.770235	10.1171	10.0542	10.1204	10.1662	10.1833	10.0449	9.87889	10.0301	10.1997	9.74375	9.92998	9.77936	9.87176	10.0537	9.68836	9.77857	9.84912	9.73055	10.0724	10.0042	10.0428	10.2147	9.92585	9.96448	9.87843	9.98249	9.95023	9.81497	9.87261	9.57543	9.57647	9.89282	9.7225	9.81508	9.59443	9.68806
CG8396-RA	Ssb-c31a	FBgn0015299	ID100003277602050801	FALSE	FALSE	FALSE	FALSE	NA	NA	FALSE	TRUE	NA	-0.712775	9.60854	9.85288	10.1027	9.73312	9.56712	9.72886	10.044	9.96551	9.6264	9.60993	10.1595	9.83379	9.85417	9.68136	10.4502	10.0896	10.0636	10.1206	9.85566	10.0222	9.71134	9.81919	9.70222	9.72504	9.53859	9.51714	10.0404	9.6936	10.2172	10.4046	10.3777	9.9807	10.3765	10.2489	10.1468	10.1086
CG8401-RA	CG8401	FBgn0034069	ID100003697602050706	FALSE	TRUE	FALSE	FALSE	2	NA	FALSE	FALSE	NA	NA	9.10936	9.19567	9.40483	9.52375	9.41317	9.33461	9.56081	9.69916	9.60502	9.6649	9.8814	9.56005	9.33299	9.56765	9.76076	9.61672	9.9429	9.48936	9.30713	9.03215	9.18948	9.3102	9.09913	9.0162	9.22462	9.147	9.27051	9.24463	9.41477	9.69884	9.3765	9.38544	9.56667	9.57761	9.51155	9.07137
CG8403-RA	SP2353	FBgn0034070	ID100003697702030706	FALSE	FALSE	FALSE	FALSE	NA	NA	FALSE	TRUE	NA	0.280394	9.11969	9.329	9.39249	9.38089	8.62945	9.02649	9.03855	9.57585	8.64258	9.0361	9.20777	9.00955	9.11699	9.0812	9.37814	8.94838	9.06929	9.13422	9.30713	9.40709	9.32376	9.31244	8.88937	9.25473	8.99365	8.91384	8.93352	9.10685	8.81828	9.27287	9.15822	9.01357	9.21395	8.74589	9.00234	8.86487
CG8424-RA	Jhedup	FBgn0034076	ID100004018501060402	FALSE	FALSE	TRUE	TRUE	NA	1	FALSE	FALSE	NA	NA	9.5004	9.48169	8.88659	9.4117	9.04124	8.8279	9.45263	9.0913	9.33765	9.47044	9.08426	9.79385	9.86348	9.75366	10.0889	10.289	10.1624	9.76968	9.44989	8.78227	8.45409	9.23135	9.15589	9.08793	8.94829	9.1257	9.57516	9.03691	8.87914	9.39383	9.13949	8.95997	8.99635	9.3749	8.8075	8.68911
CG8428-RB	spin	FBgn0086676	ID100003698202051117	FALSE	FALSE	FALSE	TRUE	NA	1	FALSE	TRUE	NA	0.446138	10.9359	10.9552	10.6606	10.8828	11.0436	11.1934	11.0456	11.1413	11.159	10.9074	10.96	11.0724	10.9816	10.9861	10.9186	10.8366	10.7149	10.5728	10.564	10.308	10.5598	10.7786	10.5058	10.6566	10.8009	11.0703	11.2492	10.9502	11.1429	10.5436	10.4762	10.8774	10.8161	10.3302	10.5211	10.2965
CG8430-RA	Got1	FBgn0001124	ID100003698302031117	FALSE	FALSE	FALSE	FALSE	NA	NA	FALSE	TRUE	NA	-0.369246	10.0646	10.2836	10.424	10.0524	9.90834	10.5221	10.3049	10.4209	10.2108	9.77043	10.1376	9.89249	10.1325	9.70035	10.1162	10.5643	10.3238	10.3812	10.3507	10.2411	10.2366	10.1424	9.6905	10.0319	9.91519	9.67947	9.92103	9.68035	9.87986	10.4333	10.5396	10.2416	10.5589	10.1478	9.58204	10.3448
CG8446-RA	CG8446	FBgn0034089	ID100004019503100402	FALSE	FALSE	FALSE	FALSE	NA	NA	FALSE	TRUE	NA	-0.632607	12.7212	12.754	12.8487	12.9554	12.8386	12.8381	12.7835	12.6892	12.8822	13.1319	13.0261	12.4233	12.9213	13.3623	12.9845	12.6458	13.1149	13.0799	12.7339	13.0257	13.0194	13.0406	13.0653	12.8657	12.5851	12.3927	12.8524	12.6057	12.7484	13.1007	13.5354	13.8095	13.3879	12.9856	13.1597	13.132
CG8448-RC	mrj	FBgn0034091	ID100004019603080402	FALSE	FALSE	FALSE	TRUE	NA	4	FALSE	FALSE	NA	NA	9.81882	9.76447	9.81655	9.56695	9.74812	9.88924	9.50384	9.59908	9.48624	9.69659	9.44883	9.40767	9.39238	9.38019	9.38633	9.55069	9.54249	9.51798	9.78413	9.75439	9.80543	9.74388	9.63047	9.73284	9.35474	9.2964	9.62343	9.72361	9.65703	9.67637	9.76831	9.63034	9.75618	9.62199	9.69649	9.63293
CG8449-RA	CG8449	FBgn0038129	ID100004019703060402	FALSE	FALSE	FALSE	TRUE	NA	4	FALSE	FALSE	NA	NA	9.89221	9.72657	9.84081	9.66069	9.70841	9.98193	9.61141	9.7338	9.67709	9.50928	9.45549	9.47128	9.65012	9.29158	9.30917	9.61672	9.36169	9.48936	10.0276	9.5947	9.9667	9.91681	9.55892	9.70109	9.58183	9.64723	9.58691	9.75818	9.81236	9.65424	10.0008	9.75182	9.90024	9.74945	9.67024	9.75083
CG8453-RA	Cyp6g1	FBgn0025454	ID100003698700071503	FALSE	FALSE	FALSE	FALSE	NA	NA	FALSE	TRUE	NA	0.756194	10.9262	10.6157	10.6896	10.3749	10.9814	11.1769	10.841	11.1222	10.9002	10.713	10.3939	10.8805	11.0795	10.4838	10.2311	11.0223	11.0444	10.4933	11.4214	10.7056	11.029	10.6357	10.9675	10.7519	11.0327	10.9692	10.4008	10.6734	10.1297	10.3672	10.3561	9.88118	10.2429	9.85887	10.1332	10.1687
CG8468-RB	CG8468	FBgn0033913	ID100004020301061406	FALSE	TRUE	FALSE	FALSE	2	NA	FALSE	FALSE	NA	NA	11.3554	11.2332	11.3506	10.9817	11.2473	11.0138	11.169	11.127	11.091	11.0521	10.9564	11.3035	10.6984	10.9735	10.6366	11.1904	11.4426	10.8691	11.2749	11.0778	11.0811	10.8855	10.8022	10.5253	10.7197	10.6032	10.9753	10.6603	10.6157	11.0957	10.5641	10.547	10.2465	10.5929	10.6037	10.5276
CG8479-RA	opa1-like	FBgn0261276	ID100004020701100818	TRUE	TRUE	TRUE	TRUE	3	4	FALSE	FALSE	NA	NA	10.6787	10.93	10.4548	10.3015	10.6499	10.7423	10.5378	10.6072	10.5991	10.7179	10.3692	10.8234	10.7663	10.5914	10.5647	10.4102	10.4261	10.5377	11.1818	11.3365	10.9603	10.964	11.1738	11.1654	10.8504	11.1676	11.348	11.1384	11.1429	11.4836	11.2261	11.304	11.1376	10.8445	11.3381	11.2387
CG8505-RA	Cpr49Ae	FBgn0033728	ID100004022203040818	FALSE	TRUE	FALSE	FALSE	1	NA	TRUE	TRUE	0.624806	0.818535	10.9024	10.0952	11.4237	10.9736	10.0418	10.1319	10.496	10.3753	9.9955	9.0562	9.70692	9.43254	9.34266	9.85097	10.2227	9.51659	9.27556	9.16958	11.2075	10.9232	11.7044	11.3923	10.6144	10.7389	10.802	10.2688	10.4942	9.78492	10.2172	9.68435	9.73947	9.67826	9.81316	9.62472	9.13381	9.23073
CG8511-RA	Cpr49Ag	FBgn0033730	ID100003539702070116	TRUE	TRUE	TRUE	TRUE	1	5	TRUE	TRUE	0.635097	0.844269	10.6596	11.0945	10.8912	10.8379	10.2565	10.2505	9.95358	10.2777	9.60196	9.50928	9.53813	9.91592	9.46009	9.54819	9.67258	9.84052	9.705	9.40311	11.3999	11.7476	11.4753	11.4597	11.1681	11.0999	10.9403	11.0909	10.3697	10.5038	10.4602	10.3762	9.73056	9.99026	10.0119	9.73256	9.86702	9.85505
CG8522-RB	HLH106	FBgn0261283	ID100004022701061405	FALSE	FALSE	FALSE	TRUE	NA	3	FALSE	TRUE	NA	-0.743534	11.8251	12.2646	11.9381	12.0512	11.8797	12.1165	12.0167	12.1418	11.8988	12.2408	12.0035	11.7159	11.9363	11.7685	11.839	12.1043	12.0925	12.2315	11.8759	11.9516	11.8995	11.974	11.8855	12.0435	11.9797	12.1075	12.0523	12.0678	12.0207	12.1362	12.1147	12.0025	11.9902	12.3941	12.2365	12.323
CG8529-RA	Dyb	FBgn0033739	ID100003539902030116	FALSE	FALSE	FALSE	FALSE	NA	NA	FALSE	TRUE	NA	0.602736	9.66183	9.59005	9.64331	9.62233	9.28495	9.4371	9.25921	9.7338	9.36281	9.25884	9.57487	9.18997	9.25221	9.37656	9.30558	9.19741	9.19198	9.46542	9.82343	9.85098	9.71951	9.60738	9.41561	9.54099	9.52028	9.50166	9.1708	9.44297	9.46355	9.19265	9.31463	9.25797	9.37413	9.28972	9.19008	9.47753
CG8550-RA	CG8550	FBgn0033742	ID100004024403081505	FALSE	FALSE	TRUE	TRUE	NA	2	FALSE	FALSE	NA	NA	9.44522	9.14687	9.47371	9.25016	9.74372	10.0036	9.56737	9.7612	9.71166	9.56854	9.48699	9.69129	9.63972	9.69545	9.17431	9.74787	9.54532	9.55926	9.50188	9.33028	9.92952	9.83321	9.61245	9.80302	9.61766	9.93739	9.54785	9.88001	9.93375	10.0017	10.0288	10.425	10.0666	9.71892	9.92254	9.92078
CG8577-RA	PGRP-SC1b	FBgn0033327	ID100003700702031005	TRUE	TRUE	TRUE	TRUE	2	1	FALSE	FALSE	NA	NA	11.0666	9.82541	10.811	11.0611	10.1566	10.1036	9.78961	10.7257	10.0711	10.3945	11.2222	10.3586	10.0089	10.3622	10.6345	10.4227	10.003	10.2156	9.39297	9.13116	9.14856	9.38507	8.87089	9.26711	9.05057	9.53588	8.99206	9.12725	9.34548	9.18666	8.95408	9.1585	9.18217	9.57761	8.97792	9.17546
CG8620-RA	CG8620	FBgn0040837	ID100004373601091412	TRUE	TRUE	FALSE	FALSE	2	NA	TRUE	TRUE	-0.757506	-0.933531	8.26211	8.33607	8.37215	8.03309	8.52226	8.76217	8.47038	8.43228	8.96252	8.67694	8.8726	9.32714	8.9425	8.84608	8.75901	9.41023	8.88869	9.11367	8.14668	8.00299	8.07559	7.79852	8.0882	8.26858	8.03194	7.99877	8.3539	8.07681	8.16462	9.46775	9.08651	8.78148	8.75584	9.26797	9.04799	9.11681
CG8626-RA	Acp53C14a	FBgn0034152	ID100004374001011412	TRUE	TRUE	TRUE	TRUE	3	4	FALSE	FALSE	NA	NA	8.50366	8.28641	8.37806	8.66927	8.30486	8.40192	8.5285	8.37336	8.45583	8.49032	8.57729	8.5484	8.67627	8.59298	8.7644	8.43149	8.6358	8.50791	9.07442	8.86372	8.91694	8.97433	8.65518	9.02796	9.02669	8.96815	8.60482	8.78329	8.8098	8.62912	8.90755	8.85515	8.92015	8.87846	8.78527	8.86933
CG8630-RA	CG8630	FBgn0038130	ID100004374303070719	FALSE	FALSE	TRUE	TRUE	NA	4	FALSE	TRUE	NA	0.315598	8.6481	8.54337	8.44007	8.37545	8.28209	8.69174	8.22525	8.19797	8.29958	8.2235	8.31027	8.27491	8.21535	8.20277	8.08353	8.11493	8.1716	8.08059	8.87157	8.69133	8.90986	8.63345	8.42831	8.56758	8.48726	8.257	8.38319	8.32538	8.4756	8.56405	8.46284	8.61613	8.53089	8.20854	8.48668	8.319
CG8654-RA	CG8654	FBgn0034479	ID100003500602090607	FALSE	FALSE	FALSE	TRUE	NA	2	FALSE	FALSE	NA	NA	9.17196	9.70424	9.31923	9.44455	10.03	10.1397	9.82891	9.72687	9.43715	9.40295	9.35436	10.0319	9.89048	9.98345	9.53378	9.13606	9.03546	9.55926	9.36715	9.44988	9.17479	9.2364	10.2621	10.4633	9.81346	9.56438	10.0944	10.0911	9.63651	9.64776	9.70808	9.58133	9.59503	9.59373	9.80016	9.62894
CG8663-RC	nrv3	FBgn0032946	ID100003540600010615	FALSE	FALSE	FALSE	TRUE	NA	5	FALSE	TRUE	NA	0.840602	14.6472	14.6921	14.2132	14.6925	14.0261	13.7078	14.3618	14.4303	13.649	14.1707	13.7696	13.7196	13.7423	14.1893	14.2719	13.7701	13.8191	13.8099	14.4868	14.4582	14.4312	14.9102	14.1899	13.9026	14.5097	14.3853	13.9826	14.3855	13.6232	13.5742	13.6338	13.7191	13.636	13.1908	13.3088	13.3789
CG8687-RA	Cyp6a14	FBgn0033302	ID100004377303071512	TRUE	TRUE	TRUE	TRUE	2	1	FALSE	FALSE	NA	NA	8.70679	8.80948	8.77002	8.70785	8.80255	9.32162	8.92074	8.94014	8.82588	8.61717	8.53874	8.71545	9.09126	8.81612	9.06759	8.95956	8.92155	8.96036	8.24924	8.12872	8.56291	8.29241	8.29159	8.58421	8.12201	8.38144	8.15233	7.86536	8.10857	8.26119	8.32048	8.55442	8.55123	8.32835	8.35292	8.10995
CG8697-RA	Lcp2	FBgn0002533	ID100004377701110215	TRUE	TRUE	TRUE	TRUE	3	4	FALSE	FALSE	NA	NA	7.32431	7.02064	6.96099	7.06517	7.44571	7.1517	7.0866	7.26046	7.10646	7.40083	7.36062	7.33002	7.20972	7.45365	7.29887	7.02399	7.19526	6.99276	7.65752	7.7715	7.65168	7.60416	7.86984	7.6918	7.81746	7.85955	7.86992	7.81053	7.67524	7.79741	7.6276	7.97002	7.68914	7.56774	7.8143	7.69817
CG8719-RA	Odc2	FBgn0013308	ID100004309602051006	TRUE	FALSE	FALSE	FALSE	3	NA	FALSE	FALSE	NA	NA	8.13589	8.27418	8.32698	8.38386	8.38085	8.22521	8.6262	8.54274	8.13087	8.34949	8.61387	8.35432	8.23294	8.55866	8.61642	8.30632	8.51237	8.09232	8.91933	8.61435	8.70031	8.73196	8.85865	8.63585	8.59768	8.54891	9.00034	8.65703	9.01612	8.83012	8.7653	8.60216	8.63135	8.76049	8.63471	8.2421
CG8721-RA	Odc1	FBgn0013307	ID100003501402050613	TRUE	TRUE	TRUE	TRUE	2	1	FALSE	TRUE	NA	0.941354	12.1672	12.3783	12.3063	12.7011	12.2383	12.3381	12.2281	12.4533	12.0262	11.612	12.0507	11.9838	11.8146	11.8921	12.3162	11.7978	12.0001	11.7967	11.4061	11.5147	11.5529	11.8843	11.4563	11.5551	11.4637	11.5962	11.748	11.3366	11.5639	10.7764	10.8963	10.9321	11.0971	10.4901	10.7666	10.5695
CG8728-RA	CG8728	FBgn0033235	ID100004379203050215	FALSE	FALSE	TRUE	TRUE	NA	3	FALSE	TRUE	NA	-0.878073	8.71618	8.9022	9.01919	8.85248	8.88279	8.99623	9.19527	8.99961	8.73893	8.88944	8.90415	8.69648	8.86288	8.84181	9.28445	8.88185	8.91781	8.71009	8.71021	8.78722	8.85019	8.93215	8.7708	8.75414	8.71401	8.69917	8.75206	8.83713	8.99064	9.2502	9.40372	9.36836	9.49782	9.65092	9.34185	9.03067
CG8745-RA	CG8745	FBgn0036381	ID100004380301070518	TRUE	TRUE	TRUE	TRUE	2	1	FALSE	TRUE	NA	0.82189	11.8914	12.0841	11.7363	12.1636	12.3027	11.7493	11.9068	11.924	11.8443	11.3469	11.3395	12.1022	11.8262	11.9097	11.7123	11.5627	11.3104	11.8065	11.1045	10.9923	10.7498	10.7991	11.258	11.2821	11.1188	11.3652	11.1554	11.4986	10.8291	10.6117	10.357	10.5414	10.2473	10.7597	10.2121	10.2367
CG8785-RA	CG8785	FBgn0033760	ID100004382003090300	FALSE	FALSE	FALSE	TRUE	NA	3	FALSE	FALSE	NA	NA	8.43716	8.63729	8.45147	8.4958	8.87743	8.93799	8.57037	8.54868	8.80348	8.80241	8.53456	8.67614	8.77198	8.68806	8.63565	8.708	8.60954	8.63273	8.41975	8.6307	8.84716	8.61074	9.02124	8.82433	8.74118	8.56434	8.83518	8.72142	8.77499	8.89195	8.74404	9.06163	8.94504	8.85623	8.96249	9.00644
CG8801-RA	CG8801	FBgn0028473	ID100003502800010602	FALSE	TRUE	FALSE	TRUE	1	5	FALSE	FALSE	NA	NA	12.1433	12.143	12.0633	12.3651	11.4411	11.4286	11.7009	11.6653	11.4138	12.0029	11.4825	11.6174	11.5988	11.9262	11.6123	11.477	12.0804	11.5697	12.2319	12.3892	12.1265	12.2388	12.1018	11.9531	12.2101	12.3816	11.8926	12.3858	11.8617	11.7657	12.0407	12.0599	12.1052	11.6167	12.0595	11.7654
CG8804-RA	wun	FBgn0016078	ID100004325101060002	FALSE	FALSE	TRUE	TRUE	NA	4	FALSE	FALSE	NA	NA	9.88608	10.2911	10.0404	10.0738	10.273	9.87643	10.1587	9.93834	10.0806	9.63074	9.81363	9.97529	9.79476	9.81261	9.84471	10.1335	10.0242	9.86241	10.126	10.3615	10.1942	10.4518	10.5881	10.0608	10.4849	10.0948	10.5784	10.2737	10.3003	10.4657	10.3023	10.1043	10.1538	10.5954	10.3555	10.2846
CG8805-RA	wun2	FBgn0041087	ID100004325201040002	FALSE	FALSE	FALSE	FALSE	NA	NA	FALSE	TRUE	NA	0.476472	8.0132	8.34899	8.28561	8.15299	7.89426	7.85909	8.08692	7.95031	7.7849	7.92619	8.10047	7.90539	8.05366	8.05539	8.222	7.80887	8.12213	7.86143	8.16692	8.29316	8.12538	8.0086	7.94296	8.03606	7.9263	7.83704	7.94849	7.85414	7.89792	8.06435	7.97517	7.79526	8.00592	7.8587	7.8143	7.67039
CG8839-RC	CG8839	FBgn0033717	ID100003714303061219	FALSE	FALSE	FALSE	TRUE	NA	3	FALSE	FALSE	NA	NA	10.3184	10.3425	10.5033	10.1082	10.5546	10.9108	10.4715	10.538	10.8315	10.2001	10.618	10.226	10.5829	10.5987	10.6706	10.4025	10.345	10.5312	10.235	10.4365	10.7313	10.5739	10.4997	10.9153	10.5386	10.5808	10.7251	10.508	10.9072	10.6152	10.8165	10.8934	11.0837	10.8252	10.9304	10.9359
CG8852-RA	CG8852	FBgn0031548	ID100004328001081316	FALSE	FALSE	FALSE	FALSE	NA	NA	FALSE	TRUE	NA	0.0512023	9.70735	9.73396	9.45812	9.08967	9.82558	9.69325	9.34636	9.37201	9.6828	9.52486	9.37976	9.66642	9.3612	9.42628	9.05084	9.77305	9.47479	9.4596	9.3187	9.39473	9.37025	9.20835	9.55892	9.45794	9.50031	9.5756	9.67078	9.58234	9.52295	9.47464	9.14252	9.39835	9.12541	9.61986	9.44667	9.68464
CG8864-RA	Cyp28a5	FBgn0028940	ID100004328703061006	FALSE	FALSE	TRUE	TRUE	NA	4	FALSE	FALSE	NA	NA	10.9293	10.534	11.0015	10.8127	10.7144	11.2452	10.8247	10.9844	10.882	10.6127	10.8094	10.3206	10.7699	10.6548	10.5176	10.6552	10.5733	10.683	11.1339	10.6351	11.2053	10.9456	10.8096	11.1599	10.9051	11.0162	10.9318	10.8447	11.1467	10.8617	11.1893	11.1257	11.1785	11.6636	11.3325	11.4178
CG8884-RB	Sap47	FBgn0013334	ID100004329403041316	FALSE	FALSE	FALSE	FALSE	NA	NA	FALSE	TRUE	NA	0.604211	9.51852	8.9022	9.78867	9.23625	8.25766	8.57486	9.17701	8.9067	8.40233	7.94341	8.53456	8.34945	8.735	8.35048	8.83776	8.37937	8.26662	8.28612	9.69019	9.11097	9.95479	9.51421	8.83434	8.75414	8.86057	8.30577	8.58217	8.35271	8.25378	8.11682	8.77782	8.567	8.6064	7.91384	8.12619	7.86305
CG8896-RA	18w	FBgn0004364	ID100004330001040106	FALSE	FALSE	FALSE	FALSE	NA	NA	FALSE	TRUE	NA	0.822116	9.62964	9.6257	9.59979	9.34567	9.37845	9.60352	9.35508	9.42505	9.46992	9.17318	9.46716	9.68809	9.43977	9.24	9.31779	9.56441	9.32465	9.1543	9.70844	9.64587	9.70374	9.62919	9.46852	9.54099	9.64759	9.4136	9.65127	9.67879	9.49795	9.45051	9.37297	9.38544	9.49443	9.20147	9.31046	9.31609
CG8902-RA	Nuf2	FBgn0031886	ID100004330101020106	FALSE	FALSE	TRUE	TRUE	NA	1	FALSE	FALSE	NA	NA	7.93332	8.13764	7.56957	8.05497	7.78562	7.77587	7.64002	7.9894	7.61489	7.9347	7.82924	7.74899	7.79494	7.82019	8.07625	7.84939	8.11283	7.83402	7.52104	7.3845	7.38773	7.55949	7.47104	7.50637	7.457	7.62275	7.35783	7.64298	7.46458	7.3935	7.27509	7.3622	7.5715	7.34267	7.60454	7.38452
CG8933-RC	exd	FBgn0000611	ID100004331703060007	FALSE	FALSE	FALSE	FALSE	NA	NA	FALSE	TRUE	NA	0.238122	9.99227	9.73753	9.99021	9.92342	9.61914	10.0298	9.75638	9.74145	9.61709	9.1671	9.60024	9.79445	9.8749	9.68485	9.74202	9.58695	9.38802	9.58023	10.1949	9.77265	10.0727	9.97653	9.72195	9.88223	9.65223	9.39856	9.60112	9.43689	9.63433	9.79182	10.0505	9.70138	9.80007	9.60955	9.46291	9.41413
CG8967-RA	otk	FBgn0004839	ID100003505200011114	TRUE	FALSE	TRUE	TRUE	2	1	FALSE	FALSE	NA	NA	9.84988	9.66098	9.58753	9.99342	9.77854	9.50141	9.86264	9.79663	9.81971	10.2954	9.71759	9.71805	9.80531	10.1361	10.0821	9.90413	10.2496	9.62934	9.07442	9.15649	9.08501	9.43169	9.2083	8.91563	9.4447	9.57901	9.20016	9.5486	9.20941	8.99859	9.11331	9.23431	9.32663	9.04587	10.0933	9.07481
CG8972-RA	rho-7	FBgn0033672	ID100004333603040001	FALSE	TRUE	TRUE	TRUE	3	4	FALSE	FALSE	NA	NA	9.42778	9.38209	9.42077	9.40714	9.32079	9.42673	9.45263	9.45256	9.2989	9.45632	9.72596	9.42799	9.58601	9.65234	9.5375	9.55069	9.24427	9.58794	9.90945	9.74635	9.76886	9.73953	9.62016	9.81106	9.50783	9.56943	9.66591	9.65373	9.85955	9.84204	10.0864	10.0459	9.90835	10.2098	9.57051	9.79649
CG8979-RC	CG8979	FBgn0033669	ID100003505402091410	FALSE	FALSE	FALSE	FALSE	NA	NA	FALSE	TRUE	NA	-0.837868	9.18336	9.85662	9.1819	9.1367	9.43544	9.87643	9.41438	9.10322	9.49351	9.20638	8.9326	9.49967	9.57778	9.38375	9.35728	9.42005	9.38096	9.60804	9.134	9.58449	9.37232	9.20835	9.29194	9.47243	9.16495	8.87532	9.40674	9.31671	9.30738	9.82936	9.70635	9.80142	9.78872	9.67177	9.78378	9.87454
CG9027-RB	CG9027	FBgn0033631	ID100004413403051417	FALSE	FALSE	FALSE	FALSE	NA	NA	FALSE	TRUE	NA	0.633998	10.9994	10.286	10.791	10.5341	10.6088	10.8948	10.627	10.4034	10.6091	9.97812	10.4329	10.2106	10.3847	10.181	10.4211	10.1545	9.71341	9.66295	10.9391	10.1517	10.9259	10.951	10.4895	10.625	10.5082	10.2661	10.1176	10.3897	10.5641	10.4356	10.3034	10.5431	10.6044	9.62472	9.65515	9.50033
CG9035-RA	Tapdelta	FBgn0021795	ID100003506900031201	FALSE	FALSE	FALSE	FALSE	NA	NA	FALSE	TRUE	NA	-0.603697	10.2941	10.6282	10.6447	10.6748	10.7269	10.4914	11.0689	10.5872	10.7686	11.0409	11.0697	10.9348	11.1032	11.0597	11.3774	11.1704	11.3543	11.0596	10.2954	10.9072	10.3315	10.5646	10.6694	10.434	10.2872	10.4399	10.9908	10.8324	10.9446	10.9627	11.1928	11.1477	11.2136	10.9169	11.1111	10.6368
CG9042-RA	Gpdh	FBgn0001128	ID100004414201011605	FALSE	FALSE	TRUE	TRUE	NA	1	FALSE	FALSE	NA	NA	12.4681	12.4234	12.0267	12.0656	12.1974	12.506	12.2544	11.8046	11.7789	11.9153	12.1607	12.0581	12.1069	11.9672	12.058	12.3	11.9887	12.4863	11.8273	11.9182	11.5891	12.0016	11.8124	12.3845	11.8331	11.846	11.9003	12.0373	12.3486	11.8297	11.9278	12.1132	11.8502	11.5373	11.5919	11.5649
CG9042-RB	Gpdh	FBgn0001128	ID100004414301110102	FALSE	FALSE	FALSE	FALSE	NA	NA	FALSE	TRUE	NA	-0.0378433	10.0516	10.0206	9.65134	9.21484	10.1985	10.1079	9.84964	9.82987	9.97287	9.8056	9.38648	10.2361	9.90108	10.2123	9.73657	10.1236	9.62598	9.85688	9.75711	9.81218	9.59945	9.52778	10.0085	10.1864	9.84436	9.87792	10.6084	10.1253	10.0785	10.1829	10.1693	10.3666	10.0839	9.63495	9.71343	9.96035
CG9080-RA	CG9080	FBgn0033593	ID100004416101110705	FALSE	FALSE	TRUE	TRUE	NA	3	FALSE	TRUE	NA	-0.824295	12.6099	12.4368	12.2387	12.8712	13.2297	12.6946	12.6184	12.9531	12.76	14.362	13.3284	12.4487	13.2198	13.1886	12.1384	13.1749	13.3467	13.1013	12.9907	13.0327	13.0881	13.3965	13.9503	13.2358	13.6488	13.5188	14.0116	13.6358	13.8305	14.2322	14.211	15.0948	14.1903	14.132	15.5632	15.1859
CG9081-RA	Cyp4s3	FBgn0030615	ID100004416201090705	FALSE	FALSE	FALSE	TRUE	NA	2	FALSE	TRUE	NA	-0.414139	9.40976	9.60142	9.46129	9.39573	9.86258	9.57923	9.66583	9.84976	9.51021	9.81911	9.53118	9.91918	9.77079	9.99456	9.49952	9.89825	10.2164	9.77126	9.57046	9.33028	9.22604	9.17169	9.61245	9.38859	9.23811	9.55527	9.75184	9.48453	9.37766	9.99334	9.84906	10.0156	9.6842	9.41819	9.54535	9.33761
CG9090-RA	CG9090	FBgn0034497	ID100004416701111501	FALSE	FALSE	FALSE	FALSE	NA	NA	FALSE	TRUE	NA	0.723556	9.49899	9.92603	9.42446	8.89414	9.17002	9.29901	8.90427	8.22552	8.87366	8.31526	8.28424	8.86044	8.74848	8.5977	8.24313	8.16224	8.12879	8.29363	9.27247	9.76501	9.93505	9.64297	9.0338	8.87861	9.17224	8.45036	8.7983	8.94252	8.79343	8.23029	8.35919	8.60596	8.48244	7.68778	8.5597	8.49182
CG9094-RA	CG9094	FBgn0035184	ID100003542202051104	FALSE	TRUE	FALSE	FALSE	4	NA	FALSE	FALSE	NA	NA	6.74697	6.92001	6.84994	6.82126	7.08043	6.99119	7.02217	7.04547	6.80886	6.78645	6.74699	6.79146	6.7267	6.87872	6.72095	7.09126	6.8771	6.6382	6.88688	6.82956	6.7862	6.85241	6.95491	6.97354	6.7895	7.00351	6.85278	6.79761	6.92461	6.9614	6.69094	6.84597	6.81847	7.06858	6.944	6.68717
CG9108-RA	RSG7	FBgn0024941	ID100004417503070705	FALSE	FALSE	FALSE	FALSE	NA	NA	FALSE	TRUE	NA	0.245623	9.32073	9.07955	9.34403	9.26781	9.02057	9.26794	9.14506	9.31254	9.07944	8.95453	8.99366	8.99856	9.12597	9.07558	9.43247	9.00676	9.07575	8.89071	9.44247	9.18197	9.42213	9.27516	9.08686	9.29295	9.04794	9.0166	9.17649	8.84282	8.98224	9.33698	9.28226	9.25011	9.31981	8.97607	8.97485	8.63298
CG9119-RA	CG9119	FBgn0035189	ID100004418003091501	FALSE	FALSE	FALSE	FALSE	NA	NA	FALSE	TRUE	NA	-0.202464	9.70155	9.03181	9.90692	9.50421	9.91879	10.1959	9.69289	9.52902	9.74144	9.75645	9.57143	9.67513	9.93429	9.78948	9.7843	9.99879	10.2496	9.73055	9.83957	9.66548	10.2465	10.2811	9.7567	9.81803	9.40832	9.26464	9.50653	9.46587	9.5783	10.1829	10.0785	10.7806	10.5718	9.34127	9.39626	9.70985
CG9150-RA	CG9150	FBgn0031775	ID100004419703111810	FALSE	FALSE	TRUE	TRUE	NA	3	FALSE	FALSE	NA	NA	9.02176	9.10024	9.04358	8.71464	9.28026	9.73644	9.03375	7.57308	9.83214	9.47044	9.33841	9.41077	9.6847	9.54521	9.29382	9.28335	9.1038	9.14271	8.71633	8.89891	9.26496	8.99248	8.97106	9.55888	9.19838	7.59275	9.2229	9.30151	9.58789	9.65079	9.5973	10.0537	10.0461	9.93068	10.0791	9.89267
CG9212-RA	Nipsnap	FBgn0030724	ID100003904403080401	FALSE	FALSE	FALSE	TRUE	NA	2	FALSE	FALSE	NA	NA	11.2273	11.3428	11.4116	11.2814	11.4505	11.9153	11.4129	11.3078	11.6129	11.3457	11.4397	11.3404	11.6064	11.3461	11.0738	11.6744	11.6549	11.6687	11.1927	11.5018	11.605	11.6575	11.147	11.5805	11.2091	11.1214	11.4421	11.2009	11.5992	11.6934	11.8439	12.031	11.8036	11.5745	11.586	11.7393
CG9214-RA	Tob	FBgn0028397	ID100003413801051611	FALSE	FALSE	FALSE	FALSE	NA	NA	FALSE	TRUE	NA	0.435447	9.8578	9.54899	9.88884	9.9414	9.30553	9.14196	9.70733	9.8845	9.19409	9.3558	9.29012	9.58759	9.08883	9.43634	9.83009	9.23334	9.37443	9.11911	10.197	9.83218	9.86916	9.88831	9.53438	9.38859	9.56585	9.42078	9.51673	9.39835	9.01612	9.79636	9.35674	9.47027	9.6782	9.13635	9.20834	9.02101
CG9238-RB	CG9238	FBgn0036428	ID100003543000011103	FALSE	FALSE	TRUE	TRUE	NA	5	FALSE	TRUE	NA	0.767449	12.1459	12.0872	12.0329	12.5406	11.8837	11.9712	12.4749	12.1345	11.8209	12.0899	11.8637	12.0812	12.3135	12.3881	12.5174	11.8679	12.6491	12.1982	12.2016	12.4333	12.0017	12.3723	12.3997	12.2664	12.2677	12.1454	11.5078	12.2888	11.22	11.1198	11.7147	11.2475	11.4661	11.1565	11.5674	10.9278
CG9245-RA	Pis	FBgn0030670	ID100003905601080504	FALSE	FALSE	FALSE	TRUE	NA	5	FALSE	TRUE	NA	0.82176	12.5322	12.893	12.807	12.7119	12.6416	12.4199	12.2182	12.4324	12.3168	12.3324	12.1775	12.2317	12.2982	12.4513	12.1518	12.3827	12.6717	12.4565	12.6017	12.7435	12.5952	12.6104	12.6265	12.4324	12.382	12.4823	12.3709	12.3819	12.3059	12.0497	12.1379	12.1676	12.0232	12.1995	12.221	12.0965
CG9266-RB	CG9266	FBgn0032909	ID100003716201041117	FALSE	FALSE	FALSE	TRUE	NA	5	FALSE	FALSE	NA	NA	10.3114	10.3777	10.3459	10.4116	10.3046	10.1205	10.3162	10.6062	10.2428	10.36	10.4123	10.1717	10.2094	10.3987	10.4706	10.1611	10.2955	10.2156	10.6459	10.4458	10.4246	10.5608	10.2993	10.1972	10.3919	10.7705	10.4419	10.4652	10.4332	10.2765	10.1614	10.443	10.3032	10.1318	10.1308	10.0584
CG9297-RB	CG9297	FBgn0038181	ID100003908201041710	FALSE	TRUE	FALSE	TRUE	1	5	TRUE	TRUE	0.584535	0.766044	10.9866	10.9457	10.7761	10.5571	9.87737	10.1758	10.3509	10.3452	9.75815	9.49766	9.97403	10.1069	9.68093	9.69545	9.96566	10.0412	9.35168	9.75921	11.3678	11.1661	11.1429	11.3663	10.2764	10.3943	10.4214	10.5269	10.2855	10.0242	10.1691	10.0207	9.86659	9.85029	9.71917	9.86177	9.35043	9.4895
CG9331-RC	CG9331	FBgn0032889	ID100003910301100907	FALSE	FALSE	FALSE	FALSE	NA	NA	FALSE	TRUE	NA	-0.915216	10.692	10.4968	10.7657	10.4426	11.2206	11.0381	11.1263	10.8157	11.0728	11.0711	11.0814	11.6098	11.4993	11.1808	11.1418	11.5059	11.373	10.9772	10.6374	10.8641	10.6953	10.7286	10.9385	10.8907	10.5929	10.4244	10.9709	10.8718	10.7486	11.5075	11.4528	11.5421	11.3299	11.4545	11.5089	11.3804
CG9342-RA	Mtp	FBgn0032904	ID100003911103061613	FALSE	FALSE	FALSE	TRUE	NA	2	FALSE	FALSE	NA	NA	9.89365	9.32631	9.95587	9.58699	9.86486	10.2388	10.0141	10.1155	10.0192	9.95082	10.2157	9.65246	9.99286	10.1919	10.1241	9.77857	10.044	9.66464	10.1456	9.73411	10.1084	9.98542	9.97792	10.3731	9.53273	9.8452	10.2313	9.89775	10.3979	10.2094	10.5283	10.5158	10.6118	9.828	9.83421	9.5657
CG9358-RA	Phk-3	FBgn0035089	ID100003911703060907	FALSE	FALSE	TRUE	TRUE	NA	2	FALSE	TRUE	NA	-0.801374	8.9726	8.9436	8.83536	9.44326	9.15995	9.7475	9.28194	9.33164	9.2989	9.51202	9.06872	9.16795	9.89788	9.07558	9.63251	9.80862	9.3908	9.56405	9.22247	8.93812	9.32143	9.4702	9.19064	9.60068	9.29397	9.47636	9.57516	9.77195	10.0242	9.99484	10.2682	10.3419	10.3668	9.84478	10.4871	10.1435
CG9363-RA	CG9363	FBgn0037697	ID100003416201051317	FALSE	FALSE	FALSE	FALSE	NA	NA	FALSE	TRUE	NA	0.352758	9.69141	9.45731	9.7415	9.96163	10.3838	10.1397	10.3212	10.686	10.2983	10.6537	10.2049	10.3511	9.90367	10.045	10.1278	9.9823	10.2475	9.65226	10.1122	9.61549	9.90194	9.95619	10.6758	10.3008	10.5998	10.6201	10.6731	10.7749	10.2888	10.4116	9.9271	10.1221	10.2988	9.86943	10.085	9.97572
CG9372-RA	CG9372	FBgn0036891	ID100003211801000301	FALSE	FALSE	FALSE	TRUE	NA	3	FALSE	FALSE	NA	NA	11.0927	10.8952	10.9069	11.1674	10.7473	11.0502	11.3138	11.1077	10.8987	11.4872	11.0363	11.2107	11.0488	11.2971	11.1637	11.0517	11.1353	11.2669	11.1465	11.1553	10.9832	11.1247	11.0196	11.238	11.4661	11.391	10.58	11.5517	11.4064	11.4787	11.4329	11.206	11.3231	11.5261	11.3553	11.4035
CG9413-RB	CG9413	FBgn0030574	ID100003213503020004	FALSE	FALSE	FALSE	FALSE	NA	NA	FALSE	TRUE	NA	0.181274	9.30128	9.05659	9.57483	9.12133	8.89513	9.02987	9.12682	9.10058	8.69888	8.86282	9.0747	8.88362	8.9425	9.0279	9.56007	8.78602	8.92155	9.19898	9.82855	9.27605	9.42013	9.05791	9.04852	9.18063	8.72192	8.65528	8.71044	8.8645	8.93141	9.18286	9.62858	9.04798	9.31526	8.67259	8.6761	8.58785
CG9415-RA	Xbp1	FBgn0021872	ID100003213701101513	FALSE	FALSE	FALSE	FALSE	NA	NA	FALSE	TRUE	NA	-0.802711	11.3025	11.4535	11.2287	10.966	11.4855	11.243	11.4283	11.2645	11.4002	11.6898	11.5556	11.7006	11.5217	11.4453	11.0888	11.397	11.7027	11.4154	11.1914	11.351	11.0822	10.9356	11.4904	11.3272	11.2033	11.0381	11.687	11.5537	11.3212	12.0339	11.8129	12.0475	11.6552	11.551	12.2033	12.0031
CG9429-RA	Crc	FBgn0005585	ID100003214401081218	FALSE	FALSE	FALSE	FALSE	NA	NA	FALSE	TRUE	NA	-0.407887	11.4504	11.866	11.5872	11.0483	11.9376	11.8979	11.7901	11.2355	12.2786	11.7094	11.9869	11.8624	12.1977	11.7134	11.5369	12.1556	11.877	12.0316	11.123	11.4499	11.1955	10.9754	11.4904	11.4377	11.3626	11.2675	11.8881	11.7646	11.98	11.4252	11.6775	11.4787	11.5151	11.8158	11.7299	11.8486
CG9432-RA	l(2)01289	FBgn0010482	ID100003214701021218	FALSE	FALSE	FALSE	FALSE	NA	NA	FALSE	TRUE	NA	-0.46391	9.93104	9.86793	9.98256	9.8934	9.63026	9.7622	9.6354	9.96551	9.98794	9.84245	10.1595	9.7318	9.75764	10.2062	10.0812	9.95435	9.79729	10.0479	10.0209	9.82699	9.77232	9.75767	9.56233	9.60068	9.55125	9.70277	9.86872	9.73916	9.64325	9.99241	10.1728	10.1493	10.0943	10.0257	9.56794	9.76205
CG9451-RA	CG9451	FBgn0036876	ID100004312202010106	FALSE	FALSE	FALSE	FALSE	NA	NA	TRUE	FALSE	0.524693	NA	11.2699	11.3159	11.1184	11.155	10.7544	11.137	10.551	10.6466	10.7979	10.6907	10.6556	10.7192	10.782	10.6844	10.6247	10.5711	10.7472	10.626	10.5711	10.9106	10.8551	11.2789	10.7493	10.9378	10.9664	11.3981	10.834	11.5827	11.632	10.5025	11.1054	10.9882	11.0634	10.4403	10.7645	10.9218
CG9480-RB	Glycogenin	FBgn0034603	ID100003217403080701	FALSE	FALSE	FALSE	FALSE	NA	NA	TRUE	FALSE	0.681467	NA	10.8053	10.9108	10.945	10.8166	10.2683	10.7653	10.2475	10.2432	10.2196	9.93145	10.2984	9.95607	10.1366	10.2085	9.65727	9.92044	9.7996	10.3057	10.4022	10.8383	10.9164	11.1504	10.3298	10.9661	10.3894	10.4333	10.2729	10.0269	10.4003	10.1204	10.1872	10.4152	10.0633	10.303	9.93957	10.379
CG9498-RA	CG9498	FBgn0031801	ID100003418201011312	FALSE	FALSE	TRUE	TRUE	NA	2	TRUE	TRUE	-0.631714	-0.822454	9.27765	9.37826	9.11485	9.37254	8.97009	9.26273	9.00209	8.84979	9.22061	9.45632	9.22818	9.34308	9.66667	9.14308	9.35858	9.99393	10.4128	9.66046	9.21666	9.49252	9.37555	9.73953	8.88937	9.22647	9.10864	9.2268	9.25179	9.48268	10.0653	10.3632	10.8553	10.5671	10.4922	10.0458	10.1744	10.3915
CG9512-RA	CG9512	FBgn0030593	ID100003219101100013	FALSE	FALSE	FALSE	TRUE	NA	5	TRUE	FALSE	0.689252	NA	12.5254	12.8819	12.6511	11.8212	12.4491	12.6498	12.2983	12.0494	11.7256	11.4405	11.2882	11.4134	11.4426	12.1671	11.2729	11.1105	10.7771	11.4924	11.9718	12.8429	12.3689	12.0564	12.4263	12.4853	12.5965	12.2613	11.6028	11.7477	11.7296	11.7233	11.2879	11.7869	11.3395	11.9699	11.985	12.4265
CG9520-RB	C1GalTA	FBgn0032078	ID100003219601000013	FALSE	FALSE	FALSE	TRUE	NA	5	FALSE	FALSE	NA	NA	10.3747	10.4009	9.89302	10.0593	9.78459	10.0626	10.2915	9.75609	9.70561	9.96703	9.87737	10.0652	9.81905	9.80851	9.73657	10.1749	9.89448	10.1285	10.2966	10.3057	10.1324	10.0197	9.71108	10.0566	10.1346	9.99428	9.43926	10.0534	10.0785	9.94614	9.6958	9.60081	9.66791	9.73256	9.58583	9.84295
CG9553-RA	chic	FBgn0000308	ID100004526601091606	FALSE	FALSE	FALSE	FALSE	NA	NA	FALSE	TRUE	NA	-0.868765	10.9232	11.1645	10.8358	10.5875	11.2485	11.204	10.8826	11.0153	11.1532	10.7852	10.8489	11.2846	11.2669	10.9429	10.6291	11.1156	11.0252	11.001	10.8486	10.7985	10.9272	10.7903	11.0946	10.9527	10.9895	10.8377	11.0989	11.0916	11.0407	11.2914	11.2092	11.3806	11.1283	11.3073	11.6119	11.454
CG9577-RA	CG9577	FBgn0031092	ID100003419603090902	FALSE	TRUE	FALSE	FALSE	4	NA	TRUE	FALSE	0.150223	NA	9.33763	9.53555	9.65342	9.4183	10.1808	10.3356	10.1445	10.0695	9.9004	9.79732	9.90965	9.63959	9.84375	9.65919	9.7156	9.8268	9.65694	9.93166	9.32452	9.55767	9.73255	9.65548	10.0633	10.135	9.67721	9.47098	9.80972	9.67561	9.89455	9.53081	9.91616	9.90502	9.82984	9.64413	9.77118	9.91265
CG9631-RA	CG9631	FBgn0027563	ID100003421101030308	FALSE	FALSE	FALSE	TRUE	NA	3	FALSE	FALSE	NA	NA	10.8061	10.8606	10.7448	10.8779	10.7971	10.81	11.0415	11.2471	11.0768	10.6712	11.0767	10.9379	10.8327	10.7409	10.8772	11.0183	11.1397	10.8948	10.891	10.9835	10.6798	10.7713	10.7652	10.7297	10.9581	11.2346	11.2095	10.709	11.05	11.1237	10.9803	10.9185	10.9174	11.2083	11.1842	11.0712
CG9653-RA	brk	FBgn0024250	ID100004531401090303	FALSE	FALSE	FALSE	FALSE	NA	NA	FALSE	TRUE	NA	-0.697265	7.55747	7.60775	7.47988	7.21907	7.70047	7.7201	7.62649	7.466	7.40827	7.65444	7.40118	7.94815	7.79494	7.43798	7.56835	7.75625	7.53419	7.50023	7.40175	7.37541	7.44337	7.36319	7.5481	7.47488	7.54541	7.38804	7.59822	7.90065	7.50225	7.84073	7.80725	7.63624	7.72873	7.66326	7.91017	7.72677
CG9657-RA	CG9657	FBgn0029950	ID100004531801010303	FALSE	FALSE	FALSE	TRUE	NA	5	FALSE	FALSE	NA	NA	10.0166	10.2157	9.94956	10.1217	9.88522	10.0726	10.0915	10.1872	9.79876	9.92191	9.90767	9.86146	9.9132	10.0154	9.89969	9.8268	9.93106	9.99097	10.0413	10.22	10.1757	10.0025	9.95406	10.082	10.261	10.4673	9.46996	9.93069	9.96475	9.58788	9.58444	9.6442	9.73291	9.74945	9.52766	9.84442
CG9672-RA	CG9672	FBgn0030777	ID100004313100070001	FALSE	TRUE	FALSE	FALSE	5	NA	FALSE	FALSE	NA	NA	7.65637	7.82133	7.69367	7.63713	7.91777	7.92881	7.77803	7.68526	7.8289	7.90614	7.80328	8.02008	7.96599	7.84159	7.4992	7.81352	7.86947	7.63906	7.66391	7.71506	7.71309	7.70496	7.95702	7.85216	7.93682	7.96107	7.85035	8.0315	8.01303	8.0553	7.80725	7.81154	7.40437	7.7491	7.97328	7.8753
CG9676-RA	CG9676	FBgn0030773	ID100004532903030303	FALSE	FALSE	TRUE	TRUE	NA	5	FALSE	TRUE	NA	0.89575	10.5123	10.1884	10.9257	10.2697	10.5988	10.9047	10.5862	10.3967	10.6121	10.3006	11.2199	10.4597	10.7206	10.6844	10.5878	10.0249	9.97931	10.7873	10.6426	9.89196	11.0175	10.4494	10.6087	11.0864	10.8168	10.1935	10.8827	10.7558	10.8859	9.5368	9.72739	9.70749	9.91736	8.55369	8.89917	9.22641
CG9681-RA	PGRP-SB1	FBgn0043578	ID100003421803011303	FALSE	FALSE	TRUE	TRUE	NA	2	FALSE	FALSE	NA	NA	12.3485	11.4802	12.4577	12.0067	12.8015	11.8884	12.6357	13.1311	12.9973	14.0118	13.636	13.1015	13.1461	12.0888	13.3547	14.2724	14.0114	13.3956	13.1537	13.2709	12.7707	13.5122	12.4713	11.6232	12.2889	13.1974	13.2614	13.1087	14.556	14.1515	14.6907	13.8626	15.0953	13.7823	14.4302	14.4866
CG9689-RA	CG9689	FBgn0030159	ID100003422003090308	FALSE	FALSE	FALSE	TRUE	NA	3	FALSE	FALSE	NA	NA	8.42947	8.79128	8.48361	8.41017	8.81002	9.02987	8.54465	8.39669	8.87919	8.67348	8.54272	8.67614	8.68888	8.69664	8.4431	9.03643	8.7156	8.89585	8.56753	8.69133	8.73903	8.52321	8.8146	8.92381	8.65225	8.2265	8.87174	8.5889	8.74646	8.96363	9.08953	9.02396	8.80454	9.28972	8.7513	9.13316
CG9701-RA	CG9701	FBgn0036659	ID100004534101031013	FALSE	FALSE	FALSE	TRUE	NA	3	TRUE	TRUE	-0.72296	-0.914168	9.81623	9.86988	9.63573	10.1589	9.86722	9.87562	9.846	10.2777	10.1259	10.5656	10.4385	10.3309	10.3941	10.4055	10.4068	10.4283	10.6272	10.6713	9.90945	9.77869	10.0144	9.66112	9.70431	9.70109	9.9711	10.2046	9.82609	10.0505	10.1205	10.8303	10.3109	10.5704	10.4283	10.8927	11.2487	10.8783
CG9730-RA	mRpL21	FBgn0036853	ID100003717801081503	FALSE	FALSE	FALSE	TRUE	NA	4	FALSE	TRUE	NA	-0.484121	8.81485	9.16324	8.9577	8.89414	9.1414	8.91158	9.24839	9.08065	8.74967	8.95453	8.83071	9.06926	8.95289	9.01162	9.17019	8.87362	9.03001	8.73603	9.00143	8.97321	8.99888	9.05654	9.11546	8.86791	9.01508	9.13299	9.1708	9.18857	9.15335	9.34779	9.27528	9.42662	9.4295	8.97439	9.31745	9.01603
CG9733-RA	CG9733	FBgn0039759	ID100004535703070309	FALSE	FALSE	FALSE	TRUE	NA	3	FALSE	FALSE	NA	NA	9.1143	9.01467	8.96036	8.82257	9.07559	9.47961	8.68803	9.09411	9.45585	9.00317	9.21016	9.08307	9.3966	9.24647	8.8872	9.35671	9.01062	9.38139	9.15638	9.00497	9.42428	9.053	8.98045	9.37066	9.28591	9.22009	9.2768	8.88277	9.26146	9.41388	9.43623	9.71637	9.44987	9.71892	9.61369	9.53072
CG9735-RA	Aats-trp	FBgn0010803	ID100003240200081207	FALSE	FALSE	FALSE	TRUE	NA	3	FALSE	TRUE	NA	-0.73626	10.4618	10.5785	10.5067	10.6486	10.9405	10.4463	10.7987	10.7686	10.7015	11.0313	10.5669	10.8729	10.8871	10.6585	10.7308	10.9009	10.9727	10.5788	10.2785	10.4656	10.138	10.4041	10.8527	10.4051	10.4952	10.9032	10.6612	10.7147	10.4449	10.989	10.7441	10.7122	10.7498	11.382	11.2112	10.9075
CG9766-RB	CG9766	FBgn0037229	ID100004028603091012	FALSE	FALSE	FALSE	TRUE	NA	2	FALSE	FALSE	NA	NA	9.55238	9.4895	9.84081	9.7354	9.66813	10.0802	9.80318	9.96132	9.67261	10.1897	9.94444	9.79775	9.85654	10.1002	9.84142	9.55606	9.78239	10.1139	9.70985	9.84012	9.98561	9.92253	9.96714	10.4848	9.61766	9.8729	10.4853	10.1077	10.1582	10.1242	10.2876	10.449	10.1321	9.88998	9.76407	9.81567
CG9780-RA	CG9780	FBgn0037230	ID100004029303070402	FALSE	FALSE	FALSE	TRUE	NA	4	FALSE	FALSE	NA	NA	11.0283	10.6218	10.9379	10.8638	11.1905	11.3536	10.9461	11.3826	11.224	11.2187	10.9955	11.0802	11.1489	11.3809	11.2758	10.9616	11.2425	10.881	11.5313	11.0906	11.3287	11.3883	11.3362	11.3043	11.0018	11.243	11.1748	11.0492	11.1683	11.3485	11.3784	11.502	11.5693	11.1712	11.2126	11.0354
CG9796-RA	CG9796	FBgn0038149	ID100004030101031406	FALSE	FALSE	FALSE	FALSE	NA	NA	FALSE	TRUE	NA	-0.831406	11.0178	11.1011	10.7468	10.5122	10.847	10.8864	10.8107	10.7852	10.8273	10.5783	11.0288	11.1295	11.0414	10.8617	10.9579	11.3461	10.7317	11.1267	10.7477	10.8195	10.7877	10.7412	10.6863	10.7534	10.7172	10.6843	10.9141	10.7219	11.1243	11.6018	11.2791	10.9785	11.0606	11.6748	11.1883	11.3185
CG9805-RA	eIF3-S10	FBgn0037249	ID100004030501070818	FALSE	FALSE	FALSE	FALSE	NA	NA	FALSE	TRUE	NA	0.594705	10.0787	10.4379	10.2273	9.93954	10.3112	10.3923	10.0464	10.1553	10.0843	9.83139	9.79954	10.153	9.95776	9.81922	9.48613	10.0273	9.54532	10.0479	10.1927	10.4958	10.4621	10.0865	10.3452	10.3129	10.1213	10.2284	10.0564	10.0484	9.95311	9.95964	9.85304	9.79569	9.91868	10.1682	9.79294	10.1037
CG9812-RB	CG9812	FBgn0034860	ID100004030701030818	TRUE	TRUE	FALSE	FALSE	2	NA	FALSE	FALSE	NA	NA	11.9495	11.8034	11.9236	12.0632	11.3827	11.8167	12.0989	12.1701	11.5902	11.8856	11.7972	11.7052	10.9915	11.411	11.4674	12.088	11.5176	12.003	11.6998	10.6592	10.9077	10.5508	10.6033	10.8935	10.5333	10.4879	11.5244	10.3136	10.8315	11.8594	10.999	10.4684	10.2664	12.2166	10.7748	10.7837
CG9813-RB	CG9813	FBgn0038143	ID100004030801010818	FALSE	FALSE	FALSE	TRUE	NA	5	FALSE	FALSE	NA	NA	12.8235	12.8166	12.3172	12.6483	12.0972	12.389	12.1306	12.3601	12.1845	12.2884	12.3127	12.0722	12.4226	12.3768	12.3481	12.0155	12.1976	12.3229	12.5763	12.4524	12.4783	12.7899	11.8527	12.2467	12.4868	12.8758	11.9581	12.4793	12.4913	11.8453	11.9661	12.3155	12.3358	11.6083	12.0046	11.9927
CG9893-RA	l(2)06496	FBgn0010622	ID100004034303031505	TRUE	FALSE	FALSE	FALSE	2	NA	FALSE	FALSE	NA	NA	9.61181	8.75572	9.07574	8.64497	9.09464	9.21385	9.14216	9.07798	9.21043	8.71197	9.17676	9.21062	9.11917	9.11462	9.28142	9.2853	8.56828	8.87705	9.06596	8.06231	8.6216	8.43369	7.93194	8.19888	8.30396	8.17391	8.44382	8.53897	8.55492	8.92165	8.65772	8.64353	8.66147	8.64682	8.34544	8.39993
CG9907-RA	para	FBgn0260993	ID100003718401081005	FALSE	FALSE	FALSE	FALSE	NA	NA	FALSE	TRUE	NA	0.435858	9.8332	9.61548	9.68068	9.39194	9.22388	9.251	9.38042	9.32817	8.94851	9.11384	8.86896	9.63736	9.30164	9.25015	8.99961	9.27907	9.19198	8.88394	9.77859	9.67266	9.70374	9.54038	9.5825	9.27321	9.48127	9.13558	9.13665	9.43942	8.69934	9.39383	9.11957	9.33419	9.37284	8.89941	9.19008	8.98567
CG9911-RA	CG9911	FBgn0030734	ID100004034901031816	FALSE	FALSE	FALSE	FALSE	NA	NA	FALSE	TRUE	NA	-0.626422	10.9912	10.825	10.8062	10.9615	10.782	10.7204	10.9712	11.2216	10.8506	11.1874	10.99	11.1148	10.9618	11.1441	11.3903	11.0473	11.3199	10.9591	10.779	10.6303	10.6139	10.8951	10.7405	10.6626	10.6929	11.0029	11.024	11.1658	10.9629	11.379	11.1988	11.2106	11.2888	10.8904	11.3706	10.917
CG9914-RA	CG9914	FBgn0030737	ID100003718601041005	TRUE	TRUE	TRUE	TRUE	4	2	FALSE	TRUE	NA	-0.259964	10.9601	10.171	11.1007	10.6636	11.3136	11.0405	11.3269	11.3679	11.3515	11.628	11.3751	11.3624	11.7377	11.5459	11.8886	12.0343	12.6993	11.3477	11.6126	11.6972	11.5126	11.9217	10.7809	10.819	10.8822	11.2311	11.3677	11.4108	11.4018	12.6089	12.2757	12.9214	12.8113	10.8276	11.0387	10.8923
CG9928-RA	CG9928	FBgn0032472	ID100004035903071816	FALSE	TRUE	TRUE	TRUE	5	2	TRUE	FALSE	-0.554796	NA	13.0187	12.4488	12.9735	12.8389	13.2624	13.4798	13.3275	13.4791	13.5949	13.2617	13.3793	13.5647	13.4513	13.5829	13.6962	13.5754	13.4512	13.2707	13.4608	13.5457	13.3885	13.1828	13.8098	14.0112	13.5286	13.6851	13.9666	13.3706	13.6966	13.7305	13.8881	13.8298	13.8636	14.1114	13.6843	13.7195
CG9964-RA	Cyp309a1	FBgn0031432	ID100003243600001509	TRUE	TRUE	TRUE	TRUE	1	4	FALSE	TRUE	NA	-0.78569	8.43307	8.17093	7.9674	8.09935	8.1016	8.46394	8.54465	8.14729	7.78987	8.14516	7.72443	8.1972	8.06939	8.29435	8.19994	8.92244	8.72069	7.99587	9.17318	8.99434	9.00186	9.10991	8.3684	8.3875	8.88554	8.46711	7.61171	8.33478	8.4756	9.13896	9.27698	9.31528	9.32555	10.2606	9.73312	9.93643
CG9968-RA	Anxb11	FBgn0030749	ID100004094801040919	FALSE	FALSE	FALSE	FALSE	NA	NA	FALSE	TRUE	NA	-0.828183	10.1512	10.0074	10.6082	10.35	10.1348	10.065	10.4612	10.4967	10.1157	10.1493	10.3837	10.5317	10.022	10.1985	10.7422	10.6419	10.6201	10.3482	10.3277	10.1585	10.0284	10.2022	10.1608	10.0136	10.1171	9.83662	10.3536	10.0815	10.1932	10.9478	10.75	10.2925	10.5677	11.1833	10.8038	10.4775
CG9983-RB	Hrb98DE	FBgn0001215	ID100004095301061407	FALSE	FALSE	FALSE	FALSE	NA	NA	TRUE	TRUE	0.416648	0.550536	10.2166	10.4423	10.0887	10.2715	9.79063	9.92274	10.0206	9.93834	9.44912	9.55579	9.32924	9.86988	9.51535	9.41433	9.73965	9.92608	9.76382	9.68667	10.389	10.276	10.2187	10.4317	9.86413	9.73657	9.90817	10.0365	9.57907	9.70867	9.54499	10.0276	9.42536	9.47247	9.60995	9.57761	9.74783	9.45958
CR30068-RA	CR30068	FBgn0047303	ID100004097201041004	FALSE	FALSE	FALSE	TRUE	NA	5	FALSE	TRUE	NA	0.660817	11.8809	11.2922	11.8765	12.1927	10.8269	11.0225	11.6176	11.6984	11.1456	11.51	11.6703	11.1679	11.2866	11.5886	11.6325	11.4978	11.3439	11.3509	11.7572	11.7393	11.6559	11.8872	11.3614	11.4125	11.3553	11.0791	11.3441	11.3255	10.7855	11.132	11.0802	11.1734	11.011	11.0357	10.8038	10.8399
CR31400-RB	Hsromega	FBgn0001234	ID100004098303061004	FALSE	FALSE	FALSE	FALSE	NA	NA	FALSE	TRUE	NA	0.708782	11.2473	9.69754	11.5011	11.1415	10.2049	10.5077	10.9582	10.3967	10.006	9.64167	10.2712	10.0806	9.70317	9.8027	10.0096	10.5462	10.4079	9.52755	11.4158	11.1057	11.1162	10.9809	10.4576	11.2221	10.6873	10.1204	10.3019	9.82178	9.79341	10.0919	10.2094	9.71173	9.77311	9.60865	9.63336	9.41696
CR31808-RA	CG31808	FBgn0062978	ID100004099003041712	FALSE	FALSE	FALSE	TRUE	NA	5	FALSE	TRUE	NA	0.544719	10.3506	9.3704	10.1898	9.9819	9.53129	9.90511	9.85445	9.80051	9.70714	8.83639	9.60024	9.35028	9.60987	9.55378	10.0211	9.5619	9.47159	8.92243	10.644	10.0563	10.8224	10.6366	9.78514	10.3064	10.0276	9.47636	9.89362	9.59675	9.81818	9.77565	10.2624	9.73015	9.92914	9.42322	9.43962	9.04582
CR32477-RA	CR32477	FBgn0052477	ID100004100201040611	FALSE	FALSE	FALSE	TRUE	NA	5	FALSE	TRUE	NA	0.799096	13.7697	14.0903	13.7974	13.4914	13.5192	13.4904	13.3093	13.3868	13.3477	13.1671	13.3879	13.2529	13.3542	12.9834	12.8876	13.3641	13.1968	13.2931	13.4116	13.6485	13.5953	13.5292	13.257	13.3624	13.4522	13.7079	13.3701	13.4801	13.5751	13.1529	12.8511	12.5754	12.8168	13.1333	13.1145	12.9904
CR32777-RA	roX1	FBgn0019661	ID100003246902060911	FALSE	FALSE	FALSE	TRUE	NA	2	FALSE	FALSE	NA	NA	9.8816	9.74641	9.93919	9.90561	10.01	10.0755	9.846	10.0648	10.4474	10.5972	9.9572	10.2447	10.2199	10.2609	10.4706	10.4184	9.87299	10.3686	10.1077	9.83702	9.97326	10.4766	10.091	10.2153	10.1744	10.696	10.5021	10.151	10.3215	10.675	10.7937	10.7166	10.7666	10.8563	10.3737	10.8724
CR33460-RA	CG33460	FBgn0053460	ID100004103003081608	FALSE	FALSE	FALSE	TRUE	NA	2	FALSE	FALSE	NA	NA	8.92624	8.59881	9.18968	9.3299	8.42619	9.12267	8.96773	8.75858	9.27743	9.36125	9.21381	9.00955	9.2421	9.34233	9.52508	8.8189	9.2636	9.2989	9.12716	9.04223	9.27785	9.42645	8.83434	9.48426	9.07463	8.62601	9.73136	9.42344	9.5659	9.5695	9.99741	9.78479	9.87096	9.58796	9.45606	9.41413
CR33471-RA	Ir48a	FBgn0053471	ID100004103203041608	TRUE	FALSE	FALSE	FALSE	2	NA	FALSE	FALSE	NA	NA	8.81772	8.39316	9.09333	8.65661	8.41354	8.73201	8.95092	8.86322	9.10447	8.55519	8.96939	8.63366	9.15971	8.7404	8.70428	8.613	8.71088	8.62572	8.71021	7.69814	8.56753	7.90944	7.89126	8.0775	8.19608	8.22056	8.21963	7.79435	8.05623	8.4546	8.44242	8.08113	7.98503	8.33247	7.96597	7.73875
